# Supplementary material for: Low-temperature crystal structure of 4-chloro-1H-pyrazole
Source: Acta Crystallogr E Crystallogr Commun. 2021 Aug 24;77(Pt 9):955–7. doi: 10.1107/S2056989021008604 (PMC8423003; doi:10.1107/S2056989021008604)
Supplement: Supplementary file 1 [file e-77-00955-sup1.cif]

##############################################################################
#                                                                            #
# This CIF contains the data in a paper accepted for publication in          #
# Acta Crystallographica Section E. It conforms to the requirements of       #
# Notes for Authors for Acta Crystallographica Section E, and has been       #
# peer reviewed under the auspices of the IUCr Commission on Journals.       #
#                                                                            #
# Full details of the Crystallographic Information File format               #
# are given in the paper "The Crystallographic Information File (CIF):       #
# a New Standard Archive File for Crystallography" by S. R. Hall, F. H.      #
# Allen and I. D. Brown [Acta Cryst. (1991), A47, 655-685].                  #
#                                                                            #
# The current version of the core CIF dictionary is obtainable from          #
# ftp://ftp.iucr.org/pub/cif_core.dic.                                       #
#                                                                            #
# Software is freely available for graphical display of the structure(s)     #
# in this CIF. For information consult the CIF software page                 #
# http://www.iucr.org/resources/cif/software.                                #
#                                                                            #
# This file may be used for bona fide research purposes within the           #
# scientific community so long as proper attribution is given to the journal # 
# article from which it was obtained.                                        #
#                                                                            #
##############################################################################
data_I
_audit_creation_method
;
Olex2 1.3
(compiled 2020.11.12 svn.r5f609507 for OlexSys, GUI svn.r6272)
;
_journal_date_recd_electronic     2021-06-04
_journal_date_accepted     2021-08-17
_journal_name_full     'Acta Crystallographica, Section E'
_journal_year     2021
_journal_volume     77
_journal_issue      9
_journal_page_first     1
_journal_page_last     0
_journal_paper_category     GO
_journal_paper_doi     10.1107/S2056989021008604
_journal_coeditor_code     ZL5013
_publ_contact_author_name     'Raphael G. Raptis'
_publ_contact_author_address
;
Department of Chemistry and Biochemistry, 11200 SW 8th Street, Miami, FL 33199
;
_publ_contact_author_email     'rraptis@fiu.edu'
_publ_contact_author_fax     ?
_publ_contact_author_phone     ?
_publ_section_title
;
Low-temperature crystal structure of 4-chloro-1<i>H</i>-pyrazole
;
_publ_section_title_footnote     .
loop_
    _publ_author_name
    _publ_author_footnote
    _publ_author_address
    'Rue, Kelly' .
;
Department of Chemistry and Biochemistry, 11200 SW 8th Street, Miami, FL 33199
USA
;
    'Raptis, Raphael G.' .
;
Department of Chemistry and Biochemistry, 11200 SW 8th Street, Miami, FL 33199
USA
;
_publ_section_synopsis
;
The crystal structure of 4-chloro-1<i>H</i>-pyrazole has been determined at 170
K, showing a hydrogen-bonded trimeric molecular assembly that is isostructural
to its bromo analogue, 4-bromo-1<i>H</i>-pyrazole.
;
_chemical_name_systematic     '4-Chloro-1<i>H</i>-pyrazole'
_chemical_name_common     ?
_chemical_formula_moiety     'C3 H3 Cl N2'
_chemical_formula_sum     'C3 H3 Cl N2'
_chemical_formula_iupac     'C3 H3 Cl N2'
_chemical_formula_weight     102.52
_chemical_melting_point     ?
_space_group_crystal_system     orthorhombic
_space_group_name_H-M_alt     'P n m a'
_space_group_name_Hall     '-P 2ac 2n'
loop_
    _space_group_symop_operation_xyz
    'x, y, z'
    '-x+1/2, -y, z+1/2'
    'x+1/2, -y+1/2, -z+1/2'
    '-x, y+1/2, -z'
    '-x, -y, -z'
    'x-1/2, y, -z-1/2'
    '-x-1/2, y-1/2, z-1/2'
    'x, -y-1/2, z'
_cell_length_a     14.9122(10)
_cell_length_b     17.6410(9)
_cell_length_c     4.9878(3)
_cell_angle_alpha     90
_cell_angle_beta     90
_cell_angle_gamma     90
_cell_volume     1312.13(14)
_cell_formula_units_Z     12
_cell_measurement_reflns_used     6701
_cell_measurement_theta_min     2.3340
_cell_measurement_theta_max     30.1820
_cell_measurement_temperature     170
_exptl_crystal_description     'rect. Prism'
_exptl_crystal_colour     'clear colourless'
_exptl_crystal_size_max     0.285
_exptl_crystal_size_mid     0.137
_exptl_crystal_size_min     0.076
_exptl_crystal_density_diffrn     1.557
_exptl_crystal_density_meas     ?
_exptl_crystal_density_method     ?
_exptl_crystal_F_000     624
_exptl_absorpt_coefficient_mu     0.689
_exptl_absorpt_correction_type     multi-scan
_exptl_absorpt_process_details
;
(CrysAlisPro; Rigaku OD, 2019)
;
_exptl_absorpt_correction_T_min     0.76001
_exptl_absorpt_correction_T_max     1.00000
_diffrn_ambient_temperature     170.0
_diffrn_source     ?
_diffrn_radiation_type     MoK\a
_diffrn_radiation_wavelength     0.71073
_diffrn_measurement_device_type     'Bruker D8 CMOS'
_diffrn_measurement_device     'abstract diffractometer'
_diffrn_measurement_method     '\w scans'
_diffrn_detector_area_resol_mean     ?
_diffrn_reflns_number     25891
_diffrn_reflns_av_R_equivalents     0.0429
_diffrn_reflns_av_unetI/netI     0.0158
_diffrn_reflns_theta_min     2.309
_diffrn_reflns_theta_max     28.995
_diffrn_reflns_theta_full     25.242
_diffrn_measured_fraction_theta_max     0.999
_diffrn_measured_fraction_theta_full     1.000
_diffrn_reflns_limit_h_min     -20
_diffrn_reflns_limit_h_max     20
_diffrn_reflns_limit_k_min     -23
_diffrn_reflns_limit_k_max     23
_diffrn_reflns_limit_l_min     -6
_diffrn_reflns_limit_l_max     6
_refine_special_details     ?
_reflns_number_total     1798
_reflns_number_gt     1481
_reflns_threshold_expression     'I > 2\s(I)'
_refine_ls_structure_factor_coef     Fsqd
_refine_ls_matrix_type     full
_refine_ls_R_factor_all     0.0427
_refine_ls_R_factor_gt     0.0327
_refine_ls_wR_factor_gt     0.0835
_refine_ls_wR_factor_ref     0.0919
_refine_ls_goodness_of_fit_ref     1.062
_refine_ls_restrained_S_all     1.062
_refine_ls_number_reflns     1798
_refine_ls_number_parameters     97
_refine_ls_number_restraints     0
_refine_ls_hydrogen_treatment     mixed
_refine_ls_weighting_scheme     calc
_refine_ls_weighting_details
              'w=1/[\s^2^(Fo^2^)+(0.0418P)^2^+0.5547P] where P=(Fo^2^+2Fc^2^)/3'
_atom_sites_solution_hydrogens     mixed
_atom_sites_solution_primary     dual
_atom_sites_solution_secondary     difmap
_refine_ls_shift/su_max     0.001
_refine_ls_shift/su_mean     0.000
_refine_diff_density_max     0.270
_refine_diff_density_min     -0.264
_refine_ls_extinction_method     none
_refine_ls_extinction_coef     .
loop_
    _atom_type_symbol
    _atom_type_description
    _atom_type_scat_dispersion_real
    _atom_type_scat_dispersion_imag
    _atom_type_scat_source
    'C' 'C' 0.0033 0.0016
                         'International Tables Vol C Tables 4.2.6.8 and 6.1.1.4'
    'H' 'H' 0.0000 0.0000
                         'International Tables Vol C Tables 4.2.6.8 and 6.1.1.4'
    'Cl' 'Cl' 0.1484 0.1585
                         'International Tables Vol C Tables 4.2.6.8 and 6.1.1.4'
    'N' 'N' 0.0061 0.0033
                         'International Tables Vol C Tables 4.2.6.8 and 6.1.1.4'
_computing_data_collection
;
APEX3 (Bruker, 2020)
;
_computing_cell_refinement
;
CrysAlisPro (Rigaku OD, 2019)
;
_computing_data_reduction
;
CrysAlisPro (Rigaku OD, 2019)
;
_computing_structure_solution
;
SHELXS  (Sheldrick, 2008)
;
_computing_structure_refinement
;
SHELXL2018/3 (Sheldrick, 2015)
;
_computing_molecular_graphics
;
<i>OLEX2</i> (Dolomanov <i>et al.</i>,  2009)
;
_computing_publication_material
;
<i>OLEX2</i> (Dolomanov <i>et al.</i>,  2009)
;
loop_
    _atom_site_type_symbol
    _atom_site_label
    _atom_site_fract_x
    _atom_site_fract_y
    _atom_site_fract_z
    _atom_site_U_iso_or_equiv
    _atom_site_adp_type
    _atom_site_calc_flag
    _atom_site_occupancy
    _atom_site_disorder_assembly
    _atom_site_disorder_group
    Cl Cl1 0.65912(3) 0.45830(2) 0.73672(9) 0.04510(15) Uani d 1 . .
    C C1 0.66638(11) 0.61504(9) 0.6893(4) 0.0375(3) Uani d 1 . .
    C C2 0.63595(10) 0.54554(8) 0.6008(3) 0.0330(3) Uani d 1 . .
    N N1 0.63427(9) 0.66822(7) 0.5248(3) 0.0390(3) Uani d 1 . .
    H H1A 0.644141 0.717242 0.538844 0.047 Uiso calc 0.5 . .
    C C3 0.58468(11) 0.56001(10) 0.3776(3) 0.0389(4) Uani d 1 . .
    N N2 0.58435(9) 0.63462(8) 0.3340(3) 0.0405(3) Uani d 1 . .
    H H2 0.556236 0.657939 0.202649 0.049 Uiso calc 0.5 . .
    Cl Cl2 0.70256(4) 0.250000 0.59928(11) 0.03892(16) Uani d 1 . .
    C C5 0.62343(15) 0.250000 0.3495(4) 0.0326(4) Uani d 1 . .
    N N3 0.52730(9) 0.28813(7) 0.0432(3) 0.0395(3) Uani d 1 . .
    H H3A 0.494432 0.317237 -0.061095 0.047 Uiso calc 0.5 . .
    C C4 0.58543(12) 0.31226(10) 0.2276(3) 0.0396(4) Uani d 1 . .
    H H3 0.5571(14) 0.5266(11) 0.253(4) 0.043(5) Uiso d 1 . .
    H H1 0.7031(12) 0.6279(11) 0.839(4) 0.040(5) Uiso d 1 . .
    H H4 0.5962(12) 0.3661(12) 0.261(4) 0.051(6) Uiso d 1 . .
loop_
    _atom_site_aniso_label
    _atom_site_aniso_U_11
    _atom_site_aniso_U_22
    _atom_site_aniso_U_33
    _atom_site_aniso_U_12
    _atom_site_aniso_U_13
    _atom_site_aniso_U_23
    Cl1 0.0525(3) 0.0303(2) 0.0525(3) 0.00392(16) -0.00952(19) 0.00342(16)
    C1 0.0379(8) 0.0335(8) 0.0412(8) -0.0017(6) -0.0027(7) -0.0020(7)
    C2 0.0340(7) 0.0281(7) 0.0371(8) 0.0020(6) 0.0008(6) -0.0006(6)
    N1 0.0408(7) 0.0330(6) 0.0431(7) -0.0007(6) 0.0017(6) -0.0012(6)
    C3 0.0429(9) 0.0345(8) 0.0391(8) 0.0028(6) -0.0053(7) -0.0032(7)
    N2 0.0450(8) 0.0383(7) 0.0384(7) 0.0053(6) -0.0022(6) 0.0028(6)
    Cl2 0.0416(3) 0.0395(3) 0.0356(3) 0.000 -0.0053(2) 0.000
    C5 0.0359(11) 0.0311(10) 0.0309(10) 0.000 -0.0011(9) 0.000
    N3 0.0432(7) 0.0370(7) 0.0384(7) 0.0068(6) -0.0036(6) -0.0001(6)
    C4 0.0483(10) 0.0306(8) 0.0401(8) 0.0052(7) -0.0035(7) -0.0040(7)
_geom_special_details
;
 All esds (except the esd in the dihedral angle between two l.s. planes)
 are estimated using the full covariance matrix.  The cell esds are taken
 into account individually in the estimation of esds in distances, angles
 and torsion angles; correlations between esds in cell parameters are only
 used when they are defined by crystal symmetry.  An approximate (isotropic)
 treatment of cell esds is used for estimating esds involving l.s. planes.
;
loop_
    _geom_bond_atom_site_label_1
    _geom_bond_atom_site_label_2
    _geom_bond_site_symmetry_2
    _geom_bond_distance
    _geom_bond_publ_flag
    Cl1 C2 . 1.7169(15) ?
    C1 C2 . 1.380(2) ?
    C1 N1 . 1.335(2) ?
    C1 H1 . 0.952(19) ?
    C2 C3 . 1.374(2) ?
    N1 H1A . 0.8800 ?
    N1 N2 . 1.3457(19) ?
    C3 N2 . 1.334(2) ?
    C3 H3 . 0.951(19) ?
    N2 H2 . 0.8800 ?
    Cl2 C5 . 1.716(2) ?
    C5 C4 . 1.377(2) ?
    C5 C4 8_565 1.377(2) ?
    N3 N3 8_565 1.345(3) ?
    N3 H3A . 0.8800 ?
    N3 C4 . 1.334(2) ?
    C4 H4 . 0.98(2) ?
loop_
    _geom_angle_atom_site_label_1
    _geom_angle_atom_site_label_2
    _geom_angle_atom_site_label_3
    _geom_angle_site_symmetry_1
    _geom_angle_site_symmetry_3
    _geom_angle
    _geom_angle_publ_flag
    C2 C1 H1 . . 130.6(11) ?
    N1 C1 C2 . . 108.04(14) ?
    N1 C1 H1 . . 121.4(11) ?
    C1 C2 Cl1 . . 127.15(13) ?
    C3 C2 Cl1 . . 126.74(12) ?
    C3 C2 C1 . . 106.09(14) ?
    C1 N1 H1A . . 125.6 ?
    C1 N1 N2 . . 108.87(13) ?
    N2 N1 H1A . . 125.6 ?
    C2 C3 H3 . . 131.0(12) ?
    N2 C3 C2 . . 108.49(15) ?
    N2 C3 H3 . . 120.2(12) ?
    N1 N2 H2 . . 125.7 ?
    C3 N2 N1 . . 108.50(14) ?
    C3 N2 H2 . . 125.7 ?
    C4 C5 Cl2 8_565 . 127.11(10) ?
    C4 C5 Cl2 . . 127.11(10) ?
    C4 C5 C4 . 8_565 105.8(2) ?
    N3 N3 H3A 8_565 . 125.7 ?
    C4 N3 N3 . 8_565 108.61(9) ?
    C4 N3 H3A . . 125.7 ?
    C5 C4 H4 . . 129.2(11) ?
    N3 C4 C5 . . 108.50(15) ?
    N3 C4 H4 . . 122.3(11) ?
loop_
    _geom_torsion_atom_site_label_1
    _geom_torsion_atom_site_label_2
    _geom_torsion_atom_site_label_3
    _geom_torsion_atom_site_label_4
    _geom_torsion_site_symmetry_1
    _geom_torsion_site_symmetry_2
    _geom_torsion_site_symmetry_3
    _geom_torsion_site_symmetry_4
    _geom_torsion
    _geom_torsion_publ_flag
    Cl1 C2 C3 N2 . . . . -178.73(13) ?
    C1 C2 C3 N2 . . . . 0.03(19) ?
    C1 N1 N2 C3 . . . . 0.07(18) ?
    C2 C1 N1 N2 . . . . -0.05(18) ?
    C2 C3 N2 N1 . . . . -0.06(19) ?
    N1 C1 C2 Cl1 . . . . 178.76(12) ?
    N1 C1 C2 C3 . . . . 0.01(18) ?
    Cl2 C5 C4 N3 . . . . 179.74(15) ?
    N3 N3 C4 C5 8_565 . . . -0.20(16) ?
    C4 C5 C4 N3 8_565 . . . 0.3(3) ?
loop_
    _geom_hbond_atom_site_label_D
    _geom_hbond_atom_site_label_H
    _geom_hbond_atom_site_label_A
    _geom_hbond_site_symmetry_A
    _geom_hbond_distance_DH
    _geom_hbond_distance_HA
    _geom_hbond_distance_DA
    _geom_hbond_angle_DHA
    _geom_hbond_publ_flag
    N1 H1A N1 8_575 0.88 2.03 2.885(3) 164.7 yes
    N2 H2 N3 5_665 0.88 1.99 2.8582(19) 168.7 yes
    N3 H3A N2 5_665 0.88 1.99 2.8582(19) 169.4 yes
_shelx_space_group_comment
;
The symmetry employed for this shelxl refinement is uniquely defined
by the following loop, which should always be used as a source of
symmetry information in preference to the above space-group names.
They are only intended as comments.
;
_shelx_estimated_absorpt_T_min     0.828
_shelx_estimated_absorpt_T_max     0.949
_shelx_hkl_file
;
   0   2   0  224.00   13.74   4
   0  -2   0  228.23   14.11   4
   0   2   0  166.96   11.25   3
   0  -2   0  291.96   14.58   3
   0  -2   0  210.81   12.93   3
   0   2   0  296.39   14.70   3
   0   2   0  238.58   12.96   2
   0  -2   0  177.15   11.32   2
   0  -3   0    2.68    3.60   4
   0   3   0   -0.04    2.61   3
   0  -3   0   -1.56    2.00   2
   0  -3   0   -0.83    1.42   3
   0  -3   0    7.54    2.80   1
   0  -3   0    2.48    1.72   1
   0   3   0    4.28    1.73   1
   0   4   010854.77  132.46   4
   0  -4   010608.47  126.67   3
   0   4   010713.91  124.09   2
   0  -4   010356.99   87.80   1
   0   4   010936.53  130.12   3
   0  -4   010467.77  128.85   4
   0  -4   010607.36   88.28   1
   0   4   010049.78   85.61   1
   0   5   0    9.54    6.45   3
   0  -5   0   20.66    6.75   3
   0   5   0   14.99    6.00   2
   0  -5   0   15.45    7.18   2
   0  -5   0   14.11    4.74   3
   0  -5   0   26.39    8.19   4
   0  -5   0    7.86    3.97   1
   0   5   0    9.86    6.92   4
   0  -5   0   11.19    5.63   4
   0   6   0 1087.00   51.54   4
   0  -6   0 1140.65   54.27   4
   0   6   0 1079.96   51.02   3
   0  -6   0 1035.49   48.72   3
   0   6   0 1049.93   47.85   2
   0  -6   0 1157.10   52.60   3
   0  -6   0 1150.66   50.85   2
   0  -6   0 1047.55   33.42   1
   0  -6   0 1039.24   49.29   4
   0  -6   0 1063.58   34.13   1
   0   6   0 1000.00   32.21   1
   0   7   0   11.78    5.12   2
   0  -7   0    4.88    3.33   2
   0  -7   0    2.22    6.07   3
   0  -7   0   -2.03    4.97   4
   0  -7   0    4.94    5.24   1
   0  -7   0   11.59    9.09   4
   0   7   0    1.59    7.16   4
   0   7   0    0.08    5.01   3
   0  -7   0    6.88    4.06   3
   0  -8   0 1799.76   79.08   4
   0   8   0 1868.54   78.05   4
   0   8   0 1687.28   74.23   3
   0  -8   0 1890.71   77.11   3
   0   8   0 1815.75   72.73   2
   0  -8   0 1828.61   77.48   3
   0  -8   0 1932.77   78.03   2
   0  -8   0 1765.79   50.37   1
   0  -8   0 1788.69   77.43   4
   0  -8   0 1752.22   52.99   1
   0   9   0    0.55    4.84   3
   0  -9   0   -2.69    6.19   3
   0  -9   0   -0.39    4.00   1
   0  -9   0    3.68    6.48   2
   0   9   0    8.89    8.21   2
   0  -9   0    6.12    8.41   3
   0  -9   0    6.67    5.08   1
   0  -9   0    2.55    4.30   4
   0  -9   0    5.84   10.23   4
   0   9   0    0.46    5.23   4
   0 -10   028968.09  357.21   4
   0 -10   028847.50  341.50   3
   0  10   027962.37  338.44   3
   0  10   028316.60  326.27   2
   0 -10   029439.90  346.60   3
   0 -10   030335.07  350.06   2
   0 -10   027090.66  225.20   1
   0 -10   027833.25  239.18   1
   0  11   0   65.56   21.81   3
   0 -11   0   78.14   26.22   3
   0  11   0   71.05   21.47   2
   0 -11   0   86.72   25.18   2
   0 -11   0   69.23   22.74   3
   0  11   0   77.01   24.02   4
   0 -11   0   87.54   29.20   4
   0 -11   0   94.24   17.21   1
   0 -11   0   98.29   17.93   1
   0 -11   0  118.24   31.80   4
   0  12   0 9156.07  205.56   2
   0 -12   0 8728.35  141.17   1
   0 -12   0 9183.41  213.08   3
   0  12   0 8973.43  213.30   4
   0 -12   0 9232.50  152.84   1
   0 -12   0 9138.32  215.13   4
   0  13   0   53.39   19.80   2
   0 -13   0   37.43   11.82   1
   0 -13   0   48.06   22.13   3
   0  13   0   58.56   22.54   4
   0 -13   0   35.12   12.82   1
   0 -13   0   47.72   20.78   4
   0  14   0 9875.46  234.95   2
   0 -14   0 9841.57  162.63   1
   0 -14   010516.30  250.43   3
   0  14   0 9699.41  240.29   4
   0 -14   0 9751.96  171.02   1
   0 -14   0 9772.63  243.68   4
   0  15   0   56.78   17.81   2
   0 -15   0   55.42   15.13   1
   0 -15   0   70.56   23.92   3
   0  15   0   60.22   22.65   4
   0 -15   0   57.29   19.00   1
   0 -15   0   46.68   19.00   4
   0  16   0  575.53   60.96   2
   0 -16   0  516.04   39.22   1
   0 -16   0  608.68   63.43   4
   0  16   0  541.80   61.88   4
   0 -16   0  546.99   43.80   1
   0 -16   0  551.95   60.42   3
   0 -17   0    9.52   11.50   1
   0  17   0   19.29   17.32   4
   0 -17   0   12.42   16.36   4
   0 -17   0   -2.30   10.89   1
   0 -18   0   28.64   12.21   3
   0 -18   0   20.09    9.28   1
   0  18   0   34.84   20.57   2
   0 -18   0   31.40   23.24   2
   0 -18   0   25.10   16.61   4
   0  18   0   11.74   11.09   4
   0 -19   0    4.49   11.45   1
   0  19   0    2.59   11.15   2
   0 -19   0    3.80   14.10   2
   0 -19   0    9.71   22.97   4
   0 -19   0  -31.59   26.36   3
   0  19   0  -16.25   20.37   4
   0 -20   0 1735.47  126.39   3
   0 -20   0 1269.92   66.78   1
   0 -20   0 1637.79  119.56   2
   0  20   0 1514.90  117.38   2
   0 -20   0 1721.51  131.17   4
   0  20   0 1560.50  122.90   4
   0  21   0    7.49   18.05   2
   0 -21   0   10.25   18.50   3
   0 -21   0   34.99   28.83   4
   0 -21   0   30.65   17.28   2
   0 -22   0  258.62   56.03   4
   0  23   0   10.74   25.27   2
   0 -23   0    9.04   22.24   2
   0 -23   0    7.28   19.70   3
  -1  -1   0    0.59    1.20   3
   1   1   0    1.80    1.21   3
   1  -1   0   -0.05    0.67   3
  -1   1   0   -1.48    1.72   3
  -1  -1   0    0.78    1.56   4
   1   1   0    0.46    1.11   4
  -1   1   0    0.55    1.35   1
   1  -1   0   -0.34    1.34   1
   1  -1   0   -0.01    0.74   4
  -1   1   0    0.38    0.90   4
  -1  -1   0   -0.12    0.96   2
   1   1   0   -0.02    0.71   2
  -1   2   0    1.97    1.23   2
   1   2   0    0.38    1.23   2
  -1  -2   0    2.69    2.21   2
   1  -2   0    3.07    1.77   2
   1  -2   0    7.37    2.82   3
  -1   2   0    2.22    2.12   3
   1   2   0    4.21    1.69   3
  -1  -2   0    3.73    2.55   3
   1  -2   0    0.96    1.75   1
  -1   2   0    0.98    2.18   1
   1  -2   0    4.55    3.05   4
  -1   2   0    4.46    2.89   4
  -1  -2   0    3.33    1.43   4
   1   2   0    5.14    2.54   4
   1  -3   0    4.33    3.86   4
  -1  -3   0    2.11    1.93   4
  -1   3   0    3.93    2.93   4
   1  -3   0    3.40    2.76   2
   1   3   0    4.70    2.72   2
  -1  -3   0    5.31    3.90   2
  -1   3   0    5.80    3.95   3
   1  -3   0    3.14    2.54   3
   1   3   0    0.97    2.73   3
   1   3   0    2.96    2.09   4
  -1   3   0    3.60    1.78   1
   1  -3   0    3.45    2.73   1
   1   3   0    8.08    2.45   1
  -1  -3   0    2.83    1.50   1
   1   3   0    4.15    3.49   4
  -1  -3   0   -1.46    1.61   4
  -1   4   0    2.39    3.90   4
  -1  -4   0   -0.17    2.11   4
   1   4   0    2.97    3.55   4
   1   4   0    1.47    4.02   2
  -1  -4   0    0.51    2.70   2
  -1   4   0   10.58    4.08   2
   1  -4   0    1.77    3.66   2
  -1   4   0    2.39    4.09   3
  -1  -4   0    4.22    3.37   3
   1  -4   0   -1.39    1.99   3
  -1   4   0    8.98    3.69   1
  -1  -4   0    1.94    2.37   1
   1  -4   0    4.17    2.39   1
   1   4   0    1.16    1.73   1
   1   4   0    1.77    2.49   4
  -1  -4   0    6.17    4.05   4
   1  -5   0    7.31    5.30   4
  -1  -5   0    3.42    3.57   4
  -1   5   0    6.17    4.43   4
   1   5   0   10.86    8.21   4
  -1  -5   0    3.51    2.55   3
   1  -5   0   -2.75    3.72   3
   1   5   0   -1.66    3.66   3
  -1   5   0    4.54    5.41   2
   1   5   0    4.77    4.04   2
  -1  -5   0    3.53    3.40   2
   1  -5   0    1.56    2.78   2
  -1   5   0    4.21    5.18   3
   1  -5   0    8.15    5.26   3
  -1   5   0    3.98    4.65   1
   1  -5   0   11.23    5.53   1
  -1  -5   0    1.82    4.07   4
   1   5   0    6.19    5.40   4
   1  -5   0    8.57    3.54   1
   1   5   0    3.13    1.83   1
  -1  -5   0    3.40    2.62   1
   1  -6   0    6.01    4.15   4
  -1   6   0    2.02    4.63   4
   1   6   0    0.46    4.83   4
  -1  -6   0   -1.73    4.44   4
   1   6   0   -0.92    3.42   3
  -1  -6   0    4.50    4.87   3
   1  -6   0   -0.63    4.94   3
   1  -6   0    1.94    6.26   2
  -1  -6   0    1.83    3.21   2
   1   6   0   -0.35    3.36   2
  -1   6   0   -1.77    3.67   2
   1  -6   0    6.19    5.08   3
  -1   6   0    6.30    4.97   3
   1  -6   0    2.96    4.21   1
  -1  -6   0    0.41    4.14   3
  -1  -6   0   -0.89    2.88   1
   1   6   0    0.04    3.78   4
  -1  -6   0    4.35    6.00   4
  -1  -7   0    4.39    5.17   4
  -1   7   0   -0.64    4.04   4
   1   7   0    3.99    6.90   4
   1  -7   0   -8.36    7.94   4
   1   7   0    6.85    7.71   2
  -1  -7   0   -2.55    5.25   2
  -1   7   0    3.79    4.33   2
   1  -7   0   -2.39    3.27   2
  -1  -7   0    4.05    6.79   3
   1  -7   0    8.83    5.50   3
  -1   7   0    2.71    4.21   3
  -1  -7   0    0.60    4.31   3
   1  -7   0    8.70    5.83   3
   1   7   0    2.35    5.55   3
   1  -7   0    4.78    2.73   1
  -1  -7   0    2.48    3.27   1
  -1   7   0    2.60    4.57   1
   1   7   0    4.02    3.89   1
  -1  -7   0    0.68    2.67   1
   1  -7   0    1.24    3.79   1
  -1  -7   0    2.63    5.41   4
  -1  -8   0   12.28    8.67   4
   1   8   0   -1.57    6.65   4
   1  -8   0   -3.29    7.92   4
  -1   8   0   -2.16    8.10   4
   1   8   0   -4.10    8.23   3
   1  -8   0   -2.96    5.33   3
  -1  -8   0    4.89    6.10   3
   1   8   0   -2.52    5.20   2
  -1  -8   0   -0.75    5.00   2
   1  -8   0    8.38    8.26   2
  -1   8   0    0.66    5.32   2
  -1   8   0   -3.04    4.25   3
  -1  -8   0    3.52    6.11   3
   1  -8   0    3.41    6.98   3
   1  -8   0    0.32    3.78   1
  -1  -8   0    0.10    3.74   1
  -1  -8   0    5.51    4.49   4
   1  -8   0    5.45    5.42   1
   1   8   0   -0.65    3.68   1
   1  -9   0   -3.14    5.68   4
   1   9   0    4.12    4.73   4
  -1   9   0   -6.03    4.83   4
   1  -9   0   -8.20    8.77   3
   1   9   0    2.98    5.18   3
  -1  -9   0    4.32    4.70   3
   1  -9   0   -3.49    6.25   2
   1   9   0   -8.10    7.20   2
  -1   9   0   -0.10    7.87   2
  -1  -9   0    5.59    6.15   2
   1  -9   0    1.73    7.48   3
  -1  -9   0   -2.62    6.27   3
  -1  -9   0    1.18    3.12   1
   1  -9   0   -2.16    4.95   1
  -1   9   0   -9.60    9.20   3
   1  -9   0    2.87    4.63   1
  -1  -9   0   -3.20    4.17   1
   1   9   0   -2.39    3.72   1
  -1  -9   0   -5.35    8.53   4
   1  -9   0    4.30    4.55   4
   1 -10   0   -4.25    7.91   4
  -1 -10   0   -5.73   10.81   4
  -1 -10   0   16.04   10.02   2
  -1  10   0    3.97    7.81   2
   1 -10   0    4.31    5.89   3
  -1 -10   0  -11.40   13.13   3
  -1 -10   0   -4.34    9.37   3
   1  10   0    0.06   10.52   3
  -1 -10   0    5.80    7.40   1
   1 -10   0    4.71    6.05   1
  -1 -10   0    4.29    5.35   1
   1 -10   0    3.07    4.40   1
  -1  11   0   -2.22    7.49   4
   1 -11   0    8.51    9.48   4
   1  11   0   -0.57    5.56   4
   1 -11   0    9.03    8.26   2
  -1 -11   0    0.29    8.59   2
   1  11   0   -6.14   10.04   2
   1 -11   0   -6.78   13.94   3
  -1 -11   0    7.95    6.71   3
  -1 -11   0   -0.58    5.22   1
   1 -11   0    7.77    6.46   1
  -1 -11   0    7.97    5.62   4
   1 -11   0   -0.50   11.51   4
  -1 -11   0   -0.97   10.51   3
   1 -11   0   -3.18    9.03   3
   1  11   0    0.68    7.85   3
   1 -11   0    1.22    5.97   1
  -1 -11   0    1.49    4.80   1
   1 -12   0   -3.22    9.21   3
  -1 -12   0   -8.33   10.86   3
   1 -12   0    5.22    5.46   1
  -1 -12   0    3.19    5.83   1
   1  12   0    1.68    9.14   2
  -1  12   0    2.98    6.54   2
  -1 -12   0    0.91    7.22   1
   1 -12   0   -4.47    7.57   1
  -1  12   0    3.91    8.79   4
   1  12   0   -3.24    6.62   4
   1 -12   0  -10.56   11.02   4
  -1 -12   0   -3.72    8.83   4
   1 -13   0    0.17    6.76   3
  -1 -13   0   -4.61    8.19   3
   1 -13   0   -1.25    7.02   1
  -1 -13   0   -3.62    7.78   1
   1  13   0   -8.27   10.24   2
  -1  13   0   -3.67   11.35   2
  -1 -13   0    5.33    6.55   1
   1 -13   0   -0.41    8.49   1
   1  13   0    7.90   14.05   4
  -1  13   0   -2.58    8.53   4
   1 -13   0    4.97   10.31   4
  -1 -13   0  -10.29   14.83   4
   1 -14   0    6.86   11.28   3
  -1 -14   0  -12.79   13.41   3
   1 -14   0    3.84    6.28   1
  -1 -14   0  -10.40    6.40   1
   1  14   0    6.31   12.90   2
  -1  14   0    2.11    9.40   2
  -1 -14   0    2.89    6.82   1
   1 -14   0    0.49    8.65   1
   1  14   0    0.19    7.63   4
  -1  14   0  -18.12   16.77   4
  -1 -14   0   -3.20   11.85   4
   1 -14   0  -15.68   17.63   4
   1 -15   0   -3.18   15.22   3
  -1 -15   0    5.46    8.78   3
  -1 -15   0    0.12    7.82   1
   1 -15   0    9.94    8.99   1
  -1  15   0   10.71    8.38   2
   1  15   0   -4.78   10.17   2
  -1 -15   0    5.69    9.46   1
   1 -15   0   17.30    8.81   1
   1  15   0   -2.45    8.63   4
  -1  15   0   -2.41   10.64   4
  -1 -15   0    7.48   10.98   4
   1 -15   0    4.83   13.31   4
  -1 -16   0   -0.11   10.88   3
   1 -16   0  -16.01   14.50   3
   1  16   0    7.60    8.81   4
   1  16   0   -8.70   17.14   2
  -1  16   0  -16.94   15.99   2
   1 -16   0    7.27   10.11   1
  -1 -16   0    8.17    6.86   1
  -1 -16   0   10.26    9.20   1
  -1  16   0  -16.60   13.95   4
   1 -16   0   10.87   17.21   4
  -1 -16   0    4.11   13.84   4
   1  17   0   21.58   18.35   4
   1  17   0   -2.47    9.87   2
  -1 -17   0    4.17   10.39   1
   1 -17   0    2.37    9.72   1
   1 -17   0   13.09   13.79   1
  -1 -17   0    4.53    9.59   1
  -1 -17   0    4.23   13.84   2
  -1  17   0    3.47   13.22   4
   1 -17   0   -4.69   18.08   4
  -1 -17   0    9.76   16.26   4
  -1 -18   0   26.06   19.93   3
   1 -18   0  -14.07   12.21   3
   1  18   0   -9.95   10.29   2
  -1  18   0   -6.14   18.26   2
  -1 -18   0    0.40    8.87   1
  -1 -18   0    1.33   10.86   1
   1 -18   0    3.64   12.98   1
  -1 -18   0    0.96   12.33   2
  -1  18   0  -13.62   20.21   4
   1 -18   0   -4.56   14.10   4
  -1 -18   0    9.56   15.96   4
  -1 -19   0  -25.56   23.64   3
   1 -19   0   -0.41   21.45   3
  -1  19   0    6.14   12.00   2
   1  19   0    4.98   11.95   2
   1 -19   0   25.00   15.53   1
  -1 -19   0  -10.39   12.77   1
   1 -19   0    9.92   20.96   1
  -1 -19   0   -0.60   15.70   1
  -1 -19   0   12.35   13.62   2
   1 -19   0   -3.95   11.91   2
  -1 -19   0    6.03   16.62   4
   1 -19   0  -13.71   13.50   4
  -1  19   0   -0.42   16.69   4
  -1 -20   0   -4.77   20.28   3
   1 -20   0   10.63   21.01   3
  -1  20   0    2.34   16.53   2
   1  20   0    2.12   20.38   2
  -1 -20   0    5.80   12.78   1
   1 -20   0   13.96   17.45   2
  -1 -20   0    5.32   14.37   2
  -1  20   0  -21.64   22.65   4
   1 -20   0   -8.82   11.91   1
   1 -20   0   -6.71   17.89   4
  -1 -20   0   -0.93   15.69   4
  -1  21   0   -3.25   15.60   2
   1  21   0    0.61   16.61   2
  -1 -21   0    3.79   19.23   2
   1 -21   0   16.59   13.54   2
   1 -21   0  -18.22   20.92   4
  -1 -21   0    2.16   17.03   4
   1 -21   0   11.15   18.21   1
  -1 -21   0   -2.44   12.79   1
  -1 -21   0   10.62   21.61   3
   1 -21   0  -24.06   22.52   3
  -1  21   0   20.83   18.69   4
  -1 -22   0  -14.13   22.95   4
   1 -22   0   13.21   22.47   4
  -1 -22   0   -2.78   25.31   2
   1  22   0   25.20   24.03   2
  -1  22   0  -31.76   23.64   4
   1 -23   0   -3.63   26.64   2
  -1 -23   0  -33.77   21.49   2
   1 -23   0   -8.01   21.31   3
  -1 -23   0  -23.01   19.72   3
  -1  23   0   -6.80   23.48   2
   1  23   0   13.47   18.17   2
  -2   0   0  562.94   22.01   4
   2   0   0  548.58   21.98   4
   2   0   0  541.98   20.75   1
  -2   0   0  529.87   21.06   1
   2   0   0  524.62   21.52   3
  -2   0   0  525.97   21.31   3
  -2  -1   0   88.85    9.39   3
   2   1   0   79.86    8.69   3
   2  -1   0   85.22    9.09   3
  -2   1   0   96.98    9.52   1
  -2  -1   0   88.90    8.20   1
   2   1   0   73.43    7.32   1
  -2  -1   0   80.44    9.04   4
   2   1   0   84.62    9.82   4
   2   1   0   65.22    7.67   2
  -2  -1   0   82.69    8.21   2
  -2   1   0   85.22    9.05   4
   2  -1   0   84.29    9.18   4
  -2  -1   0   85.95    8.09   2
   2   1   0   72.54    7.56   2
  -2   2   0 3295.92   45.40   2
   2  -2   0 3168.29   42.87   2
   2   2   0 3469.94   61.85   3
  -2   2   0 3531.69   63.77   3
   2  -2   0 3426.23   62.90   3
  -2  -2   0 3553.02   67.39   4
   2   2   0 3560.40   66.76   4
   2   2   0 3404.43   45.89   1
  -2   2   0 3630.49   62.15   1
  -2  -2   0 3460.74   47.04   1
  -2  -2   0 3478.32   60.48   2
   2  -2   0 3494.06   62.03   4
  -2   3   024994.01  156.31   2
   2  -3   024433.11  152.04   2
   2   3   025673.48  186.00   3
  -2  -3   025896.09  185.87   3
   2   3   026000.23  189.47   2
  -2   3   026383.70  194.33   3
  -2  -3   026303.90  202.75   4
  -2   3   025928.33  175.55   1
  -2  -3   025783.78  126.57   1
   2  -3   025327.54  171.85   1
   2   3   025338.08  127.87   1
  -2   3   026265.12  196.62   4
   2  -3   026018.68  194.66   4
   2   4   0 3648.94   50.36   1
  -2  -4   0 3731.34   50.46   1
   2  -4   0 3753.76   82.70   4
  -2   4   0 3688.49   82.98   4
  -2  -4   0 3858.48   88.08   4
  -2  -4   0 3667.51   77.42   3
   2   4   0 3708.41   78.98   3
   2  -4   0 3855.57   82.45   3
  -2   4   0 3626.60   80.74   3
   2   4   0 3702.50   85.39   4
  -2  -4   0 3784.30   84.52   4
   2  -4   0 3588.62   69.22   1
   2   4   0 3658.36   79.67   2
  -2  -4   0 3742.61   80.82   2
   2  -4   0 3679.48   69.22   2
  -2   4   0 3673.61   71.45   2
  -2   5   043616.51  311.02   4
   2  -5   043640.86  308.43   4
  -2  -5   045322.04  325.37   4
   2   5   043075.19  296.56   3
  -2  -5   043521.90  299.60   3
   2   5   042966.90  297.64   2
   2  -5   044063.60  306.48   3
  -2   5   043388.77  306.81   3
   2   5   043310.34  315.48   4
  -2  -5   043476.35  315.52   4
  -2   5   041601.05  255.06   1
   2  -5   042248.40  254.24   1
   2   5   042212.77  184.35   1
  -2  -5   043189.88  185.70   1
   2  -5   043462.68  267.20   2
  -2   5   042982.97  270.50   2
  -2  -5   043817.91  301.51   2
   2  -6   0 4467.73   86.10   1
  -2   6   0 4562.66  108.55   4
   2  -6   0 4792.74  111.95   4
  -2  -6   0 4896.89  117.43   4
   2  -6   0 4663.78  108.19   3
  -2  -6   0 4592.91  105.15   3
   2   6   0 4580.68  106.01   3
   2   6   0 4564.94  105.15   2
  -2   6   0 4790.39  111.33   3
   2  -6   0 4850.70  111.11   3
  -2  -6   0 4703.71  112.24   4
   2   6   0 4614.51  111.31   4
   2  -6   0 4511.21   87.28   1
  -2   6   0 4321.46   86.24   1
   2   6   0 4599.15   64.03   1
  -2  -6   0 4498.73   64.66   1
   2  -6   0 4740.48   99.21   2
  -2   6   0 4518.58   99.05   2
  -2  -6   0 4798.65  108.99   2
   2  -7   0 1442.59   51.97   1
   2  -7   0 1350.62   65.18   4
  -2   7   0 1367.29   64.20   4
  -2  -7   0 1351.41   66.80   4
   2  -7   0 1449.35   64.09   3
  -2  -7   0 1406.83   63.07   3
   2   7   0 1352.45   62.01   3
   2   7   0 1409.05   63.01   2
  -2   7   0 1450.68   65.09   3
   2  -7   0 1447.80   65.10   3
   2   7   0 1401.50   66.10   4
  -2  -7   0 1358.86   65.69   4
   2  -7   0 1331.58   50.31   1
  -2   7   0 1377.23   51.02   1
  -2  -7   0 1355.19   39.06   1
   2  -7   0 1380.21   58.30   2
  -2  -7   0 1456.81   65.22   2
  -2   7   0 1370.67   59.01   2
   2  -8   0 3658.75   88.64   1
   2   8   0 3708.51   65.10   1
   2  -8   0 3761.10  115.01   4
  -2   8   0 3879.56  116.91   4
  -2  -8   0 3897.14  122.67   4
   2  -8   0 3865.14  111.27   3
  -2  -8   0 3782.71  109.92   3
   2   8   0 3697.80  108.14   3
   2   8   0 3894.50  117.64   4
   2   8   0 3771.98  110.52   2
  -2   8   0 3727.93  113.59   3
   2  -8   0 3989.28  116.03   3
   2   8   0 3820.66  116.23   4
  -2  -8   0 3867.70  116.63   4
   2  -8   0 3648.57   87.74   1
  -2   8   0 3714.64   88.22   1
  -2  -8   0 3667.97   69.64   1
   2  -8   0 3718.26  104.47   2
  -2  -8   0 4143.47  117.27   2
  -2   8   0 3713.63  103.68   2
  -2   9   0 1259.58   71.87   4
   2   9   0 1351.61   73.50   4
   2  -9   0 1240.65   68.76   3
   2   9   0 1272.74   67.88   3
  -2  -9   0 1285.23   68.99   3
   2   9   0 1231.70   66.92   2
  -2   9   0 1296.69   65.83   2
  -2  -9   0 1210.96   69.06   3
  -2   9   0 1266.80   68.80   3
  -2  -9   0 1254.10   70.43   4
  -2   9   0 1294.80   53.75   1
   2  -9   0 1308.14   54.32   1
   2   9   0 1279.19   40.24   1
   2  -9   0 1291.38   54.51   1
   2  -9   0 1288.97   65.35   2
   2  10   0 6437.42   96.76   1
   2 -10   0 6310.77  126.11   1
   2 -10   0 6898.04  175.83   4
   2  10   0 6697.74  170.04   4
  -2 -10   0 6706.00  180.79   4
   2  10   0 6376.62  160.25   3
  -2 -10   0 6401.66  162.09   3
   2  10   0 6348.98  158.93   2
  -2  10   0 6509.47  154.18   2
  -2 -10   0 6351.04  168.60   3
   2 -10   0 7020.89  172.04   3
  -2 -10   0 6914.23  170.92   2
  -2 -10   0 6304.03   98.21   1
   2 -10   0 6273.57  124.76   1
  -2 -10   0 6513.40  169.26   4
  -2 -10   0 6154.69  103.49   1
  -2 -11   0  395.25   44.42   4
   2 -11   0  408.78   33.35   1
  -2 -11   0  379.28   25.57   1
   2  11   0  349.10   42.29   4
  -2  11   0  337.54   42.09   4
   2  11   0  373.48   41.04   3
   2 -11   0  382.24   43.05   3
  -2 -11   0  383.81   42.69   3
   2  11   0  381.34   41.73   2
  -2 -11   0  359.82   43.35   3
  -2  11   0  391.48   42.86   3
   2 -11   0  371.28   42.39   2
   2  11   0  365.61   23.64   1
   2 -11   0  337.17   31.76   1
  -2 -11   0  349.46   26.59   1
  -2 -12   0  459.02   31.20   1
   2  12   0  495.30   50.11   4
  -2 -12   0  485.77   49.26   3
   2 -12   0  510.19   50.08   3
   2  12   0  521.16   51.26   2
  -2  12   0  505.76   47.82   2
  -2  12   0  487.26   50.98   3
  -2 -12   0  516.10   52.20   4
   2 -12   0  529.33   50.95   4
  -2  12   0  505.61   51.24   4
  -2 -12   0  452.96   28.47   1
   2 -12   0  475.38   37.11   1
   2 -12   0  494.71   38.64   1
  -2  13   0  874.52   69.87   4
   2  13   0  896.00   69.40   2
  -2  13   0  928.13   68.54   2
  -2 -13   0  820.23   39.31   1
   2 -13   0  863.28   51.28   1
  -2 -13   0  874.46   68.92   3
   2 -13   0  889.25   69.37   3
  -2 -13   0  898.36   72.13   4
   2 -13   0  852.74   68.06   4
   2 -13   0  814.02   50.44   1
  -2 -13   0  788.42   43.58   1
  -2 -14   0 6049.43  188.82   3
   2 -14   0 6156.61  191.78   3
   2 -14   0 5786.80  138.20   1
  -2 -14   0 5908.82  110.85   1
  -2  14   0 6162.71  183.18   2
   2  14   0 6123.39  189.12   2
  -2 -14   0 5834.59  190.73   4
   2 -14   0 6036.31  190.92   4
  -2  14   0 5995.92  190.97   4
  -2 -14   0 5865.82  120.28   1
   2 -15   0 1459.25   98.94   3
  -2 -15   0 1461.53   99.12   3
  -2  15   0 1381.20   89.67   2
   2  15   0 1379.96   93.03   2
  -2 -15   0 1343.13   53.71   1
   2 -15   0 1317.10   68.91   1
   2 -15   0 1483.15   98.61   4
  -2 -15   0 1398.02   98.87   4
   2 -15   0 1306.93   69.05   1
  -2 -15   0 1278.40   58.30   1
  -2  15   0 1409.00   97.46   4
   2 -16   0   12.23   15.48   3
  -2 -16   0   44.35   18.08   3
   2  16   0   57.59   21.72   2
  -2  16   0   35.76   14.94   2
  -2 -16   0   42.41   11.41   1
   2 -16   0   54.13   24.65   4
  -2 -16   0   31.78   14.90   2
  -2  16   0   37.76   20.42   4
   2 -16   0   29.13   14.19   1
  -2 -16   0   27.17   10.16   1
   2 -17   0   26.46   12.26   3
   2  17   0   25.54   14.06   2
  -2  17   0   26.82   15.33   2
   2 -17   0    9.50    8.94   1
  -2 -17   0   34.57   11.76   1
   2 -17   0   36.51   16.48   4
  -2 -17   0   31.81   22.14   4
  -2 -17   0   23.05    9.96   2
   2 -17   0   30.17   15.46   1
  -2 -17   0   24.09   11.98   1
  -2  17   0   32.38   16.87   4
   2 -18   0   98.20   31.35   3
  -2 -18   0  107.12   28.38   3
  -2  18   0   81.87   26.07   2
   2  18   0   89.18   26.47   2
   2 -18   0   69.95   17.59   1
  -2 -18   0   73.02   14.36   1
  -2 -18   0   57.69   16.09   1
  -2 -18   0   76.75   26.08   2
   2 -18   0  130.15   33.70   4
  -2 -18   0  102.95   32.71   4
  -2  18   0  112.05   33.47   4
  -2 -19   0 4574.45  200.21   3
   2 -19   0 4615.90  201.37   3
  -2  19   0 4576.54  193.10   2
   2  19   0 4303.11  194.63   2
  -2 -19   0 3673.82   95.04   1
   2 -19   0 3858.33  130.76   1
  -2 -19   0 3684.16   96.72   1
  -2 -19   0 4419.89  194.89   2
  -2 -19   0 4574.15  205.51   4
   2 -19   0 4542.03  201.08   4
  -2  19   0 4463.64  198.33   4
  -2 -20   0  326.62   59.65   3
   2 -20   0  324.01   56.93   3
  -2  20   0  348.01   54.74   2
   2  20   0  344.79   56.27   2
  -2 -20   0  259.14   25.64   1
  -2 -20   0  353.57   55.73   2
   2 -20   0  304.04   52.45   2
  -2  20   0  397.28   63.66   4
   2 -20   0  265.31   36.10   1
  -2 -20   0  344.17   57.82   4
   2 -20   0  356.01   56.46   4
   2  21   0  142.42   40.02   2
  -2  21   0  133.40   37.70   2
   2 -21   0  133.15   41.45   4
   2 -21   0  189.79   43.99   2
  -2 -21   0  212.42   47.14   2
  -2  21   0  136.46   39.13   4
   2 -21   0   92.00   24.14   1
  -2 -21   0  112.31   41.74   3
   2 -21   0  160.47   41.34   3
   2  22   0   29.59   23.63   2
  -2  22   0   10.53   20.40   2
   2 -22   0  -16.28   25.85   4
  -2 -22   0   13.57   20.39   4
  -2 -22   0   31.43   25.66   2
   2 -22   0  -14.37   24.10   2
   2 -22   0   -9.26   16.44   3
  -2  22   0  -11.28   25.81   4
   2 -22   0  -10.74   17.79   1
   2 -23   0  103.64   36.36   2
  -2 -23   0  153.10   47.55   3
  -2  23   0   75.07   28.87   2
   2 -23   0   75.81   30.48   3
  -3   0   0   10.44    5.10   1
   3   0   0    5.73    3.94   1
   3   0   0    5.89    2.65   2
  -3   0   0    6.71    2.73   2
   3   0   0    3.99    4.34   4
  -3   0   0    4.57    2.80   4
   3   0   0    4.17    4.65   3
  -3   0   0    1.22    2.64   3
  -3  -1   0    2.82    3.24   4
   3   1   0    1.23    2.76   4
   3  -1   0    1.60    2.94   4
  -3   1   0    1.37    2.44   4
  -3  -1   0    1.72    2.14   2
  -3  -1   0    2.11    3.41   3
   3   1   0    5.33    4.29   3
  -3   1   0    6.73    5.14   3
  -3   1   0    5.83    2.79   2
   3  -1   0    5.22    1.71   2
   3   1   0    0.40    1.96   2
  -3  -1   0    5.00    3.94   1
   3   1   0    3.62    3.28   1
   3  -1   0    6.48    4.84   1
  -3   2   0    1.79    3.21   4
  -3  -2   0    6.67    4.12   4
  -3  -2   0    8.73    4.43   1
  -3  -2   0    3.14    1.83   2
   3   2   0   -0.04    3.51   2
  -3  -2   0    7.14    2.44   3
  -3   2   0    4.03    2.96   3
   3  -2   0    2.01    3.83   1
  -3  -2   0    1.39    4.75   2
  -3   2   0    2.48    2.01   2
   3  -2   0    6.79    2.19   2
   3  -3   0    4.20    2.92   2
  -3   3   0    0.74    3.63   4
   3  -3   0    1.89    2.22   4
  -3  -3   0   -2.17    3.56   2
  -3   3   0    0.49    1.56   2
   3   3   0   -1.57    2.96   2
  -3  -3   0   -2.17    2.23   3
   3   3   0    3.56    4.83   3
  -3   3   0   -2.86    2.18   3
   3  -3   0    2.78    3.60   3
  -3   3   0    3.12    3.96   1
   3  -3   0    1.55    2.73   1
  -3  -3   0    5.80    3.91   2
  -3  -3   0   -1.59    3.42   4
   3   3   0    2.39    2.50   4
  -3  -3   0    2.68    2.81   1
   3  -4   0    5.02    3.57   2
  -3   4   0    1.44    2.92   4
   3  -4   0   -6.25    6.48   4
  -3  -4   0    3.77    4.25   2
   3   4   0    1.54    3.67   2
  -3   4   0    0.38    2.98   2
   3   4   0   -2.18    4.19   3
  -3  -4   0   -2.25    4.92   3
   3  -4   0    1.32    3.58   3
  -3   4   0   -2.51    2.58   3
   3  -4   0    0.21    3.44   1
  -3   4   0    4.72    4.37   1
  -3  -4   0   -2.45    2.93   2
  -3  -4   0   -0.04    3.05   1
   3   4   0    2.60    4.87   4
  -3  -4   0   -3.15    4.22   4
   3  -5   0    0.07    4.30   4
  -3   5   0    1.19    2.98   4
   3   5   0   -0.87    3.18   3
  -3  -5   0    3.27    5.41   4
  -3  -5   0    4.44    5.66   3
  -3   5   0    3.42    4.59   3
   3  -5   0    4.34    3.54   3
  -3  -5   0   17.76    3.94   1
  -3   5   0   -2.33    4.21   1
   3  -5   0   -4.68    4.56   1
  -3  -5   0    5.07    5.11   2
  -3   5   0    7.08    4.07   2
   3   5   0   -2.04    4.21   2
   3   5   0    3.07    3.16   4
  -3  -5   0    4.11    5.63   4
   3  -6   0    1.61    3.93   4
  -3  -6   0   -3.53    4.11   4
  -3   6   0    2.82    3.25   4
   3   6   0    5.77    4.90   3
  -3  -6   0  -11.48    8.68   3
   3  -6   0    5.01    4.49   3
  -3   6   0    9.03    6.73   3
  -3  -6   0   -1.84    3.22   1
   3  -6   0    7.19    7.71   1
  -3   6   0   -0.90    4.52   1
   3  -6   0   10.25    5.83   2
  -3   6   0    0.96    2.90   2
   3   6   0   -4.63    5.96   2
  -3  -6   0   -0.13    6.34   2
   3   6   0    2.20    4.73   4
  -3  -6   0   -2.47    7.38   4
   3   7   0    0.81    6.32   4
  -3  -7   0    4.46    5.14   4
   3  -7   0    0.27    5.01   1
  -3   7   0    4.87    6.65   1
  -3   7   0    2.90    6.57   4
   3  -7   0   -4.52    5.09   4
  -3  -7   0    8.66    7.03   4
   3   7   0    7.66    4.19   3
  -3  -7   0   -1.59    4.25   3
   3  -7   0    7.55    7.26   3
  -3   7   0   13.33    8.68   3
  -3  -7   0    3.70    3.26   1
  -3  -7   0    3.58    7.13   2
   3  -7   0    4.67    4.21   2
  -3   7   0    5.65    4.80   2
   3   7   0    1.11    5.51   2
   3   7   0   -1.43    3.64   1
   3  -7   0    1.93    4.07   1
   3   8   0    4.05    7.53   4
  -3  -8   0   -8.18    7.28   4
  -3   8   0    3.11    5.36   1
   3  -8   0   -3.49    4.37   1
  -3  -8   0    0.36    5.78   4
  -3   8   0    6.65    7.88   4
   3  -8   0    6.05    6.83   4
   3  -8   0   -2.86    5.48   3
   3   8   0    0.21    5.55   3
  -3  -8   0   -1.26    5.62   3
   3  -8   0    6.95    8.49   3
  -3   8   0    0.48    4.43   3
   3   8   0    0.28    2.70   1
   3  -8   0    6.88    5.09   1
  -3  -8   0  -11.09    8.22   2
   3   8   0    2.34    5.64   2
   3  -8   0    1.73    5.38   2
  -3   8   0    4.30    3.62   2
  -3  -8   0    0.31    3.14   1
  -3  -9   0   -0.88    8.71   4
  -3   9   0   -3.72    9.27   4
  -3  -9   0    7.33    6.26   2
   3  -9   0    1.80    4.89   2
  -3   9   0    7.77    6.66   2
   3  -9   0   -1.99    5.81   3
  -3   9   0    0.84    5.50   3
   3  -9   0   -2.53    7.42   3
  -3  -9   0    8.44    5.63   3
  -3   9   0    4.57    5.23   1
   3  -9   0    0.68    6.69   1
   3  -9   0    2.99    6.56   1
   3   9   0   -3.82    6.82   1
   3   9   0   -2.02    8.15   4
   3 -10   0   -3.71    7.76   4
  -3 -10   0    1.22    7.22   4
   3  10   0    8.24    7.95   3
   3 -10   0   -2.99   10.23   3
   3 -10   0    5.95    7.55   2
   3  10   0   -3.85    5.49   2
  -3 -10   0    1.98    6.55   2
  -3  10   0    1.79    8.60   2
   3 -10   0    0.40    8.42   3
  -3  10   0   -5.75    5.62   3
  -3  10   0    0.18    7.74   1
   3 -10   0    3.79    7.63   1
   3  10   0    7.36   12.47   4
  -3 -10   0    3.23    7.79   4
   3  10   0   -1.73    7.73   1
   3 -10   0   -0.04    6.42   1
  -3 -11   0   -4.08    4.48   1
  -3  11   0   -3.40    9.94   4
   3 -11   0    7.61    7.67   3
   3  11   0   -4.68    9.84   3
  -3 -11   0   -1.93    7.63   3
  -3  11   0   -1.21    5.26   2
   3  11   0   -1.20    8.68   2
   3 -11   0   -2.29    6.85   2
  -3  11   0    2.86   11.56   3
   3 -11   0   -1.02    5.37   1
  -3  11   0    1.28    6.35   1
  -3 -11   0   -4.83   10.04   3
   3 -11   0    1.63    7.94   1
   3  11   0   -0.40    4.30   1
  -3 -11   0    5.40   11.62   4
  -3 -12   0   -2.24    6.06   1
  -3 -12   0   -5.42    9.38   3
   3 -12   0   -4.55    8.68   3
  -3  12   0    5.30    5.37   2
   3 -12   0    5.11    8.43   2
   3  12   0   -2.87    9.81   2
  -3  12   0    1.15    8.00   3
  -3  12   0    1.33    9.87   4
  -3 -12   0    0.03    5.59   1
   3 -12   0    4.00    7.91   1
   3  12   0   -0.63    4.44   1
  -3 -12   0    1.01    8.02   4
  -3 -13   0    2.38    7.07   1
  -3  13   0   -0.81    7.59   4
  -3 -13   0    9.02    9.47   3
   3 -13   0    2.58    8.29   3
  -3  13   0    6.66    9.92   2
   3  13   0    5.92   10.98   2
  -3  13   0    9.20   12.46   3
   3 -13   0  -11.49   11.56   1
  -3 -13   0    0.08    6.21   1
   3 -13   0   -2.58    8.77   1
  -3 -13   0   10.13   10.45   4
  -3  14   0    3.68   11.58   4
  -3 -14   0    6.17   11.88   3
   3 -14   0  -15.59   16.89   3
  -3  14   0   -0.98   10.61   2
   3  14   0    0.64   10.87   2
  -3 -14   0   -2.86    6.60   1
   3 -14   0   -3.85    9.37   1
  -3  14   0   12.88   15.07   3
  -3 -14   0    2.90   10.08   2
  -3 -14   0   -5.31    7.98   1
   3 -14   0   -4.00   12.04   4
  -3 -14   0   10.29   15.06   4
  -3  15   0   12.62   12.15   4
  -3 -15   0    2.74    8.47   3
   3 -15   0    0.10   12.26   3
   3  15   0  -17.50   16.93   2
  -3  15   0    3.74    9.49   2
   3 -15   0   -6.81    9.89   1
  -3 -15   0   -0.21    6.74   1
   3 -15   0    4.86   10.46   1
  -3 -15   0   -3.34   11.25   2
  -3  15   0    4.42   12.02   3
  -3 -15   0   -1.73   10.18   4
   3 -15   0    2.69   12.73   4
  -3 -15   0   -4.48    7.71   1
  -3 -16   0   -5.92   11.26   3
  -3  16   0    0.19   13.75   2
  -3 -16   0   -0.71    6.54   1
   3 -16   0   -4.94    8.45   1
   3 -16   0  -10.25    8.76   4
  -3 -16   0   -3.86    7.85   1
  -3  16   0   -2.57   13.47   4
   3 -17   0   19.50   17.56   3
  -3  17   0   -0.64   16.39   2
   3  17   0   -2.67   11.53   2
   3 -17   0   -3.22    8.93   1
  -3 -17   0    3.09    8.04   1
  -3 -17   0    4.54   15.39   4
   3 -17   0  -11.40   14.38   4
  -3 -17   0  -10.29   14.73   2
  -3 -17   0    0.13    9.05   1
  -3  17   0    0.60   10.54   4
   3 -18   0    8.50   13.94   3
  -3 -18   0   -4.14   15.60   3
   3  18   0   -6.77   21.71   2
  -3 -18   0   -2.31    8.41   1
   3 -18   0   10.19   12.36   1
  -3 -18   0    6.12   11.23   4
   3 -18   0   21.47   20.00   4
  -3 -18   0    1.28   10.93   2
  -3 -18   0   -1.43    9.15   1
  -3  18   0  -13.65   18.59   4
  -3  19   0  -13.86   20.63   4
   3 -19   0    0.27   17.38   3
  -3 -19   0   14.61   22.63   3
  -3 -19   0    0.78    9.97   1
  -3 -19   0    8.80   15.77   4
   3 -19   0    0.70   15.77   4
  -3 -19   0   -8.74   14.48   2
  -3  19   0   11.74   15.15   2
   3  19   0   20.10   20.25   2
  -3 -19   0   -2.01   11.89   1
   3 -19   0    6.28   14.89   1
  -3  20   0    3.43   15.18   4
   3 -20   0   10.49   15.53   3
  -3 -20   0   20.99   22.38   3
  -3 -20   0   -8.53    8.72   1
  -3 -20   0  -16.72   17.79   2
   3 -20   0   18.25   20.28   2
   3 -20   0    6.97   15.47   1
   3 -20   0  -19.30   18.38   4
  -3 -20   0  -18.47   21.08   4
   3  20   0    1.89   16.88   2
  -3  20   0    2.56   16.00   2
  -3  21   0  -11.84   15.57   4
  -3 -21   0    1.85   17.41   3
   3 -21   0  -28.17   23.79   4
   3 -21   0    6.95   13.50   2
   3 -21   0   -0.48   15.63   3
   3 -21   0   -1.77   13.74   1
  -3  21   0  -22.50   20.03   2
  -3  22   0  -12.12   27.12   2
   3  22   0  -12.62   16.52   2
   3 -22   0   -1.22   19.77   4
  -3 -22   0   -8.75   24.49   4
  -3 -22   0   -8.33   17.85   2
   3 -22   0  -10.52   17.72   2
  -3  22   0   33.53   23.99   4
   3 -22   0    2.68   15.90   1
   3 -22   0   30.53   31.98   3
  -3 -23   0   34.75   34.15   3
   3 -23   0   10.85   18.97   2
  -3  23   0   11.46   25.47   2
  -3  24   0  -35.34   37.54   2
  -4   0   072551.35  344.02   1
   4   0   071654.29  338.54   1
  -4   0   071606.11  357.70   4
  -4   0   072017.69  263.59   2
   4  -1   0  773.76   37.10   3
  -4   1   0  804.86   38.56   3
  -4  -1   0  788.76   37.98   3
   4   1   0  832.87   37.92   3
  -4   1   0  833.86   38.17   1
  -4  -1   0  816.19   36.20   1
   4   1   0  783.03   34.30   1
   4  -1   0  788.13   36.17   1
  -4   1   0  759.79   36.59   4
  -4   1   0  770.92   24.18   2
   4  -1   0  815.05   24.83   2
   4   1   0  731.69   30.57   2
   4  -1   0  828.30   37.43   4
  -4  -1   0  801.38   39.57   4
   4   1   0  796.26   38.56   4
  -4  -1   0  800.10   31.47   2
   4   2   018574.70  183.79   3
  -4  -2   018009.16  185.02   3
   4  -2   017479.76  181.79   3
  -4   2   018328.00  191.60   3
   4  -2   017595.83  176.46   1
  -4   2   018974.73  189.11   1
   4   2   018062.74  158.62   1
  -4   2   018266.64  184.87   4
   4  -2   018217.71  181.10   4
   4  -2   018591.26  116.14   2
  -4  -2   018072.40  168.49   2
  -4   2   017826.71  118.86   2
   4   2   018368.66  167.71   2
  -4  -2   018262.25  192.36   4
   4   2   018982.88  197.28   4
  -4   3   0 4507.77   66.78   2
  -4  -3   0 4804.23   98.37   3
   4   3   0 4788.35   98.15   3
   4  -3   0 4804.81   99.03   3
  -4   3   0 4887.16  105.64   3
   4   3   0 4559.88   78.78   1
  -4   3   0 4998.84  100.97   1
   4  -3   0 4508.74   91.97   1
   4  -3   0 4856.23   98.77   4
  -4   3   0 4778.58  100.64   4
   4  -3   0 4814.02   66.37   2
  -4  -3   0 4707.74   94.67   2
   4   3   0 4718.60   92.11   2
  -4  -3   0 5010.22   96.43   2
   4   3   0 4870.94  104.80   4
  -4  -3   0 4848.87  105.24   4
   4  -4   0 1430.93   41.15   2
  -4  -4   0 1507.12   58.30   3
   4   4   0 1521.35   57.86   3
   4  -4   0 1460.34   58.35   3
  -4   4   0 1452.34   59.89   3
   4  -4   0 1451.91   54.54   1
   4   4   0 1460.98   43.74   1
  -4   4   0 1475.02   56.11   1
  -4   4   0 1472.38   60.89   4
   4  -4   0 1536.40   58.70   4
  -4  -4   0 1518.41   57.51   2
  -4  -4   0 1512.63   57.91   2
   4   4   0 1548.78   57.66   2
  -4  -4   0 1427.93   62.33   4
   4   4   0 1505.13   61.97   4
   4   5   028848.13  284.56   4
  -4  -5   029254.81  293.77   4
  -4  -5   029377.16  273.17   2
  -4  -5   028741.98  196.39   1
  -4   5   028701.32  256.77   1
   4  -5   027767.50  247.67   1
   4  -5   028532.93  273.82   4
  -4   5   028233.03  279.28   4
  -4   5   028505.57  219.38   2
  -4  -5   028850.89  268.77   3
   4   5   028798.94  265.70   3
  -4   5   028159.50  277.06   3
   4  -5   028053.72  273.64   3
  -4  -5   028900.71  269.85   2
   4   5   028575.84  269.39   2
   4   5   028565.17  192.55   1
  -4  -6   0 2194.91   84.98   4
   4   6   0 2310.67   85.41   4
  -4  -6   0 2249.34   80.29   2
   4  -6   0 2177.98   71.91   1
  -4   6   0 2164.86   72.64   1
  -4  -6   0 2210.40   54.63   1
  -4   6   0 2131.69   83.62   4
   4  -6   0 2101.43   82.55   4
  -4   6   0 2259.73   68.73   2
   4  -6   0 2016.63   62.31   2
   4   6   0 2275.19   80.63   3
  -4  -6   0 2230.81   79.40   3
   4  -6   0 2201.05   81.88   3
  -4   6   0 2121.50   80.55   3
   4   6   0 2149.51   78.62   2
  -4  -6   0 2166.45   79.71   2
   4   6   0 2104.67   52.52   1
   4   7   0  535.62   26.95   1
   4   7   0  528.25   44.48   4
  -4  -7   0  546.69   44.59   4
  -4  -7   0  571.61   43.60   2
  -4   7   0  553.23   38.24   1
   4  -7   0  512.61   36.28   1
  -4   7   0  474.92   43.53   4
   4  -7   0  562.22   43.71   4
  -4  -7   0  535.78   47.14   4
  -4  -7   0  541.45   41.59   3
   4   7   0  529.83   41.23   3
   4  -7   0  580.02   44.55   3
  -4   7   0  456.91   40.67   3
   4   7   0  506.93   40.77   2
  -4   7   0  525.09   36.50   2
  -4  -7   0  533.87   41.66   2
   4  -7   0  485.10   33.20   2
  -4  -8   0 4723.10  136.76   4
  -4  -8   0 4732.91  131.56   2
  -4   8   0 4659.45  133.40   4
   4  -8   0 4850.51  136.84   4
   4  -8   0 4388.49  109.28   2
  -4   8   0 4887.98  115.22   2
  -4  -8   0 4435.91  123.58   3
   4   8   0 4540.12  126.11   3
   4   8   0 4640.76  129.20   2
  -4   8   0 4625.72  132.10   3
  -4   8   0 4491.16  113.50   1
   4  -8   0 4442.26  110.23   1
   4   8   0 4535.34   79.35   1
   4  -8   0 4362.15  109.03   1
   4  -9   018138.40  230.71   1
  -4  -9   019216.03  289.32   4
   4   9   019066.08  287.22   4
  -4   9   018593.02  238.41   1
   4  -9   018233.27  231.93   1
  -4   9   018511.83  279.86   4
   4  -9   019240.87  288.73   4
  -4  -9   018592.26  305.23   4
  -4  -9   018657.89  266.13   3
   4  -9   018553.11  278.70   3
   4   9   019308.88  166.06   1
   4  -9   018830.93  242.49   2
  -4   9   019602.00  249.50   2
  -4  -9   019178.38  280.55   2
  -4 -10   0 9825.22  216.37   4
  -4 -10   010126.79  212.68   2
  -4  10   0 9599.99  177.00   1
   4 -10   0 9498.47  172.96   1
   4 -10   0 9529.64  214.52   4
  -4  10   0 9808.86  213.09   4
   4  10   0 9864.77  204.61   3
  -4 -10   0 9884.22  202.56   3
   4 -10   0 9908.46  210.63   3
   4  10   010075.38  209.81   2
  -4  10   010228.05  213.69   3
   4 -10   0 9496.65  182.62   2
  -4  10   0 9818.49  186.92   2
   4  10   0 9617.75  118.78   1
  -4  11   0 3898.60  141.21   4
  -4 -11   0 3906.17  133.39   3
   4 -11   0 3796.23  137.02   3
   4  11   0 3840.06  136.68   2
  -4  11   0 4049.83  126.65   2
  -4  11   0 3805.45  136.24   3
  -4 -11   0 3766.44   80.45   1
   4 -11   0 3792.02  113.16   1
  -4 -11   0 4014.11  139.91   2
   4 -11   0 3832.59  113.70   1
   4  11   0 3859.30   76.64   1
  -4 -11   0 3939.50  143.45   4
   4 -12   0 2118.27   97.33   2
  -4  12   0 2311.95  116.69   4
   4 -12   0 2321.33  111.27   3
  -4 -12   0 2215.85  106.01   3
   4  12   0 2285.55  109.87   2
  -4  12   0 2340.25  100.93   2
  -4  12   0 2355.79  113.16   3
  -4 -12   0 2228.08   62.65   1
  -4  12   0 2213.31   89.58   1
  -4 -12   0 2258.35  109.52   2
  -4 -12   0 2353.05  115.84   4
   4 -12   0 2304.13   90.81   1
   4  12   0 2262.41   59.37   1
  -4 -13   0    6.65   12.66   4
  -4 -13   0   10.63   11.75   2
  -4 -13   0    1.26    6.23   1
  -4  13   0   -7.48    9.47   1
   4 -13   0   -2.50    8.60   1
  -4 -13   0    8.71    7.46   1
  -4  13   0  -10.34   10.63   4
   4 -13   0    1.24   11.63   3
  -4 -13   0    9.74   12.36   3
  -4  13   0    3.64    8.73   3
  -4  13   0   13.09   14.14   2
   4  13   0    1.91    7.61   2
   4 -13   0   -2.71    9.01   1
   4  13   0    6.67    7.55   1
   4 -14   0 3598.73  151.25   3
  -4 -14   0 3482.07  144.85   3
   4  14   0 3427.30  146.38   2
  -4  14   0 3655.35  139.59   2
  -4  14   0 3650.73  153.03   3
   4 -14   0 3538.99  119.29   1
  -4 -14   0 3307.18   76.36   1
  -4 -14   0 3520.32   80.56   1
  -4 -14   0 3586.50  150.35   2
  -4  14   0 3643.20  153.68   4
  -4 -14   0 3701.24  156.15   4
  -4 -15   0 1623.30  102.47   3
   4 -15   0 1646.01  104.41   3
  -4 -15   0 1675.02  109.29   4
  -4 -15   0 1701.44  107.47   2
  -4 -15   0 1423.60   52.14   1
  -4 -15   0 1460.74   50.26   1
   4 -15   0 1540.32   79.94   1
  -4  15   0 1768.01  110.31   3
  -4  15   0 1595.97  107.75   4
   4  15   0 1586.26  102.10   2
  -4  15   0 1652.95   98.43   2
  -4 -16   0  -14.07    9.88   3
  -4 -16   0   11.79    6.66   1
   4 -16   0   -0.87   11.71   1
  -4 -16   0    0.09    7.32   1
  -4 -16   0   20.82   16.43   2
   4  16   0   -6.91   16.11   2
  -4  16   0   24.02   11.54   2
  -4 -16   0   18.31   15.60   4
  -4  17   0   -2.10   14.53   4
   4 -17   0   -5.26   16.71   3
  -4 -17   0  -13.55   12.72   3
  -4 -17   0   14.48    7.10   1
   4 -17   0   20.62    9.62   1
  -4 -17   0   15.95    7.63   1
  -4 -17   0   10.84   15.31   2
  -4  17   0  -13.57   18.61   2
   4  17   0    1.77   17.27   2
   4 -17   0   25.58   13.83   4
  -4 -17   0    4.28   14.35   4
  -4  18   0  170.70   40.30   4
   4 -18   0  266.07   46.24   3
  -4 -18   0  216.81   44.60   3
  -4 -18   0  167.81   14.77   1
  -4 -18   0  152.81   13.56   1
   4 -18   0  190.53   32.16   1
  -4 -18   0  221.07   40.90   2
  -4 -18   0  224.17   45.15   4
   4 -18   0  209.15   41.48   4
   4  18   0  208.39   41.72   2
   4  19   0 2099.53  137.12   2
  -4  19   0 2147.45  130.56   2
   4 -19   0 1826.19   96.24   1
  -4 -19   0 2329.61  146.80   2
  -4 -19   0 2152.21  136.99   3
   4 -19   0 2152.05  140.13   3
   4 -19   0 2239.91  143.80   4
  -4 -19   0 2295.92  148.93   4
  -4  19   0 2077.99  140.63   4
  -4  20   0  101.82   33.52   4
  -4 -20   0  142.87   34.91   3
   4 -20   0  140.90   27.21   1
   4 -20   0  145.22   42.65   3
  -4 -20   0  147.06   42.82   2
   4 -20   0  129.71   35.21   2
  -4  20   0  132.76   36.04   2
   4  20   0  123.03   35.94   2
   4 -20   0  136.11   39.30   4
  -4 -20   0  131.82   35.76   4
  -4 -21   0   33.62   15.56   3
   4 -21   0   34.32   18.30   1
   4 -21   0   85.05   31.09   2
  -4  21   0   30.28   16.35   4
  -4 -21   0   36.07   24.29   4
  -4  21   0   47.38   26.67   2
   4  22   0  622.64   85.03   2
  -4  22   0  740.14   85.07   2
   4 -22   0  525.25   56.50   1
  -4 -22   0  778.63   93.40   2
   4 -22   0  641.70   77.49   2
   4 -22   0  763.03   93.62   3
  -4 -22   0  695.57   95.75   4
   4 -22   0  764.29   93.11   4
  -4  22   0  818.13   93.97   4
  -4 -23   0   77.27   31.45   3
   4 -23   0   35.30   27.89   2
  -4  24   0  292.32   57.25   2
   4 -24   0  248.76   53.61   2
   5   0   0   -1.07    4.84   3
  -5   0   0   -5.85    3.84   3
   5   0   0    2.22    2.98   2
  -5   0   0   -0.04    3.58   2
  -5   0   0    0.51    3.77   1
   5   0   0   -0.12    3.29   1
   5   0   0    5.30    5.55   4
  -5   0   0    2.31    3.10   4
   5  -1   0    2.31    4.37   3
   5   1   0   15.05    7.50   3
  -5  -1   0    5.18    5.13   3
  -5   1   0    7.56    6.07   3
  -5  -1   0    0.75    3.89   2
   5  -1   0    3.13    2.91   2
  -5   1   0    0.24    4.05   1
   5  -1   0    5.14    6.67   1
  -5  -1   0    6.34    4.58   1
   5   1   0    4.84    4.38   1
   5   1   0    3.42    5.18   4
  -5  -1   0    2.62    4.64   4
   5  -1   0    2.59    5.34   4
  -5   1   0   12.60    5.85   4
  -5   2   0    0.39    5.81   4
  -5  -2   0   -1.41    5.20   4
   5  -2   0   -1.19    3.36   4
   5   2   0    0.72    4.54   4
  -5   2   0   -1.48    1.92   2
  -5  -2   0    1.77    3.95   2
   5   2   0    2.54    3.51   3
   5  -2   0    1.85    5.07   3
  -5   2   0   13.25    3.84   3
  -5   2   0   -8.81    6.49   1
  -5  -2   0   -3.86    5.50   1
   5  -2   0   -4.93    5.71   1
   5   2   0    5.20    3.05   1
   5  -2   0    1.72    1.90   2
   5   2   0    3.67    3.52   2
  -5  -2   0   -1.35    3.83   2
   5   3   0   -4.94    6.86   4
  -5  -3   0    3.45    3.50   2
  -5   3   0    7.73    7.46   1
  -5  -3   0   -8.33    5.99   4
   5  -3   0    3.40    5.00   4
  -5   3   0   -1.83    4.20   4
  -5  -3   0    0.33    3.78   2
   5   3   0   -7.38    4.47   2
  -5  -3   0    4.49    3.89   3
   5   3   0   -8.33    7.67   3
  -5   3   0    1.59    5.16   3
   5  -3   0   -1.28    4.79   3
   5  -3   0    4.50    3.50   1
   5   3   0    3.63    5.18   1
  -5  -3   0    2.64    4.10   1
   5  -3   0    0.26    2.02   2
   5   4   0   -0.67    3.47   4
  -5  -4   0    2.40    3.18   2
  -5   4   0    1.15    4.20   1
   5  -4   0   -4.40    5.71   1
   5  -4   0   -5.21    7.76   4
  -5  -4   0    2.99    5.66   4
  -5   4   0   -6.49    7.74   4
  -5  -4   0    0.64    3.15   2
   5   4   0   -0.79    4.92   2
  -5   4   0    3.21    3.16   2
  -5  -4   0   -3.42    4.44   3
   5   4   0   -0.61    7.38   3
  -5   4   0    1.22    3.82   3
   5  -4   0   -1.30    3.74   3
   5   4   0    5.16    3.19   1
  -5  -4   0    6.08    5.17   1
   5  -4   0    1.32    3.11   2
   5  -5   0    4.63    3.87   4
  -5   5   0    3.31    6.78   4
  -5   5   0    0.64    2.52   2
  -5  -5   0   -3.45    3.62   2
   5   5   0    4.42    7.46   2
  -5  -5   0   -3.47    5.99   3
   5   5   0    0.21    5.65   3
  -5   5   0   -1.89    6.17   3
   5  -5   0   -2.52    4.35   3
   5  -5   0   -3.84    6.21   1
  -5   5   0    8.34    7.06   1
  -5  -5   0    2.33    6.49   2
   5   5   0    3.10    5.81   4
  -5  -5   0    4.23    6.55   4
   5   5   0    5.73    4.53   1
  -5  -5   0    1.61    4.30   1
   5  -6   0    0.87    3.33   2
   5  -6   0    7.35    4.71   4
  -5   6   0    4.25    8.08   4
   5   6   0    0.47    4.46   2
  -5   6   0   -2.35    3.25   2
  -5  -6   0    1.03    4.72   2
  -5  -6   0    2.24    4.31   3
   5   6   0    3.25    4.02   3
   5  -6   0   -2.52    5.82   3
  -5   6   0    2.10    4.47   3
  -5   6   0   -0.45    4.84   1
   5  -6   0   -0.17    7.04   1
  -5  -6   0    2.48    5.51   2
  -5  -6   0    6.38   10.26   4
   5   6   0    7.86    8.04   4
  -5  -6   0    8.56    5.77   1
   5   6   0    5.01    3.54   1
   5   7   0    1.46    5.87   1
  -5  -7   0   -7.24    7.34   4
  -5  -7   0    8.37    5.09   2
   5  -7   0    2.19    3.60   2
   5  -7   0    0.66    6.11   4
  -5   7   0   -8.17   10.24   4
   5   7   0    3.23    6.85   3
  -5  -7   0   -0.94    4.69   2
   5   7   0   -2.20    5.21   2
  -5   7   0   -4.81    5.65   2
  -5  -7   0   -3.20    7.50   3
  -5   7   0    3.31    5.31   3
   5  -7   0   -2.71    6.52   1
  -5   7   0   -4.55    6.19   1
  -5  -7   0    1.56    4.72   1
   5   8   0    8.84    9.15   4
  -5   8   0   12.43    9.03   1
   5  -8   0   -3.36    5.05   1
   5  -8   0    2.66    5.62   2
  -5  -8   0    2.53    9.79   4
  -5   8   0  -13.15   11.89   4
  -5   8   0    7.15    5.48   2
  -5  -8   0   -0.49    5.79   2
  -5  -8   0    2.30    8.68   3
   5  -8   0    7.31    7.05   3
  -5  -8   0  -11.41    8.04   1
   5   8   0    0.67    3.97   1
  -5  -9   0   -4.11    8.23   1
  -5  -9   0    2.30    6.87   4
   5  -9   0   -1.78   11.17   4
   5   9   0   -4.98   11.28   3
  -5   9   0    4.68    4.98   2
   5   9   0   -4.67    7.86   2
  -5  -9   0   -1.57    7.58   2
   5  -9   0   -2.28    5.06   2
   5  -9   0    6.34   11.89   3
  -5   9   0   11.01   10.25   3
   5  -9   0    8.35    9.69   1
  -5  -9   0   10.53    9.28   2
   5   9   0    6.32    8.04   4
  -5  -9   0  -11.21   12.65   4
   5   9   0    0.53    5.68   1
  -5 -10   0   -2.68    6.90   4
  -5 -10   0    8.42    7.15   2
  -5  10   0    4.11    8.72   1
  -5 -10   0   -7.54    9.22   1
  -5  10   0   -3.50   12.06   4
   5 -10   0    3.76    7.23   3
   5  10   0   -9.09   12.30   3
  -5 -10   0   -7.11   11.66   3
  -5  10   0    3.64    7.65   3
  -5  10   0   -1.69    5.69   2
   5  10   0   -5.12    8.90   2
   5 -10   0    5.71    7.30   2
   5 -10   0    3.81    6.49   1
   5  10   0   -0.63    4.63   1
  -5 -11   0  -10.13   13.48   4
  -5 -11   0   -3.65    6.33   2
  -5  11   0    7.16    8.43   1
   5 -11   0   -9.02    8.63   1
  -5 -11   0   -6.50    7.50   1
  -5  11   0    2.98    9.85   4
   5 -11   0   -1.87    6.83   3
  -5 -11   0   -0.30   11.63   3
  -5  11   0    6.08   10.13   3
  -5  11   0    8.29    7.81   2
   5  11   0   -2.98    9.37   2
   5 -11   0    6.72    8.68   1
   5  11   0   -7.83    7.47   1
  -5 -12   0   11.07    9.91   4
  -5 -12   0    5.69    7.98   2
   5 -12   0    6.98   10.62   1
  -5 -12   0   -2.95    8.67   1
  -5  12   0   -3.59    7.23   4
   5 -12   0   -0.42   10.72   3
  -5 -12   0   -6.08   13.37   3
  -5  12   0   11.84   12.14   3
   5  12   0   -4.73    9.95   2
   5 -12   0   22.59   14.66   2
   5  12   0    2.07    4.64   1
  -5 -13   0   -0.40    9.04   4
  -5 -13   0    7.94   11.74   2
   5 -13   0   -2.46    7.22   1
  -5 -13   0    5.47    7.87   1
  -5  13   0   -9.97   15.64   4
   5 -13   0   -8.89   11.57   3
  -5 -13   0   -9.20    7.66   3
  -5  13   0    1.60   10.69   3
   5  13   0  -10.78   13.68   2
  -5  13   0    5.27    7.67   2
   5  13   0  -16.48   10.21   1
  -5 -14   0   13.39   13.96   4
  -5 -14   0  -19.89   17.77   2
   5 -14   0    0.20    9.96   1
  -5 -14   0   -4.64    9.06   1
   5 -14   0   17.02   16.34   3
  -5 -14   0    5.18    8.70   3
  -5  14   0   10.23   10.91   3
  -5  14   0   -7.31   10.29   4
  -5 -14   0   -5.73    9.82   1
   5  14   0   -9.21   10.71   1
  -5  14   0    4.21   10.08   2
   5  14   0   10.95    9.53   2
  -5 -15   0   -5.19    9.37   1
  -5  15   0    1.68   17.68   4
   5 -15   0    2.46    9.12   3
  -5 -15   0    7.62   12.16   3
  -5  15   0   -9.66   12.29   3
  -5  15   0   -4.97   11.17   2
  -5 -15   0  -11.06    8.17   1
   5 -15   0    7.83   10.75   1
  -5 -16   0    6.84   13.83   4
  -5 -16   0  -41.82   23.59   2
  -5 -16   0   -6.32    7.44   1
   5 -16   0  -10.14   15.73   3
  -5 -16   0   -0.66   11.38   3
  -5  16   0  -25.61   18.60   3
  -5  16   0  -11.36    9.20   2
   5  16   0  -10.33   10.85   2
  -5 -16   0    9.49    7.76   1
   5 -16   0   -2.81   12.13   1
  -5  17   0   -4.84   11.74   4
   5 -17   0  -13.06   18.76   3
  -5 -17   0  -22.17   17.86   3
  -5 -17   0   -7.77    7.75   1
  -5 -17   0  -33.27   26.56   2
  -5  17   0  -18.51   18.26   3
   5 -17   0   -7.97   12.52   1
  -5 -17   0   15.42   11.24   4
   5 -17   0  -11.94   19.55   4
  -5  17   0   -5.28   15.19   2
   5  17   0   -9.59   17.59   2
  -5  18   0    5.86   13.62   4
  -5 -18   0   26.31   19.58   3
   5 -18   0   -7.70   17.44   4
  -5 -18   0   43.19   25.66   4
  -5 -18   0   -2.77   17.25   2
  -5  18   0   26.61   20.94   3
   5 -18   0    1.58   14.70   3
  -5 -18   0   -6.27    6.98   1
   5 -18   0   -1.37   15.88   1
   5  18   0  -17.50   19.36   2
  -5  19   0   -1.02   17.67   4
  -5 -19   0   10.08   14.11   3
   5 -19   0   -4.70   23.90   4
  -5 -19   0   23.67   18.58   4
  -5 -19   0  -21.46   19.79   2
   5 -19   0   18.40   18.43   3
   5 -19   0   17.61   13.85   1
   5  19   0   -7.26   16.77   2
  -5  19   0   -7.81   13.21   2
  -5  20   0    0.94   19.22   4
  -5 -20   0  -14.47   23.13   3
  -5 -20   0  -11.03   17.64   4
   5 -20   0   12.46   24.95   4
  -5 -20   0  -26.17   27.74   2
   5 -20   0    9.47   16.21   3
   5 -20   0   12.27   15.69   1
   5  20   0   -2.68   17.45   2
  -5  20   0  -36.18   23.87   2
  -5 -21   0   -8.95   16.62   4
   5 -21   0   32.99   22.61   2
  -5 -21   0  -16.01   22.87   2
   5  21   0   -7.20   21.34   2
  -5  21   0  -24.69   20.73   2
   5 -21   0   -4.00   16.16   1
  -5 -21   0    9.71   21.70   3
   5 -22   0  -23.53   31.07   3
  -5 -22   0    4.85   17.97   3
   5 -22   0   -1.53   16.07   2
  -5  22   0    4.10   17.35   2
   5  22   0  -15.78   23.36   2
   5 -22   0    6.47   20.70   4
  -5  22   0   -3.52   17.02   4
  -5 -23   0   -7.40   26.91   3
   5 -24   0   37.87   27.62   2
  -5  24   0  -15.95   27.31   2
   6   0   0 9280.62  149.45   1
  -6   0   0 9860.88  156.87   1
  -6   0   0 9594.54  116.87   2
   6   0   0 9695.91  119.98   2
  -6   0   0 9407.37  160.45   4
   6   0   0 9558.25  159.81   4
   6   0   0 9362.52  157.19   3
  -6   0   0 9421.30  160.88   3
  -6  -1   012686.79  185.48   3
  -6   1   012818.05  189.56   3
   6   1   012496.89  183.53   3
   6  -1   012737.86  185.72   3
   6   1   012605.86  171.00   1
   6  -1   012426.64  176.09   1
  -6   1   013160.61  187.36   1
  -6  -1   013311.56  178.08   1
  -6   1   012562.94  186.36   4
  -6  -1   012711.51  148.87   2
   6   1   012463.19  146.87   2
   6  -1   012533.29  126.88   2
  -6  -1   012702.10  190.29   4
   6   1   012825.20  187.59   4
   6  -1   012852.30  184.92   4
  -6  -1   012590.68  149.30   2
   6   2   0 5395.42  120.86   3
   6  -2   0 5266.15  121.45   3
  -6   2   0 5583.79  127.18   3
  -6  -2   0 5343.85  121.64   3
   6   2   0 5457.37  109.77   1
   6  -2   0 5142.35  115.28   1
  -6  -2   0 5587.44  114.59   1
  -6   2   0 5507.87  123.18   1
  -6   2   0 5512.49  124.56   4
  -6  -2   0 5383.91  105.62   2
   6  -2   0 5229.90   76.90   2
   6  -2   0 5350.10  119.79   4
   6   2   0 5430.96  125.52   4
  -6  -2   0 5398.97  126.30   4
  -6  -2   0 5309.72  106.46   2
   6   3   0 5172.59  120.54   3
  -6   3   0 5205.22  128.17   3
   6  -3   0 4992.05  121.36   3
  -6  -3   0 5246.24  122.83   3
  -6   3   0 5311.62  124.59   1
  -6  -3   0 5341.21  111.88   1
   6  -3   0 5059.03  116.58   1
   6   3   0 5248.16  105.87   1
   6  -3   0 5166.51  120.26   4
  -6   3   0 4947.49  123.94   4
  -6  -3   0 5325.99  113.46   2
   6  -3   0 5164.35   75.52   2
  -6  -3   0 5392.24  114.13   2
   6   3   0 5472.69  110.38   2
   6   3   0 5445.26  129.45   4
  -6  -3   0 5269.14  129.45   4
  -6   4   0 6480.28   96.14   2
  -6  -4   0 6943.34  145.41   3
   6   4   0 7353.11  147.82   3
   6  -4   0 6730.90  143.66   3
  -6   4   0 7072.98  153.95   3
   6  -4   0 6780.38  138.27   1
  -6  -4   0 7435.16  130.08   1
   6   4   0 6924.72  120.63   1
  -6   4   0 7319.51  149.71   1
  -6   4   0 7018.76  150.40   4
   6  -4   0 6889.88  143.83   4
   6  -4   0 7330.11   95.86   2
  -6  -4   0 7296.54  141.45   2
  -6  -4   0 7366.57  141.20   2
   6   4   0 7431.92  138.19   2
   6   4   0 7340.66  156.65   4
  -6  -4   0 6968.26  152.68   4
  -6   5   0  439.74   27.06   2
  -6  -5   0  498.98   40.13   3
   6   5   0  568.28   42.40   3
   6  -5   0  461.74   40.12   3
  -6   5   0  515.95   43.74   3
   6   5   0  469.56   31.64   1
  -6  -5   0  541.68   35.53   1
   6  -5   0  496.79   38.48   1
  -6   5   0  517.51   40.60   1
  -6   5   0  491.74   43.04   4
   6  -5   0  492.65   40.36   4
  -6  -5   0  499.66   40.86   2
   6   5   0  533.73   39.63   2
  -6  -5   0  523.31   41.14   2
   6   5   0  545.61   43.87   4
  -6  -5   0  510.04   43.26   4
  -6  -6   0  798.20   57.36   4
   6  -6   0  779.17   37.77   2
  -6  -6   0  741.62   51.35   2
   6  -6   0  752.62   47.95   1
  -6  -6   0  785.34   41.23   1
  -6   6   0  745.55   54.62   4
   6  -6   0  701.68   51.34   4
   6   6   0  742.02   38.92   1
  -6  -6   0  744.29   51.62   3
   6   6   0  770.35   51.36   3
  -6   6   0  783.87   54.71   3
  -6   6   0  753.75   38.86   2
  -6  -6   0  770.07   52.28   2
   6   6   0  752.93   49.62   2
   6  -7   0   29.16    9.27   2
  -6   7   0   25.43   11.86   4
  -6   7   0   19.99    7.85   2
   6   7   0   39.23   12.32   2
  -6  -7   0   19.18   10.75   3
   6  -7   0   36.49   13.43   3
  -6   7   0   41.43   12.99   1
   6  -7   0   20.41    9.15   1
  -6  -7   0   27.83    9.91   2
   6   7   0   33.00   11.42   4
   6   7   0   36.27    8.52   1
  -6  -7   0   23.66    7.44   1
  -6  -8   0   94.84   20.72   4
   6   8   0  124.96   24.33   4
  -6   8   0   93.62   19.29   1
   6  -8   0   98.66   15.71   2
   6  -8   0  105.55   21.77   4
   6   8   0  109.25   18.28   3
  -6   8   0   87.54   16.96   2
   6   8   0   77.51   17.99   2
  -6  -8   0  103.27   19.44   2
   6  -8   0   83.76   18.61   3
  -6   8   0   66.46   14.52   3
   6   8   0   86.03   12.47   1
  -6  -8   0   80.58   12.95   1
   6   9   0   29.00    8.82   1
  -6  -9   0   29.65    9.02   4
  -6  -9   0   36.02   13.47   2
   6  -9   0   37.33   12.51   1
  -6   9   0   39.23   15.67   1
   6  -9   0   21.56   10.76   2
   6  -9   0   15.71    7.42   4
  -6   9   0   13.49    8.22   4
   6   9   0   39.22   10.85   3
  -6  -9   0   31.77    8.89   3
  -6   9   0   13.13    6.78   3
  -6   9   0   14.83    8.25   2
   6   9   0   28.56   11.30   2
  -6  -9   0   30.64    9.08   1
  -6  10   0 1831.93   97.98   4
  -6  10   0 1825.70   80.87   2
   6 -10   0 2002.07   81.16   2
  -6 -10   0 1906.29   94.93   3
   6  10   0 1889.88   97.26   2
  -6  10   0 1988.80  101.55   3
  -6 -10   0 2066.81   64.91   1
   6 -10   0 1819.31   83.04   1
  -6 -10   0 1895.13   98.00   2
   6  10   0 1858.00   60.07   1
  -6 -10   0 2018.82  105.75   4
  -6  11   0  759.88   66.41   4
  -6  11   0  872.57   59.13   2
  -6 -11   0  895.14   67.86   3
   6 -11   0  901.85   71.05   3
   6  11   0  864.20   68.77   2
  -6  11   0  940.40   72.91   3
  -6 -11   0  885.48   42.60   1
   6 -11   0  886.41   59.70   1
  -6 -11   0  898.59   70.83   2
   6  11   0  870.11   41.75   1
  -6 -11   0  945.07   74.37   4
  -6  12   0 3054.11  136.42   4
   6  12   0 3086.70   75.22   1
   6 -12   0 3106.27  135.57   3
  -6 -12   0 3390.23  137.13   3
   6  12   0 3128.87  134.34   2
  -6  12   0 3265.12  138.97   3
   6 -12   0 2905.87  110.75   1
  -6 -12   0 3265.09   81.82   1
  -6 -12   0 3284.00  139.08   2
  -6 -12   0 3223.99  143.21   4
   6 -12   0 2985.39  111.66   2
  -6 -13   0  306.10   43.99   4
  -6 -13   0  255.10   40.49   2
   6 -13   0  287.60   35.64   1
  -6 -13   0  257.59   22.82   1
  -6  13   0  274.30   42.54   4
   6 -13   0  273.67   41.61   3
  -6 -13   0  301.48   40.90   3
  -6  13   0  256.09   40.29   3
  -6  13   0  238.91   34.15   2
   6  13   0  296.73   43.35   2
   6  13   0  281.34   20.27   1
  -6  14   0 4594.68  178.78   4
   6 -14   0 4462.78  174.54   3
  -6 -14   0 4730.99  174.63   3
  -6 -14   0 4679.23  184.44   4
  -6 -14   0 4834.84  183.20   2
  -6 -14   0 4606.35   92.92   1
   6 -14   0 4524.44  146.76   1
  -6  14   0 4773.14  180.70   3
   6  14   0 4424.39   85.30   1
  -6  14   0 4668.83  152.94   2
   6  14   0 4545.93  173.04   2
  -6 -15   0   15.91    9.91   1
   6 -15   0   24.44   15.62   1
  -6  15   0   16.52   12.85   4
  -6  15   0   14.44   15.14   2
   6  15   0   11.11   12.79   2
  -6 -15   0   23.79   17.55   3
  -6 -15   0   13.47    7.47   1
  -6 -15   0   53.15   22.47   2
  -6 -15   0   -3.26   11.80   4
   6  15   0   23.59    8.38   1
   6 -16   0 2127.94  130.61   3
  -6  16   0 2158.84  114.58   2
   6  16   0 1897.32  122.62   2
  -6  16   0 2141.12  130.43   3
  -6 -16   0 1688.35   50.94   1
   6 -16   0 1887.00   98.74   1
  -6 -16   0 1629.45   48.69   1
  -6 -16   0 2193.38  133.63   2
  -6 -16   0 2123.59  133.37   4
  -6  16   0 1936.77  125.28   4
   6 -17   0    7.45   13.79   1
  -6 -17   0   18.89    8.42   1
  -6  17   0   25.53   16.32   4
   6 -17   0   16.07   13.12   3
  -6 -17   0    2.71   17.90   3
  -6  17   0   -1.73   15.74   3
  -6 -17   0   30.03   21.44   2
  -6 -17   0   14.25   18.13   4
  -6 -17   0    7.07    6.73   1
  -6  17   0    0.92   13.99   2
   6  17   0   22.31   22.71   2
   6 -18   0  300.27   39.03   1
  -6 -18   0  378.55   54.72   3
  -6  18   0  272.85   50.09   4
  -6 -18   0  295.46   53.79   2
  -6  18   0  386.84   60.69   3
   6 -18   0  339.83   57.92   3
   6 -18   0  363.76   55.04   4
  -6 -18   0  292.05   51.03   4
  -6  18   0  362.55   52.96   2
   6  18   0  380.22   59.40   2
   6 -19   0   -2.00   16.38   1
  -6 -19   0   15.37   13.82   3
  -6  19   0   13.66   21.08   4
  -6  19   0  -14.76   22.85   3
  -6 -19   0  -23.36   20.55   2
   6 -19   0   -0.72   14.85   3
   6 -19   0   14.03   22.40   4
  -6 -19   0  -27.36   29.72   4
   6  19   0    2.56   13.13   2
  -6  19   0    6.03   12.97   2
  -6 -20   0  271.19   52.80   3
  -6  20   0  237.87   52.47   4
   6 -20   0  241.98   53.54   3
  -6  20   0  244.06   46.30   2
   6 -20   0  265.33   49.64   4
  -6 -21   0  123.29   36.81   4
  -6 -21   0  133.87   40.42   2
   6 -21   0  171.50   41.06   2
   6 -21   0  147.86   42.32   3
   6 -21   0  144.65   28.15   1
  -6  21   0  192.95   42.68   2
   6  21   0   98.22   33.24   2
  -6  22   0   67.06   30.42   4
  -6  22   0   79.85   35.86   2
   6 -22   0   48.56   25.92   2
  -6 -22   0   57.78   34.76   3
   6 -22   0   26.58   23.96   4
   6 -22   0   20.34   19.10   1
   6 -23   0   91.30   31.81   1
   6 -24   0 1195.31  112.53   2
  -6  24   0 1206.31  115.98   2
  -7   0   0    0.55    3.69   2
   7   0   0    7.55    8.47   3
  -7   0   0    1.00    5.34   3
  -7   0   0    2.02    2.64   2
  -7   0   0   -1.55    6.24   1
   7   0   0    0.99    5.42   1
   7   0   0    1.87    7.61   4
  -7   0   0   10.54    9.48   4
   7  -1   0    4.75    5.83   4
  -7   1   0   -5.86    6.88   4
   7   1   0    4.60    5.38   4
  -7  -1   0   -7.40    7.42   4
  -7  -1   0    1.09    4.52   2
   7   1   0    1.86    7.45   3
  -7  -1   0    9.38    4.80   3
   7  -1   0   -1.87    6.08   3
  -7   1   0    8.93    6.18   3
  -7   1   0    0.99    3.73   2
  -7  -1   0    3.67    6.79   1
  -7   1   0   -5.99    6.97   1
  -7  -1   0   -1.34    3.03   2
   7  -1   0    0.27    3.68   2
   7   1   0   -1.37    4.19   2
   7   1   0   -1.33    4.56   1
   7  -1   0    0.27    4.46   1
  -7   2   0   -8.50    7.77   4
   7   2   0    1.53    4.88   4
  -7  -2   0   -5.11    5.42   4
   7  -2   0   -5.87    7.11   4
  -7   2   0    6.45    4.66   2
  -7  -2   0    0.04    4.24   2
  -7  -2   0    1.76    6.19   3
   7  -2   0    5.44    7.81   3
   7   2   0   -1.39    5.38   3
  -7   2   0    5.28    5.71   3
  -7   2   0   -9.16    6.83   1
  -7  -2   0    3.87    4.59   1
   7  -2   0   -2.94    4.64   1
   7   2   0   11.77    7.71   1
   7  -2   0    0.08    3.01   2
  -7  -2   0    0.39    4.87   2
  -7  -3   0   -0.11    7.19   4
   7  -3   0    0.88    4.93   4
  -7   3   0    1.77    4.04   4
  -7   3   0   -2.99    2.36   2
  -7  -3   0    3.46    4.83   2
   7   3   0    1.38    7.56   3
  -7  -3   0    6.61    7.97   3
  -7   3   0   -0.06    4.65   3
   7  -3   0    1.11    5.85   3
  -7   3   0   -7.78    7.56   1
   7  -3   0    2.88    3.92   2
  -7  -3   0    1.79    6.06   2
   7   3   0   -1.64    4.28   1
   7  -3   0    3.90    9.41   1
  -7  -3   0   -4.08    6.20   1
   7   3   0    5.81    8.27   4
   7   4   0   -1.74    8.37   4
  -7  -4   0   -0.09    4.04   2
   7   4   0    5.66    6.00   2
   7  -4   0   -3.88    6.22   4
  -7  -4   0   11.87    9.83   4
  -7   4   0    0.60    5.75   4
  -7  -4   0   19.67    9.44   2
  -7  -4   0    7.59    8.85   3
   7   4   0   -5.87    6.94   3
  -7   4   0    0.47    6.38   3
   7   4   0    7.04    8.22   1
  -7  -4   0    4.40    6.60   1
   7  -4   0   -1.19    7.04   1
   7  -4   0    1.92    2.73   2
  -7   4   0    4.79    3.75   2
   7  -5   0    2.71    4.82   4
  -7  -5   0   -2.05    5.97   4
  -7   5   0    1.97    8.41   4
  -7  -5   0    4.31    7.32   2
  -7   5   0    0.31    3.98   2
   7   5   0    1.26    4.49   2
  -7  -5   0    3.48    8.01   3
   7  -5   0    3.36    9.17   3
  -7   5   0    5.22    8.38   1
  -7  -5   0    3.60    7.43   2
  -7  -5   0   -1.02    5.17   1
   7   5   0    0.59    5.51   1
   7   5   0   10.74    7.07   4
   7  -6   0    2.22    3.24   2
  -7   6   0    6.63    7.60   4
  -7   6   0   -0.98    3.74   2
   7   6   0    0.81    5.07   2
  -7  -6   0  -11.67   11.98   3
  -7   6   0   -5.83    5.63   3
   7  -6   0    0.89    7.67   3
  -7   6   0    0.71    7.81   1
  -7  -6   0  -10.89    4.99   2
   7   6   0    8.11    6.99   4
  -7  -6   0    3.99    6.98   1
   7   6   0   -4.64    5.87   1
   7  -7   0    0.32    8.61   4
  -7  -7   0   -3.07    8.31   4
   7  -7   0    0.82    4.82   2
  -7   7   0    2.30    4.40   2
  -7  -7   0    6.18    9.37   2
   7   7   0   -8.78   10.08   3
  -7   7   0    3.17    5.80   3
  -7   7   0    2.18   10.42   1
   7   7   0   -9.10    8.45   4
   7  -7   0    4.43    7.86   1
   7   7   0    3.94    6.28   1
  -7  -7   0   -1.11    7.44   1
  -7  -8   0   -0.08    7.57   1
   7   8   0    3.73    5.97   1
   7  -8   0   -8.33    9.76   1
  -7  -8   0   -0.64    6.75   4
  -7  -8   0    4.42    7.08   2
   7  -8   0   -7.28   12.95   4
  -7   8   0  -17.02   14.11   4
   7   8   0   -0.81   10.77   3
  -7  -8   0  -15.27   14.34   3
  -7   8   0   -3.95    6.83   3
   7  -8   0   -3.74    4.91   2
  -7  -8   0   -8.27   11.89   2
   7   8   0   10.68    7.65   2
  -7   8   0    0.66    6.79   2
   7  -9   0   -8.34    9.78   2
  -7   9   0  -12.77   15.20   4
   7   9   0    4.01    7.84   2
  -7   9   0    2.05    5.16   2
  -7  -9   0  -17.80   15.23   3
  -7   9   0    3.01   10.56   3
  -7  -9   0    2.43    6.68   4
  -7  -9   0  -11.27   12.34   2
   7   9   0    0.17    6.44   1
  -7  -9   0   18.18    8.47   1
   7  -9   0   -7.37    9.61   1
   7 -10   0   11.47   10.09   2
  -7  10   0  -10.13   16.40   4
   7  10   0    0.23    8.61   2
  -7  10   0    4.46    6.92   2
  -7 -10   0  -15.80   13.13   3
  -7  10   0  -14.83   14.23   3
  -7 -10   0    3.79    9.55   4
  -7 -10   0   -7.37   13.51   2
   7  10   0    2.13    6.30   1
   7 -10   0  -13.95   12.62   1
  -7 -10   0    9.02    7.89   1
   7 -11   0    3.73    8.59   2
  -7  11   0   -8.06    7.50   4
  -7  11   0   -4.52    9.28   2
   7  11   0   -1.73   11.02   2
  -7 -11   0  -23.53   15.49   3
  -7  11   0    4.22    9.42   3
  -7 -11   0   -6.40    9.05   4
  -7 -11   0   -6.19    9.76   2
   7  11   0    1.94    5.39   1
  -7 -11   0   16.05    9.50   1
   7 -11   0  -16.41   14.03   1
   7  12   0   -0.26    6.01   1
   7 -12   0   -5.01    8.71   2
  -7  12   0  -16.13   15.82   4
   7 -12   0    8.95   11.49   3
  -7 -12   0  -13.14   16.49   3
  -7  12   0   -6.49   15.83   3
  -7 -12   0    7.09    8.58   4
  -7 -12   0    0.39    7.42   2
   7  12   0   -0.36    9.69   2
  -7 -12   0   15.02    9.53   1
   7 -12   0  -20.94   15.56   1
   7  13   0   -7.07    8.94   1
   7 -13   0    7.61   11.38   2
  -7  13   0    2.37    8.80   4
   7 -13   0   -9.45    9.91   3
  -7 -13   0   -7.37   14.65   3
  -7  13   0  -15.55   10.34   3
  -7 -13   0  -10.13   13.88   2
  -7 -13   0   -2.70    7.19   1
   7 -13   0  -33.76   20.28   1
  -7 -13   0    1.12   15.55   4
   7  13   0    3.35   10.22   2
  -7  13   0  -15.43   10.45   2
  -7  14   0    4.35   11.15   2
  -7 -14   0   -3.39   10.21   3
   7 -14   0   -8.77   13.51   1
  -7 -14   0  -13.14    9.49   1
   7  14   0  -12.00    9.26   1
  -7  14   0   -2.44   11.07   4
   7 -15   0  -25.69   19.69   1
  -7 -15   0   11.80    9.69   1
   7  15   0  -21.23    9.95   1
   7 -15   0   -0.91   11.70   3
  -7 -15   0  -20.10   16.32   3
  -7  15   0  -11.29   14.09   3
  -7 -15   0  -12.45   16.28   2
  -7  15   0    3.57    8.66   2
   7  15   0   14.79   13.04   2
  -7 -15   0   -0.51   15.19   4
  -7 -16   0    2.31   17.12   4
  -7 -16   0  -27.33   19.73   2
  -7 -16   0    1.24    7.05   1
  -7 -16   0   25.27    9.39   1
   7 -16   0  -16.35   14.88   1
  -7  16   0    1.32   12.44   4
   7 -16   0  -11.76   15.77   3
  -7 -16   0    4.59   14.80   3
  -7  16   0  -11.63   15.15   3
   7  16   0   -8.78   14.30   2
  -7  16   0  -11.79   15.61   2
   7  16   0    0.56    7.30   1
   7 -17   0  -11.27   12.43   1
  -7  17   0    3.46   14.64   4
   7 -17   0    0.53   19.93   3
  -7 -17   0   19.09   20.58   3
  -7  17   0    5.24   15.71   3
  -7 -17   0    3.99    8.48   1
  -7 -17   0   22.38   23.11   2
  -7 -17   0  -25.38   22.91   4
  -7  17   0  -18.30   16.29   2
   7  17   0   13.76   18.78   2
   7 -18   0    0.42   12.47   3
  -7 -18   0   14.50   19.33   3
  -7  18   0  -28.47   26.14   3
  -7  18   0   10.94   15.04   4
  -7 -18   0  -32.03   25.42   2
  -7 -18   0  -28.61   25.84   4
  -7  18   0    8.02   13.69   2
   7  18   0    1.51   14.21   2
   7 -19   0  -13.40   15.72   1
   7 -19   0   33.70   25.34   3
  -7 -19   0  -19.59   20.44   3
  -7  19   0   -2.90   25.35   3
  -7 -19   0  -23.80   24.50   2
  -7  19   0  -11.05   14.49   2
   7  19   0  -24.34   22.42   2
  -7  19   0   13.11   20.86   4
   7 -19   0   17.62   22.62   4
  -7 -19   0  -42.84   29.40   4
  -7 -20   0  -33.20   21.05   3
  -7  20   0   -3.65   20.08   4
  -7 -20   0   24.08   23.52   2
   7 -20   0   16.19   21.78   2
   7 -20   0   -8.98   16.53   1
  -7 -20   0  -29.71   25.47   4
   7 -20   0    6.76   20.76   4
  -7  20   0    2.83   15.48   2
   7  20   0    3.61   16.77   2
   7  21   0   -9.24   19.82   2
  -7  21   0   10.76   17.78   2
  -7  21   0   -0.35   20.72   4
  -7 -21   0   -0.19   23.45   2
   7 -21   0   26.64   24.05   2
   7 -21   0  -13.21   21.57   1
  -7 -21   0   32.69   25.66   4
   7 -21   0  -25.08   22.49   4
   7 -21   0   22.00   25.65   3
  -7  22   0    7.67   23.22   2
   7 -22   0  -22.05   23.16   2
   7 -22   0  -20.19   24.30   1
  -7 -22   0   -3.00   23.01   3
   7 -23   0    5.75   27.34   1
  -7  24   0   42.17   36.42   2
   7 -24   0    8.19   26.83   2
  -8   0   0  758.21   53.47   3
   8   0   0  719.88   47.92   1
   8   0   0  689.01   37.93   2
  -8   0   0  732.35   37.48   2
  -8   0   0  707.71   51.87   4
   8   0   0  726.99   52.22   4
  -8   0   0  698.71   37.55   2
  -8  -1   0   22.95   11.00   4
   8  -1   0   31.44   12.24   4
  -8   1   0   28.21   10.24   4
  -8  -1   0   29.40    8.92   2
  -8   1   0   35.26    7.88   2
  -8  -1   0   35.07   11.81   3
  -8   1   0   19.10    9.03   3
  -8   1   0   46.05    9.13   2
  -8  -1   0   36.34   10.30   1
   8   1   0   37.87    9.83   2
  -8  -1   0   50.53   10.56   2
   8   1   0   39.43   12.83   1
   8  -1   0   30.16   12.26   1
   8  -2   0    5.29    7.09   4
  -8   2   0    3.21    5.40   4
  -8  -2   0    8.40    7.86   4
  -8   2   0   -6.85    5.88   2
  -8  -2   0   11.11    6.17   2
   8  -2   0   12.66    8.70   3
  -8  -2   0    6.74    6.44   3
  -8   2   0    8.72    7.08   3
  -8  -2   0   14.57    7.80   2
  -8   2   0    2.92    7.58   1
  -8  -2   0   12.16   10.49   1
   8   2   0    0.19    7.23   1
  -8   3   0 6792.03  102.16   2
  -8  -3   0 7273.49  147.09   2
   8  -3   0 6962.80  164.63   3
  -8  -3   0 7352.65  168.33   3
   8   3   0 7286.30  148.74   1
  -8   3   0 7510.90  170.59   1
  -8  -3   0 7606.81  155.52   1
   8  -3   0 7317.01  103.12   2
  -8  -3   0 7510.65  148.50   2
  -8  -3   0 7447.03  174.84   4
   8   3   0 7715.80  177.29   4
  -8   3   0 7296.69  170.15   4
  -8   4   0   -3.68    4.90   2
  -8   4   0   -9.93   11.82   4
  -8  -4   0    4.72    8.14   2
  -8  -4   0   12.98    9.51   3
   8   4   0   -0.12    6.73   3
  -8   4   0   -0.53    6.23   3
   8  -4   0    9.74    8.68   3
  -8   4   0    4.40    7.32   1
  -8  -4   0   15.65    9.25   2
   8   4   0    9.73    8.91   4
  -8  -4   0   12.28   10.00   1
   8   4   0   15.92    8.20   1
   8  -4   0    4.57    9.00   1
  -8   5   0 4292.06   87.11   2
   8   5   0 4872.00  141.72   3
   8  -5   0 4343.91  137.09   3
  -8   5   0 4702.49  145.97   3
   8   5   0 4962.74  118.66   1
  -8  -5   0 5178.89  126.85   1
   8   5   0 5165.38  132.24   2
   8  -5   0 4873.12  134.77   1
  -8   5   0 4815.30  141.63   1
   8  -5   0 4741.25  140.20   4
  -8  -5   0 5094.68  137.49   2
  -8  -5   0 4715.10  131.92   2
  -8  -5   0 4986.17  150.10   4
   8   5   0 5029.36  149.17   4
  -8   6   0  972.43   43.39   2
  -8  -6   0 1175.59   71.83   3
   8   6   0 1222.25   73.37   3
  -8   6   0 1148.51   75.39   3
   8   6   0 1191.58   57.00   1
  -8  -6   0 1215.86   61.24   1
   8  -6   0 1139.69   66.41   1
   8  -6   0 1153.50   71.10   4
  -8   6   0 1146.86   75.13   4
  -8  -6   0 1163.62   71.36   2
   8  -6   0 1170.64   46.25   2
  -8  -6   0 1195.20   69.65   2
   8   6   0 1189.59   67.51   2
  -8  -6   0 1220.68   76.89   4
  -8  -7   0 6410.55  180.53   4
  -8  -7   0 6139.48  166.31   2
   8  -7   0 6664.98  119.44   2
  -8   7   0 5650.95  119.04   2
   8   7   0 5963.74  163.97   3
  -8  -7   0 6263.35  167.63   3
  -8   7   0 6380.16  178.31   3
   8  -7   0 6101.23  157.36   1
  -8  -7   0 6594.62  142.39   1
  -8   7   0 6131.02  176.17   4
   8  -7   0 5690.76  166.68   4
   8   7   0 6654.10  166.14   2
  -8  -7   0 6160.70  166.42   2
   8   7   0 6535.32  134.19   1
  -8  -8   0 1673.04   96.98   4
  -8  -8   0 1742.20   92.37   2
   8  -8   0 1713.19   64.94   2
   8  -8   0 1656.06   83.17   1
  -8  -8   0 1728.58   72.85   1
  -8   8   0 1561.83   94.16   4
  -8   8   0 1327.62   64.73   2
  -8  -8   0 1652.62   89.15   3
  -8   8   0 1585.30   91.46   3
   8   8   0 1734.61   88.50   2
   8   8   0 1575.33   66.40   1
  -8   9   0  858.53   72.70   4
   8   9   0  772.74   47.41   1
  -8  -9   0  939.29   67.96   3
  -8  -9   0  973.15   75.33   4
   8  -9   0  930.87   51.69   2
  -8  -9   0 1034.12   75.14   2
   8  -9   0  899.30   61.65   1
  -8  -9   0  883.15   52.94   1
  -8   9   0  709.38   51.56   2
  -8   9   0  910.30   71.92   3
   8   9   0  977.65   70.03   2
  -8 -10   0    8.82    8.19   4
  -8 -10   0   17.93   16.41   2
   8 -10   0    8.48    8.15   2
  -8  10   0   -5.32   18.79   4
   8  10   0    7.33   11.74   2
  -8  10   0    2.00    7.61   2
  -8 -10   0   -1.15    9.91   3
  -8  10   0  -23.00   14.89   3
  -8 -10   0    9.38    9.12   1
   8 -10   0   -5.16    8.99   1
   8  10   0   12.95    8.43   1
  -8  11   0  761.44   71.44   4
   8  11   0  788.46   45.87   1
  -8 -11   0  756.19   65.37   3
  -8 -11   0  781.08   73.95   4
  -8 -11   0  904.54   73.55   2
   8 -11   0  821.52   61.79   1
  -8 -11   0  813.09   49.24   1
  -8  11   0  798.08   54.77   2
   8 -11   0  793.99   53.60   2
  -8  11   0  795.00   71.67   3
   8  11   0  874.94   70.78   2
  -8 -12   0   59.70   22.34   4
   8 -12   0   61.28   16.33   2
  -8  12   0   94.14   27.09   4
   8  12   0   47.80   21.59   2
  -8  12   0   61.13   18.70   2
  -8 -12   0   50.57   18.89   3
  -8 -12   0   75.43   15.52   1
   8 -12   0   57.41   17.57   1
  -8  12   0   73.02   25.46   3
   8  12   0   54.23   12.33   1
  -8 -12   0   44.39   19.68   2
  -8  13   0 4952.24  190.11   4
   8  13   0 4733.55  105.00   1
  -8 -13   0 5028.82  181.40   3
   8  13   0 5061.07  186.42   2
  -8  13   0 5324.49  154.88   2
   8 -13   0 4760.69  159.31   1
  -8 -13   0 5199.52  117.53   1
  -8 -13   0 5267.39  195.88   2
   8 -13   0 5038.18  149.50   2
  -8 -14   0   83.80   29.25   4
  -8 -14   0   76.96   27.53   2
  -8  14   0   51.22   18.41   4
   8 -14   0   76.02   25.77   3
  -8 -14   0   94.50   29.29   3
  -8  14   0   57.70   20.20   3
   8  14   0   48.05    9.31   1
   8  14   0   73.77   27.49   2
  -8  14   0   60.05   20.43   2
   8 -14   0   53.44   18.32   1
  -8 -14   0   42.35   11.77   1
   8 -15   0  141.05   28.94   1
  -8 -15   0   97.86   14.19   1
  -8  15   0  126.95   33.87   4
   8 -15   0  113.48   31.67   3
   8  15   0  118.12   30.08   2
  -8  15   0  127.97   28.00   2
  -8  15   0  138.70   33.39   3
  -8 -15   0  147.98   36.50   2
   8  15   0  118.08   13.05   1
  -8 -15   0  111.75   33.01   4
   8  16   0  408.65   23.29   1
  -8  16   0  494.08   66.25   4
   8 -16   0  499.87   68.71   3
  -8 -16   0  522.43   64.35   3
  -8  16   0  560.15   67.77   3
  -8 -16   0  415.97   27.81   1
  -8 -16   0  539.26   69.75   2
   8  16   0  511.12   65.11   2
  -8  16   0  534.54   54.80   2
  -8 -16   0  539.33   73.17   4
  -8 -17   0 1507.02  112.81   3
   8 -17   0 1615.41  124.64   3
   8  17   0 1594.15  120.31   2
  -8  17   0 1584.45  100.36   2
  -8  17   0 1676.87  124.84   3
   8 -17   0 1548.04   98.58   1
  -8 -17   0 1848.85  132.44   2
  -8  17   0 1651.28  127.43   4
  -8 -17   0 1696.33  130.29   4
   8 -18   0  349.58   46.32   1
   8 -18   0  450.52   67.03   3
  -8 -18   0  419.98   65.07   3
  -8  18   0  406.68   64.56   3
  -8 -18   0  404.64   63.95   2
   8  18   0  405.79   64.17   2
  -8  18   0  419.97   56.05   2
  -8  18   0  352.42   60.93   4
  -8 -18   0  403.78   68.90   4
   8 -19   0  390.01   50.90   1
  -8  19   0  409.10   66.26   4
  -8 -19   0  441.23   65.03   3
  -8 -20   0   32.27   30.62   3
  -8 -20   0    4.29   27.12   4
   8 -20   0   27.12   17.08   2
  -8  20   0   21.12   27.96   3
  -8 -20   0   34.20   28.08   2
   8 -20   0   56.28   34.13   3
   8 -20   0   18.78   20.35   1
  -8  20   0   29.00   23.17   2
   8  20   0   30.59   25.77   2
  -8  21   0  300.47   59.84   4
  -8  21   0  461.73   61.14   2
   8 -21   0  360.65   55.15   2
  -8 -21   0  463.76   76.28   3
   8 -21   0  344.36   68.47   4
   8 -21   0  298.53   47.00   1
   8 -22   0   21.29   23.44   2
  -8  22   0   33.10   25.76   2
   8 -22   0   -6.47   25.44   1
   8 -23   0  -31.51   32.96   1
   8 -24   0   -1.91   24.49   2
  -8  24   0    6.66   27.43   2
  -9   0   0   -4.87    4.07   2
   9   0   0   -3.08    8.19   3
  -9   0   0    0.60    7.02   3
  -9   0   0    7.12    5.28   2
  -9   0   0    2.00    8.70   1
   9   0   0    0.10    3.82   2
   9   0   0   -3.44    8.19   4
   9  -1   0   -3.36    7.39   4
   9   1   0    6.04    6.33   4
  -9   1   0    1.45    5.65   2
  -9  -1   0   -2.06    7.18   2
   9  -1   0   -5.62    9.88   3
   9   1   0    5.34   11.26   3
  -9   1   0   -4.94    7.09   3
  -9  -1   0   -0.72    5.19   3
  -9   1   0    6.17    3.64   2
  -9  -1   0   -4.81   11.40   1
  -9   1   0  -10.81   11.83   1
   9   1   0    8.46    5.03   2
   9  -1   0   -0.87    3.39   2
  -9  -1   0    6.44    6.99   2
   9  -1   0    1.54    9.80   1
  -9  -2   0    5.71    8.57   4
   9   2   0    1.58    7.54   4
   9  -2   0   -2.37    8.32   4
  -9   2   0   -0.55    4.30   2
  -9  -2   0   -1.94    6.60   2
   9   2   0   -3.17    9.02   3
  -9  -2   0    2.96    8.01   3
   9  -2   0    1.20    6.95   3
  -9   2   0   12.29   11.17   3
  -9   2   0    2.66    7.73   1
  -9   2   0   -5.51    4.92   2
  -9  -2   0    3.92    8.45   1
   9  -2   0   10.34    6.04   1
   9   2   0   -3.42    8.25   1
  -9  -2   0    0.44    5.06   2
  -9   3   0    1.44    3.11   2
  -9  -3   0    1.12    6.80   2
   9   3   0   -4.13    7.54   3
  -9  -3   0    4.98    7.00   3
  -9   3   0    3.90    6.92   3
  -9  -3   0   13.17   12.93   4
   9  -3   0  -12.62   13.76   4
  -9  -3   0    8.42    4.98   2
   9  -3   0    0.49    6.75   1
   9   3   0   16.34   11.48   1
   9   3   0    1.58   12.06   4
  -9  -4   0   -1.86    7.63   2
   9   4   0   -5.06   10.96   3
  -9  -4   0   -3.03    8.86   3
  -9   4   0    6.18   10.30   3
  -9   4   0   -6.24    4.25   2
  -9  -4   0   -8.22    5.65   2
  -9   4   0    7.13    8.52   4
   9  -4   0   -3.93    7.30   4
  -9  -4   0    9.73    9.65   4
   9   4   0    3.78    6.07   1
   9  -4   0   -5.34    7.58   1
  -9   5   0   -4.84    4.16   2
  -9  -5   0    3.95    6.96   3
  -9   5   0    0.15    6.85   3
  -9   5   0  -11.38   12.91   4
  -9  -5   0    5.46    6.20   2
  -9  -5   0    0.08   11.62   4
   9  -5   0   -0.40    8.85   4
   9  -5   0    9.93   12.28   1
  -9  -5   0   -4.07    8.35   1
   9   5   0    5.36    7.79   1
  -9  -6   0    4.96    9.94   4
  -9   6   0   -4.00   11.96   4
  -9  -6   0    1.22    6.86   2
  -9   6   0   -8.25    6.41   2
  -9  -6   0   -6.40    8.49   3
  -9   6   0  -13.75   11.67   3
   9  -6   0    4.47    8.50   1
   9   6   0    4.06    6.13   1
  -9  -6   0    7.35   10.65   1
   9  -6   0   -0.11    3.72   2
  -9  -7   0    0.43    8.46   4
  -9   7   0   -4.26    9.90   4
  -9   7   0   -1.92    4.92   2
  -9  -7   0  -10.99   10.93   3
  -9   7   0   -7.42   11.05   3
  -9  -7   0    4.91    6.48   2
   9   7   0    1.87    5.53   2
   9  -7   0    4.17   10.56   1
  -9  -7   0    9.26   10.29   1
   9   7   0    7.26    8.09   1
   9  -7   0    2.13    4.83   2
  -9  -8   0  -16.34   13.74   4
  -9   8   0  -26.67   18.59   4
  -9   8   0   -3.60    6.56   2
  -9  -8   0    1.93    8.68   3
  -9   8   0   21.01   11.08   3
  -9  -8   0    6.96    7.54   2
   9   8   0    3.43    7.89   2
  -9  -8   0   10.19   10.47   1
   9  -8   0   -6.41   11.45   1
   9   8   0   -0.14    7.28   1
   9  -8   0    7.33    6.05   2
  -9   9   0  -22.93   20.58   4
   9   9   0   -9.19    8.81   2
  -9   9   0   -7.15    6.84   2
  -9  -9   0  -16.56   15.33   3
  -9   9   0   -6.41   12.71   3
  -9  -9   0   -5.48   13.77   4
  -9  -9   0    6.08    8.95   2
   9  -9   0   -0.08   10.83   1
  -9  -9   0    2.15    9.05   1
   9   9   0    5.15    6.85   1
   9  -9   0   -0.75    5.29   2
   9  10   0    2.03    7.04   1
  -9  10   0   -9.35   18.43   4
   9  10   0  -11.92   15.55   2
  -9  10   0    2.36    6.28   2
  -9 -10   0  -19.37   20.23   3
  -9  10   0   -3.66   10.97   3
  -9 -10   0    2.57    8.52   4
  -9 -10   0   -2.81    8.92   2
   9 -10   0   28.13   14.80   1
  -9 -10   0    1.95   10.32   1
   9 -10   0    1.56    7.98   2
   9  11   0    3.99    8.83   1
  -9  11   0  -14.62   14.07   4
   9  11   0  -23.39   20.39   2
  -9  11   0    5.47    9.57   2
  -9 -11   0  -19.03   18.27   3
  -9  11   0    2.42    8.19   3
  -9 -11   0   -3.53    8.60   2
   9 -11   0    0.58    8.15   2
  -9 -11   0   -5.95   18.83   4
   9 -11   0   -7.57    9.05   1
  -9 -11   0    5.30    9.47   1
  -9  12   0  -25.26   20.14   4
  -9  12   0   19.59   13.79   2
   9  12   0  -12.42   14.92   2
  -9 -12   0   -3.18    8.57   3
   9 -12   0  -20.43   15.56   1
  -9 -12   0   15.10   10.61   1
  -9 -12   0    4.55   12.44   2
   9  12   0    0.47    8.63   1
   9 -13   0    2.20    9.85   2
  -9  13   0  -14.76   18.23   4
   9 -13   0    3.97   12.59   1
  -9 -13   0   -2.96   10.06   1
  -9 -13   0  -15.02   18.61   3
  -9  13   0   25.29   17.54   3
  -9 -13   0   19.25   17.69   4
   9  13   0    6.16    8.89   1
   9 -14   0    5.76   16.47   3
  -9  14   0   21.75   14.39   2
   9  14   0    3.81    9.87   2
  -9  14   0   11.39   12.55   3
  -9 -14   0    7.32   12.71   1
  -9 -14   0   -6.98   16.46   2
   9  14   0   -1.35    8.75   1
  -9 -14   0    3.84   14.18   4
   9  15   0   -9.55    9.46   1
  -9  15   0  -18.74   20.06   4
   9 -15   0    9.57   16.49   3
  -9 -15   0   -6.64   14.21   3
  -9  15   0   21.35   17.96   3
  -9 -15   0  -24.13   14.59   1
  -9 -15   0  -16.33   20.58   2
  -9  15   0   -3.93   10.17   2
   9  15   0  -11.41   18.44   2
  -9 -15   0    0.14   12.14   4
  -9 -16   0    8.13   17.54   4
  -9 -16   0    7.75   17.21   2
  -9 -16   0   22.62   12.80   1
  -9  16   0    3.75   20.91   4
   9 -16   0    7.35   17.07   3
  -9 -16   0    1.40   15.92   3
  -9  16   0  -14.05   19.71   3
   9 -16   0   15.12   15.45   1
   9  16   0   -9.89   17.65   2
  -9  16   0  -10.39   15.31   2
   9  16   0   10.26    7.39   1
  -9 -17   0    9.58   14.91   4
  -9 -17   0   12.45   20.33   2
  -9  17   0  -14.94   23.02   4
   9 -17   0    0.71   18.68   3
  -9 -17   0   -5.27   17.69   3
  -9  17   0   -1.37   16.13   3
   9 -17   0  -22.42   22.57   1
   9  17   0   -8.65   15.93   2
  -9  17   0  -11.05   17.94   2
   9  17   0   -6.65    7.06   1
   9 -18   0  -44.34   25.77   1
   9 -18   0   -7.46   13.92   3
  -9 -18   0    9.93   14.50   3
  -9  18   0   -2.10   20.25   3
  -9  18   0  -21.69   25.32   4
  -9 -18   0    6.90   14.97   2
  -9 -18   0    9.70   15.82   4
   9  18   0  -21.27   27.57   2
  -9  18   0  -18.85   18.37   2
   9 -19   0   -2.05   17.44   1
   9 -19   0    1.64   24.23   3
  -9 -19   0   11.34   24.04   3
  -9  19   0    0.35   21.88   3
  -9  19   0  -13.63   23.02   4
  -9 -19   0   18.95   25.30   2
  -9 -19   0    6.70   23.79   4
   9  19   0  -37.24   30.16   2
   9 -20   0  -13.74   24.90   3
   9 -20   0    3.07   20.29   1
  -9  20   0  -14.64   28.11   3
  -9 -20   0   -1.68   18.22   2
   9 -20   0   16.11   17.29   2
  -9  20   0  -26.82   20.93   2
   9  20   0   -2.50   19.54   2
  -9 -20   0    0.19   24.65   4
  -9  20   0    0.18   20.54   4
  -9  21   0   -4.08   21.18   2
  -9  21   0   29.34   28.02   4
   9 -21   0   35.85   24.68   2
   9 -21   0  -37.43   24.42   1
   9 -21   0   12.48   23.92   4
  -9 -21   0  -47.87   31.36   3
  -9  22   0  -18.29   29.43   2
   9 -22   0   45.56   25.17   2
   9 -22   0   26.74   28.37   1
   9 -23   0  -61.00   39.21   1
 -10   0   0  453.66   34.25   2
  10   0   0  529.81   46.05   1
 -10   0   0  554.31   51.73   3
  10   0   0  442.76   33.85   2
 -10   0   0  498.76   36.94   2
 -10   0   0  515.24   49.93   4
 -10   1   0  514.04   33.99   2
 -10  -1   0  521.95   39.31   2
  10   1   0  662.91   52.05   1
  10  -1   0  596.09   49.04   1
 -10   1   0  546.40   51.64   3
 -10  -1   0  544.53   52.87   3
 -10  -1   0  562.75   40.33   2
 -10   1   0  620.44   36.88   2
  10  -1   0  513.17   34.54   2
 -10  -1   0  521.16   50.80   4
 -10   1   0  537.73   51.93   4
 -10  -2   0 7720.45  159.80   2
 -10   2   0 7237.17  122.68   2
  10   2   0 8514.91  181.66   1
  10  -2   0 8504.08  189.19   1
 -10  -2   0 8808.52  196.86   1
 -10  -2   0 8278.41  200.84   3
 -10   2   0 8378.58  205.10   3
 -10  -2   0 8696.86  165.95   2
  10  -2   0 7849.86  126.40   2
 -10   2   0 8007.59  125.32   2
 -10  -2   0 8372.03  205.68   4
 -10   2   0 8494.70  202.89   4
 -10  -3   0  592.12   46.02   2
 -10  -3   0  506.04   50.16   3
 -10   3   0  582.65   55.73   3
  10  -3   0  591.84   50.42   1
 -10  -3   0  586.54   50.46   1
  10   3   0  565.79   46.92   1
  10  -3   0  483.78   30.28   2
 -10   3   0  494.78   30.01   2
 -10  -3   0  596.25   45.98   2
 -10  -3   0  547.59   53.45   4
 -10   3   0  579.74   54.38   4
  10   4   0    9.45   11.57   1
  10  -4   0    7.12    6.95   1
 -10  -4   0   -1.08    9.81   3
 -10   4   0   11.31   10.44   3
 -10   4   0   -2.90    8.96   4
 -10  -4   0   -2.54    8.82   4
 -10  -4   0    3.87    9.39   1
 -10  -4   0   15.29   10.87   2
 -10   4   0    0.43    4.73   2
 -10  -5   0  153.82   29.41   4
 -10   5   0  159.46   30.39   4
 -10  -5   0  117.11   23.17   2
 -10   5   0  111.98   15.17   2
 -10  -5   0  162.90   28.78   3
 -10   5   0  148.95   29.54   3
 -10  -5   0  153.34   25.87   1
  10  -5   0  148.76   24.51   1
 -10  -6   0 1032.39   70.86   2
 -10  -6   0 1065.69   75.82   3
 -10   6   0 1150.02   82.80   3
  10  -6   0 1204.83   74.93   1
 -10  -6   0 1113.08   67.84   1
 -10  -6   0 1111.22   81.82   4
  10  -6   0 1104.40   45.08   2
 -10  -6   0 1112.69   74.24   2
 -10   6   0 1052.84   78.20   4
 -10   6   0  809.28   40.17   2
 -10  -7   0 7970.07  210.16   3
 -10   7   0 8084.11  221.94   3
  10  -7   0 8039.31  198.71   1
 -10  -7   0 8625.86  186.69   1
  10   7   0 8616.43  174.92   1
  10  -7   0 8312.02  130.28   2
 -10  -7   0 8442.23  208.02   2
 -10   7   0 8227.10  221.40   4
 -10  -7   0 8253.77  222.40   4
  10   8   0 3025.68  102.99   1
 -10  -8   0 2804.22  125.89   3
 -10   8   0 2802.56  134.85   3
  10   8   0 3002.86  124.57   2
  10  -8   0 2890.95  121.42   1
  10  -8   0 2970.64   83.39   2
 -10  -8   0 3078.92  130.66   2
 -10  -8   0 2804.02  134.33   4
 -10   8   0 2717.96  132.84   4
 -10  -9   0   -3.01    9.50   4
 -10   9   0   11.43   15.83   4
 -10   9   0   -5.22    6.27   2
 -10  -9   0  -14.44   11.03   3
 -10   9   0    0.50   11.62   3
 -10  -9   0   -0.83    8.62   2
  10   9   0    5.12   11.52   2
  10  -9   0  -23.20   15.02   1
  10   9   0    9.55    7.67   1
  10  -9   0   15.84    7.87   2
 -10 -10   0  105.38   26.65   4
 -10  10   0   85.99   23.41   4
 -10  10   0   55.84   15.07   2
 -10 -10   0   88.04   24.05   3
 -10  10   0  108.52   27.01   3
  10 -10   0   75.40   15.33   2
  10  10   0   84.06   22.58   2
  10 -10   0  114.03   27.02   1
  10  10   0   72.92   16.65   1
 -10 -10   0  106.97   26.27   2
 -10 -11   0    4.47   11.51   2
 -10 -11   0    6.23   11.38   1
  10  11   0  -14.71   14.99   2
  10 -11   0    2.40    8.82   2
 -10  11   0   -6.76   11.95   4
 -10  11   0   11.61   11.09   2
 -10 -11   0   14.56   10.23   3
  10 -11   0   22.74   16.06   1
  10  11   0   -5.02    9.26   1
 -10 -12   0 3770.16  173.67   4
 -10 -12   0 3870.89  171.97   2
 -10 -12   0 3546.87  117.44   1
 -10 -12   0 3620.03  157.32   3
 -10  12   0 3600.90  117.56   2
  10  12   0 3560.87  157.57   2
 -10  12   0 3628.71  167.66   3
 -10  12   0 3700.62  168.47   4
  10  12   0 3346.40  107.55   1
 -10 -13   0  472.29   62.43   2
 -10 -13   0  375.23   38.77   1
  10  13   0  389.01   33.46   1
  10  13   0  424.93   57.40   2
 -10  13   0  419.49   61.00   3
 -10 -13   0  452.88   62.97   4
  10 -13   0  433.54   43.09   2
  10  14   0  404.27   33.27   1
 -10 -14   0  351.78   56.80   4
 -10  14   0  367.25   59.61   4
  10 -14   0  410.48   63.18   3
 -10 -14   0  386.92   53.89   3
 -10  14   0  410.36   61.40   3
 -10 -14   0  466.17   63.21   2
 -10 -14   0  338.74   33.90   1
  10  14   0  468.46   62.20   2
 -10  14   0  419.27   44.87   2
  10 -14   0  377.95   48.59   1
  10  15   0  167.89   19.03   1
 -10 -15   0  245.70   48.79   2
 -10 -15   0  160.65   22.86   1
 -10 -15   0  172.91   45.73   4
 -10  15   0  187.68   42.18   4
  10 -15   0  205.06   44.23   3
 -10 -15   0  162.07   35.18   3
 -10  15   0  250.72   49.81   3
 -10  15   0  190.38   30.81   2
  10  15   0  185.36   41.19   2
  10 -15   0  170.33   37.18   1
 -10  16   0 1428.03  119.00   4
 -10 -16   0 1487.84  113.38   3
  10 -16   0 1530.04  125.24   3
  10  16   0 1549.35  121.17   2
 -10  16   0 1547.60   92.17   2
 -10  16   0 1452.76  118.58   3
  10 -16   0 1464.24  100.11   1
 -10 -16   0 1720.97  131.12   2
 -10 -16   0 1531.61  127.44   4
  10  16   0 1349.80   49.80   1
 -10  17   0  678.77   82.82   4
 -10 -17   0  699.21   80.91   3
  10 -17   0  734.67   87.38   3
 -10  17   0  874.96   73.34   2
  10  17   0  726.52   86.34   2
 -10  17   0  768.96   88.02   3
  10 -17   0  781.58   74.99   1
 -10 -17   0  758.17   92.80   4
 -10 -17   0  846.09   96.94   2
  10 -18   0  593.73   66.49   1
 -10  18   0  552.75   79.16   4
  10 -18   0  583.17   85.88   3
 -10 -18   0  609.98   77.61   3
 -10  18   0  654.98   85.28   3
 -10 -18   0  665.94   88.53   4
 -10  18   0  636.89   65.50   2
  10 -19   0  276.87   45.84   1
 -10  19   0  214.62   52.87   3
 -10 -19   0  328.85   65.32   2
 -10 -19   0  317.87   67.48   4
  10 -19   0  297.40   60.36   3
  10  19   0  366.26   64.89   2
 -10 -20   0   29.23   21.12   3
  10 -20   0   -7.81   20.87   1
 -10  20   0   -5.01   18.13   2
  10 -20   0    7.09   18.08   2
 -10  20   0   37.35   28.76   4
  10 -21   0  309.02   51.18   2
 -10  21   0  328.22   57.33   2
  10 -22   0  209.24   48.45   1
 -11   0   0   -1.59    8.07   3
 -11   0   0    4.00    6.70   2
 -11   0   0    0.74    7.42   4
  11   0   0    4.76    9.07   1
 -11   0   0   -0.91    5.29   2
  11  -1   0   -3.88    9.23   1
  11   1   0    9.49    9.51   1
 -11   1   0    6.99   10.83   3
 -11  -1   0   12.67   10.25   3
 -11  -1   0   -7.63    7.25   2
 -11   1   0   -2.49    5.17   2
 -11   1   0    3.31    8.02   4
 -11  -1   0    1.51    9.38   4
  11  -1   0   -7.82    7.53   2
 -11   1   0   -6.38    6.93   2
 -11  -1   0   11.39   10.15   2
  11   2   0   16.04   14.57   1
  11  -2   0   -2.52   10.85   1
 -11   2   0   -0.17   16.50   3
 -11  -2   0    2.93   10.10   3
 -11   2   0    5.10    6.14   2
 -11   2   0    9.66   11.78   4
 -11  -2   0   -1.71    7.75   4
  11  -2   0    5.89    8.11   2
 -11  -2   0    1.04    8.22   2
 -11  -2   0    2.67    7.81   2
 -11   2   0    8.15    8.37   2
 -11   3   0    4.44    4.95   2
 -11  -3   0  -10.41   10.56   2
 -11  -3   0   11.39   15.05   3
 -11   3   0   10.10   10.48   3
 -11   3   0    0.86    4.64   2
 -11  -3   0  -16.68   15.27   4
 -11   3   0   -5.61   10.64   4
 -11  -3   0    4.80    5.79   2
  11  -3   0    5.20    6.15   2
  11  -3   0    9.06   10.99   1
  11   3   0  -10.31    9.41   1
 -11  -4   0    7.11   12.90   2
 -11  -4   0   -7.90   11.44   3
 -11   4   0    4.33    7.35   3
 -11   4   0    0.46    4.26   2
 -11   4   0  -12.76   11.91   4
 -11  -4   0    6.35    8.86   4
  11  -4   0   -0.49    4.15   2
 -11  -4   0    4.52    5.94   2
  11  -4   0   -3.18    8.97   1
  11   4   0   -9.73    6.93   1
 -11   5   0  -16.09   17.02   4
 -11  -5   0   -8.07   13.36   3
 -11   5   0    0.10    8.11   3
 -11  -5   0  -12.42   12.47   2
 -11   5   0   -9.65    6.16   2
 -11  -5   0    7.88    7.25   4
  11  -5   0   -1.75    5.16   2
 -11  -5   0    3.57    9.08   2
  11  -5   0  -14.69    8.98   1
  11   5   0   -3.02   10.12   1
 -11   6   0  -12.01   18.07   4
 -11   6   0  -19.12    7.58   2
 -11  -6   0  -11.73   14.46   3
 -11   6   0   -7.77   10.12   3
 -11  -6   0  -11.34   10.08   4
  11   6   0   13.07    8.58   1
  11  -6   0   -4.11   10.85   1
 -11  -6   0  -11.06    7.39   2
  11  -6   0   -1.65    4.77   2
 -11   7   0   -9.50   11.27   4
 -11   7   0   -5.91    7.64   2
 -11  -7   0   -3.70   12.18   3
 -11   7   0    0.92   12.22   3
 -11  -7   0    5.84   12.35   4
 -11  -7   0    2.94   11.52   1
  11  -7   0    7.00    9.90   1
  11   7   0    4.12   10.09   1
 -11  -7   0  -20.79   13.76   2
  11  -7   0   -0.93    4.57   2
 -11  -8   0   -9.50   13.21   2
 -11  -8   0   -7.56   11.47   1
 -11   8   0    7.84   10.77   4
 -11   8   0   -0.51    6.15   2
 -11  -8   0   12.65   16.68   3
 -11   8   0    6.05   12.35   3
 -11  -8   0    6.41   16.63   4
  11  -8   0    1.90   12.31   1
  11   8   0   -1.58   12.22   1
  11  -8   0    0.89    5.68   2
 -11  -9   0   -3.09    9.88   2
 -11  -9   0   -4.66   11.73   1
 -11   9   0   16.33   14.40   4
 -11   9   0    5.19    6.93   2
 -11  -9   0   -4.89   11.70   3
 -11   9   0    5.93   13.11   3
  11  -9   0    2.31    6.13   2
 -11  -9   0   22.33   13.87   4
  11   9   0    9.67    9.63   1
  11  -9   0   22.50   21.02   1
 -11  10   0    4.25    7.48   2
 -11 -10   0   -1.46   16.09   3
 -11  10   0  -11.43   14.49   4
 -11 -10   0   -4.62   14.69   1
  11 -10   0    0.47    6.71   2
 -11 -10   0  -21.88   17.62   2
 -11 -11   0    9.92   19.08   4
 -11  11   0    3.92   11.27   4
 -11  11   0    8.18   10.53   2
 -11 -11   0  -11.08   16.91   3
 -11  11   0   12.00   12.73   3
  11  11   0    8.01    8.79   2
 -11 -11   0   -3.73   14.27   1
 -11 -11   0   -9.82   18.51   2
  11 -11   0    0.38    7.46   2
  11 -12   0   -8.17    8.85   2
 -11  12   0    4.99    9.15   2
  11 -12   0  -23.90   13.22   1
 -11  12   0    4.01   14.25   3
  11  12   0    8.29   11.16   1
 -11 -12   0    6.80   16.36   1
 -11 -12   0   11.80   19.15   4
 -11 -13   0   49.88   20.48   2
  11  13   0   20.37   20.05   2
  11  13   0    2.84    9.98   1
 -11 -13   0   -7.47   15.74   4
 -11  13   0   -5.92   11.47   4
 -11  13   0   17.10   11.49   2
 -11 -13   0  -27.21   22.99   3
 -11  13   0   18.86   13.69   3
  11 -13   0  -10.11   14.26   1
  11 -13   0    7.11   10.80   2
 -11 -14   0   -3.16   16.29   2
  11  14   0    7.37   11.53   2
 -11 -14   0    2.55   15.99   1
  11  14   0   -4.25   10.62   1
 -11 -14   0  -10.11   12.05   4
 -11  14   0  -22.67   25.39   4
 -11  14   0  -23.23   13.48   2
 -11 -14   0  -26.05   19.13   3
 -11  14   0   27.22   22.24   3
  11 -14   0  -17.86   15.70   1
  11 -14   0   20.63   16.57   2
  11  15   0   -4.74   10.94   1
 -11 -15   0    3.44   13.77   4
 -11  15   0  -10.28   18.94   4
  11 -15   0  -26.71   24.48   3
 -11 -15   0  -13.60   24.60   3
 -11  15   0   28.21   21.26   3
 -11 -15   0   -3.52   13.93   2
  11  15   0   -1.54   15.87   2
 -11  15   0  -18.12   13.07   2
  11 -15   0   18.68   24.04   1
  11  16   0  -11.21   10.04   1
 -11 -16   0  -24.13   20.59   2
  11  16   0  -14.81   20.69   2
 -11  16   0   12.79   16.05   4
  11 -16   0   -3.73   20.96   3
 -11 -16   0  -26.32   22.32   3
 -11  16   0    7.07   19.48   3
 -11  16   0   14.96   14.44   2
 -11 -16   0   -1.32   21.02   4
  11 -16   0   -4.21   19.23   1
 -11  17   0   23.71   15.78   2
 -11 -17   0  -26.61   27.59   3
  11 -17   0  -11.65   19.22   1
  11  17   0   -2.19   15.33   2
 -11 -17   0  -12.86   24.67   2
 -11  17   0  -27.10   28.18   4
  11 -18   0   -3.01   19.90   1
  11 -18   0  -14.94   27.54   3
 -11 -18   0  -33.08   25.81   3
 -11  18   0   13.47   18.65   3
 -11 -18   0    8.74   24.77   4
 -11 -18   0  -25.26   27.04   2
 -11  18   0   -9.33   14.55   2
  11  18   0    0.16   17.40   2
  11  19   0   -8.23   20.93   2
 -11 -19   0    9.08   21.27   2
  11 -19   0    6.03   14.77   2
 -11  19   0  -37.56   34.53   4
 -11 -19   0  -31.48   29.53   3
 -11  19   0    5.12   16.01   2
 -11 -20   0  -68.01   39.32   3
  11 -20   0   26.97   20.84   1
  11 -21   0  -83.22   36.01   1
 -12   0   0 1178.69   84.24   3
  12   0   0 1186.61   76.23   1
 -12   0   0  920.13   54.73   2
 -12   0   0 1134.21   84.59   4
 -12   0   0 1080.11   57.89   2
 -12   1   0 1138.65   82.83   3
 -12  -1   0 1088.31   81.85   3
  12   1   0 1206.02   76.37   1
  12  -1   0 1153.85   76.89   1
 -12   1   0  913.33   50.61   2
 -12  -1   0  965.76   59.87   2
 -12   1   0 1144.18   55.09   2
 -12  -1   0 1053.12   62.45   2
 -12   1   0 1147.55   84.26   4
 -12  -1   0 1047.71   82.28   4
 -12   2   0 5700.96  188.18   3
 -12  -2   0 5480.93  182.10   3
  12   2   0 5980.97  168.59   1
  12  -2   0 5747.69  171.58   1
 -12  -2   0 5049.92  140.27   2
 -12  -2   0 5569.51  145.48   2
  12  -2   0 5017.08  105.05   2
 -12   2   0 5072.46  110.68   2
 -12   2   0 5928.33  191.37   4
 -12  -2   0 5612.15  186.77   4
 -12   3   0  984.80   48.31   2
 -12   3   0 1310.35   92.51   3
 -12  -3   0 1329.93   89.27   3
  12  -3   0 1392.48   85.70   1
  12   3   0 1321.39   79.94   1
 -12   3   0  884.67   43.63   2
 -12  -3   0 1387.21   76.18   2
  12  -3   0 1153.83   48.35   2
 -12   3   0 1276.60   90.86   4
 -12  -3   0 1332.52   92.07   4
 -12   4   0 1155.62   49.59   2
 -12  -4   0 1452.02   82.94   2
 -12   4   0 1099.97   46.91   2
 -12   4   0 1764.66  108.10   3
 -12  -4   0 1546.71   96.25   3
  12   4   0 1631.51   88.08   1
  12  -4   0 1691.84   94.14   1
  12  -4   0 1484.44   51.17   2
 -12  -4   0 1513.08  101.18   4
 -12   4   0 1581.89  100.48   4
 -12  -5   0   30.80   11.76   4
 -12   5   0   30.88   14.86   4
 -12   5   0    6.08    6.06   2
 -12  -5   0   22.37   16.23   3
 -12   5   0   45.82   21.45   3
 -12  -5   0   51.10   17.84   2
  12   5   0   80.73   22.29   1
  12  -5   0   46.52   16.86   1
 -12   6   0  394.00   53.92   4
 -12   6   0  247.57   21.38   2
 -12  -6   0  464.07   54.83   3
 -12   6   0  458.06   56.77   3
  12   6   0  495.23   46.49   1
 -12  -6   0  455.30   48.85   2
  12  -6   0  370.91   27.47   2
  12  -6   0  431.84   48.78   1
 -12  -6   0  498.73   60.54   4
 -12   7   0  187.09   38.12   4
 -12   7   0  110.51   16.03   2
 -12  -7   0  204.41   35.91   3
 -12   7   0  195.31   38.09   3
  12  -7   0  159.68   17.69   2
 -12  -7   0  225.13   35.95   2
  12   7   0  191.35   28.67   1
  12  -7   0  218.74   35.38   1
 -12  -7   0  219.56   40.76   4
  12   8   0 1034.37   67.69   1
 -12  -8   0  951.17   80.04   3
 -12   8   0  909.77   84.80   4
  12  -8   0  915.00   42.69   2
 -12  -8   0  945.48   78.49   2
 -12  -8   0  829.23   81.17   4
 -12   9   0   15.31    9.18   2
 -12  -9   0   18.36   11.99   3
 -12   9   0   13.89   12.61   3
 -12   9   0   43.98   18.46   4
 -12  -9   0    6.77   12.60   4
  12  -9   0   45.25   11.66   2
 -12  -9   0   15.32   14.18   2
  12  -9   0   34.18   17.93   1
  12   9   0   28.27   16.29   1
  12 -10   0   -1.20   13.00   1
  12  10   0    7.33   10.34   1
 -12  10   0   -1.76   14.97   3
  12 -10   0   11.14    7.35   2
 -12 -10   0  -20.72   20.64   4
 -12 -10   0  -22.76   17.01   2
 -12  10   0   11.88    9.36   2
 -12 -11   0   68.43   26.36   4
 -12  11   0   45.03   16.84   4
 -12  11   0   48.09   13.41   2
 -12 -11   0   60.40   19.87   3
 -12  11   0   68.72   29.89   3
  12 -11   0   82.21   26.57   1
  12  11   0   70.52   17.23   1
  12 -11   0   57.48   12.73   2
  12  12   0 3741.73  126.15   1
 -12  12   0 3150.13  106.19   2
 -12 -12   0 3859.43  177.29   3
 -12  12   0 3932.22  187.39   3
  12 -12   0 3885.57  164.78   1
 -12 -12   0 3580.17  135.30   1
 -12 -12   0 4116.41  186.54   2
  12 -12   0 3562.27  112.92   2
 -12 -12   0 3872.00  188.95   4
 -12  12   0 3591.63  177.76   4
 -12 -13   0  118.33   36.99   4
 -12  13   0  112.01   38.51   4
 -12  13   0   80.39   20.73   2
 -12 -13   0  122.15   32.25   3
 -12  13   0  108.00   33.81   3
  12  13   0   87.99   22.52   1
 -12 -13   0   95.29   24.14   1
 -12 -13   0  126.86   34.77   2
  12 -13   0  111.55   30.90   1
 -12  14   0    3.81   14.25   4
 -12 -14   0   -9.78   23.09   2
 -12 -14   0   16.37   13.93   3
 -12  14   0  -30.13   29.57   3
 -12 -14   0   18.11   22.26   4
  12 -14   0   -6.73   18.08   1
 -12 -15   0   30.85   25.44   2
  12  15   0   -2.01   13.88   2
  12  15   0    5.79   12.35   1
 -12 -15   0   29.33   28.37   4
 -12  15   0   30.52   26.84   4
  12 -15   0   13.32   16.42   3
 -12 -15   0  -50.71   28.86   3
 -12  15   0    9.71   20.20   3
  12 -15   0    9.51   14.64   1
 -12  15   0   21.04   12.14   2
 -12  16   0   12.49   15.36   2
 -12 -16   0  -18.14   30.60   3
 -12 -16   0    2.45   18.00   2
  12  16   0    9.80   13.75   2
 -12  16   0    2.77   20.57   4
  12 -16   0  -36.96   27.43   1
 -12 -17   0   97.22   39.74   4
 -12  17   0   33.11   25.26   4
  12 -17   0   26.27   18.66   3
 -12 -17   0   -2.48   19.59   3
 -12  17   0   -4.51   18.50   3
  12 -17   0   14.62   16.52   1
 -12  17   0   38.26   17.49   2
  12  17   0   68.45   22.85   2
  12  18   0   36.29   27.24   2
 -12 -18   0   13.40   18.54   3
 -12  18   0   26.99   22.52   4
 -12 -18   0    0.37   21.51   2
 -12  19   0   63.87   28.14   4
 -12 -19   0    2.06   23.99   3
  12 -19   0   61.83   29.15   1
  12 -20   0  -19.78   25.74   1
  13   0   0    2.80    9.21   1
 -13   0   0    2.07    6.21   2
 -13   0   0    9.76   13.13   4
 -13   0   0    7.79   11.42   3
 -13   0   0    1.27    7.99   2
  13   1   0   -2.51   12.09   1
  13  -1   0   -3.54   10.56   1
 -13  -1   0    7.00    5.99   2
 -13   1   0   -8.87    8.69   2
 -13  -1   0    4.31    9.72   4
 -13   1   0   -5.91   14.28   4
 -13   1   0    4.45    9.51   3
 -13  -1   0  -22.96   15.05   3
 -13  -1   0  -12.69   11.29   2
 -13   1   0    6.70    8.51   2
  13   2   0   15.43   12.23   1
  13  -2   0   28.02   17.16   1
 -13  -2   0   -1.92    7.64   2
 -13   2   0    5.84    6.01   2
 -13  -2   0    6.03   11.27   4
 -13   2   0    5.78   13.99   4
 -13   2   0    1.58    8.96   3
 -13  -2   0   -3.39   10.58   3
 -13   2   0    8.59    7.82   2
  13   3   0    5.44   13.26   1
  13  -3   0    3.69   10.54   1
 -13  -3   0   -8.07    9.46   3
 -13   3   0   -8.26    9.00   3
 -13   3   0    0.82    6.66   2
 -13  -3   0    0.95   12.57   4
 -13   3   0   24.48   16.57   4
 -13   3   0  -10.61    9.08   2
 -13  -3   0    0.85   11.07   2
 -13   4   0   -2.09    5.61   2
 -13  -4   0    5.22   13.15   3
 -13   4   0   17.33   17.59   3
  13  -4   0  -16.73    6.93   2
 -13  -4   0    6.05   11.93   2
 -13  -4   0  -33.51   16.00   4
 -13   4   0   14.11   10.37   4
 -13   4   0   -6.61    6.24   2
  13   4   0   -0.85   12.01   1
  13  -4   0   -7.82   13.32   1
 -13   5   0   -7.08    6.42   2
 -13   5   0    7.66    7.56   2
 -13   5   0   15.63   16.20   4
 -13  -5   0    2.22    9.53   2
 -13  -5   0   -8.13   14.50   3
  13   5   0    4.21   10.91   1
 -13  -5   0   -0.11   17.64   4
 -13   6   0    3.54    5.63   2
 -13   6   0   -1.33    5.32   2
 -13  -6   0   -0.87   14.52   3
 -13   6   0   -5.23   16.74   4
 -13  -6   0   16.86   10.10   2
 -13  -6   0   14.41   15.32   4
  13  -6   0  -13.18   14.88   1
  13   6   0    3.90    9.05   1
 -13  -7   0   10.56   18.20   3
 -13   7   0   -3.41   15.06   3
 -13   7   0    2.15   15.02   4
 -13  -7   0  -15.15   12.40   2
  13  -7   0   -7.98   13.19   1
  13   7   0  -12.65   11.30   1
 -13   7   0    9.07    7.72   2
  13   8   0    9.25    9.89   1
  13  -8   0   20.43   13.40   1
 -13   8   0    8.98   14.27   3
 -13   8   0  -27.77   23.89   4
  13  -8   0   -2.83    5.40   2
 -13  -8   0   -1.31   12.59   2
 -13   8   0    1.18    7.56   2
 -13  -8   0   12.80   18.23   4
 -13  -9   0  -18.07   22.62   3
 -13   9   0   -3.42   11.34   3
 -13  -9   0    0.53   18.21   4
 -13  -9   0    0.11   14.93   2
  13  -9   0    5.30    5.89   2
  13   9   0    6.34   13.99   1
  13  -9   0  -11.36   17.68   1
 -13   9   0    3.99    7.14   2
 -13  10   0    5.14    9.06   2
 -13 -10   0   -9.98   16.08   3
 -13  10   0   -7.90   18.24   3
 -13  10   0  -39.79   22.09   4
  13 -10   0   -0.83    8.13   2
 -13 -10   0   12.06   18.99   2
  13  10   0    2.07   11.57   1
  13 -10   0   -9.71   17.99   1
 -13 -10   0    0.69   13.89   4
 -13 -11   0   23.83   13.42   4
 -13  11   0   -0.28   15.37   4
 -13  11   0    4.43    7.78   2
 -13 -11   0  -14.54   16.36   3
 -13  11   0  -10.43   23.39   3
 -13 -11   0    4.09   14.18   2
  13  11   0   -5.29   11.05   1
  13 -11   0  -52.42   27.82   1
  13 -11   0   -4.41    7.52   2
 -13  12   0  -38.36   29.61   4
 -13  12   0   -7.39    8.16   2
 -13 -12   0   -2.37   15.19   3
 -13  12   0   -9.96   15.35   3
 -13 -12   0   21.72   21.04   4
  13  12   0    5.40   14.23   1
 -13 -12   0  -34.94   23.69   2
  13 -12   0  -47.38   25.73   1
 -13  13   0   12.35   20.37   4
 -13  13   0  -17.33   13.39   2
 -13 -13   0   33.42   20.95   3
 -13  13   0   18.82   24.34   3
 -13 -13   0   -8.40   17.60   4
  13  13   0   13.07   13.79   1
 -13 -13   0  -30.70   26.47   2
  13 -13   0   -6.00   19.65   1
 -13  14   0   -9.01   17.84   4
 -13  14   0    3.96   10.18   2
 -13 -14   0   -9.40   15.65   3
 -13  14   0   -9.40   19.76   3
  13 -14   0  -32.47   23.26   1
  13  14   0   16.48   14.67   1
 -13 -14   0  -25.68   24.73   2
 -13 -14   0   -5.14   15.04   4
 -13  15   0  -11.65   19.92   3
  13 -15   0   10.05   18.19   1
 -13 -15   0  -42.31   26.59   2
 -13  15   0   16.16   23.92   4
 -13 -15   0  -10.58   20.76   3
 -13 -16   0   14.81   20.97   3
 -13  16   0  -18.12   22.30   3
 -13 -16   0   -1.29   19.19   4
  13 -16   0  -50.67   35.68   3
 -13  16   0  -23.31   27.60   4
 -13 -17   0  -18.93   23.50   2
 -13  17   0   53.64   33.26   4
  13 -17   0   12.28   20.65   1
 -13 -17   0   15.67   21.56   3
 -13  18   0  -33.36   34.74   4
  13 -18   0  -36.96   30.53   1
 -13 -18   0  -54.49   40.08   3
  14   0   0 1182.37   83.29   1
 -14   0   0 1095.65   89.39   4
 -14   0   0 1028.71   59.88   2
 -14  -1   0   62.70   22.09   4
 -14   1   0   46.87   18.04   4
  14   1   0   56.12   17.89   1
 -14  -1   0   66.95   19.84   2
 -14   1   0   21.17   11.15   2
 -14   1   0   55.40   13.64   2
 -14  -1   0   56.65   16.40   2
 -14   2   0  -13.26   19.26   4
 -14  -2   0  -18.80   15.88   4
  14   2   0   37.97   17.90   1
 -14  -2   0   23.71   12.62   2
 -14   2   0    5.62    7.73   2
 -14   2   0   -4.25    8.45   2
 -14  -2   0   16.62   13.97   2
 -14  -3   0  444.90   49.43   2
 -14   3   0  376.48   32.53   2
 -14   3   0  633.41   69.40   3
 -14   3   0  550.03   66.59   4
 -14   3   0  361.87   29.34   2
  14  -3   0  593.88   61.30   1
  14   3   0  557.88   56.78   1
  14   4   0   80.26   22.96   1
  14  -4   0  112.21   27.52   1
 -14   4   0  126.23   33.51   3
 -14   4   0   18.45    7.78   2
 -14  -4   0   81.34   22.50   2
 -14   4   0   35.76   10.23   2
 -14   4   0   58.07   23.23   4
  14   5   0  178.75   32.51   1
  14  -5   0  251.95   40.42   1
 -14   5   0  191.87   43.01   3
 -14   5   0   80.38   12.46   2
 -14   5   0  152.26   35.89   4
 -14  -5   0  174.46   38.03   4
 -14  -5   0  190.45   32.18   2
 -14  -6   0   14.47   15.96   2
  14  -6   0  -30.06   10.17   2
 -14   6   0  -18.54    9.98   2
 -14  -6   0    1.18   15.03   3
 -14   6   0   14.11   14.59   3
  14  -6   0   42.53   22.51   1
  14   6   0   16.60   14.62   1
 -14  -6   0   13.10   11.66   4
 -14  -7   0 5780.27  222.28   4
 -14   7   0 6352.48  236.72   3
 -14  -7   0 6049.42  219.30   3
 -14   7   0 5735.21  226.36   4
  14   7   0 6587.84  187.33   1
  14  -7   0 6345.94  209.68   1
 -14  -7   0 6887.75  211.79   2
 -14  -8   0   43.78   22.83   4
 -14  -8   0   58.96   24.69   3
 -14   8   0   72.21   24.90   3
 -14   8   0   31.19   10.23   2
 -14   8   0   29.08   15.44   4
  14  -8   0   10.18    5.61   2
 -14  -8   0   82.22   28.16   2
  14   8   0   73.64   24.04   1
  14  -8   0   92.55   32.36   1
 -14  -9   0  118.67   35.20   4
 -14   9   0   68.45   28.91   4
 -14   9   0   29.55    9.30   2
 -14  -9   0  113.01   32.48   3
 -14   9   0   67.27   27.79   3
  14   9   0  130.03   28.10   1
  14  -9   0  111.58   31.47   1
 -14  -9   0  147.71   36.43   2
 -14 -10   0 1028.67  101.83   4
 -14 -10   0  880.91   87.63   3
 -14  10   0 1010.32   98.92   3
  14 -10   0 1053.39   86.89   1
 -14  10   0  782.53   90.21   4
  14  10   0  983.60   71.82   1
 -14 -11   0  511.08   67.23   3
 -14  11   0  602.32   79.74   3
 -14 -11   0  589.38   77.42   4
 -14 -11   0  673.71   76.20   2
  14  11   0  597.76   55.35   1
  14 -11   0  616.82   67.06   1
 -14  11   0  576.09   74.49   4
 -14  12   0   20.57   14.58   4
 -14  12   0   27.31   12.02   2
 -14 -12   0   23.10   17.50   3
 -14  12   0   42.22   22.99   3
 -14 -12   0   62.09   29.72   2
  14  12   0   36.10   18.61   1
  14 -12   0   29.72   18.51   1
 -14 -12   0   46.88   20.43   4
  14 -13   0   74.51   26.31   1
 -14 -13   0   95.65   30.98   3
 -14 -13   0   80.11   32.63   4
 -14 -13   0   64.66   24.73   2
 -14  13   0  107.71   42.13   4
  14  13   0   86.33   25.16   1
 -14 -14   0  200.87   46.82   3
 -14  14   0  212.11   54.17   3
 -14 -14   0  197.97   51.01   4
 -14 -14   0  221.06   50.91   2
 -14  14   0  173.94   48.07   4
  14  14   0  170.46   29.71   1
 -14 -15   0   17.99   25.12   2
 -14 -15   0    8.38   26.76   4
  14 -15   0  -21.17   25.69   1
 -14  15   0   34.23   17.69   3
 -14 -16   0   78.78   28.93   3
 -14 -16   0  162.77   47.58   2
  14 -16   0   11.73   18.87   1
 -14  16   0  134.74   41.37   4
 -14  17   0 1143.93  122.32   4
 -14 -17   0 1187.52  116.29   3
  15   0   0   -7.77   15.81   1
 -15   0   0    6.16   15.68   4
 -15   0   0   -6.81   15.42   3
 -15   0   0    5.12   11.91   2
 -15   0   0    5.00    8.56   2
  15  -1   0  -24.84   19.18   1
  15   1   0   13.93   11.26   1
 -15  -1   0   -7.03   18.87   4
 -15   1   0    0.99   12.01   4
 -15  -1   0  -10.90   15.86   3
 -15   1   0   -7.56   15.86   3
 -15   1   0   12.47   11.91   2
 -15   1   0   28.28   13.06   2
 -15  -1   0    3.92    8.38   2
  15  -2   0  -15.37   16.12   1
 -15  -2   0  -11.13   19.40   4
 -15   2   0   -3.61   12.20   4
 -15  -2   0   12.05   11.39   3
 -15   2   0    5.90   15.97   3
 -15   2   0   10.03    9.34   2
 -15  -2   0   30.60   17.59   2
 -15   2   0  -11.74    9.63   2
  15  -3   0    4.56   15.18   1
 -15   3   0   13.49   21.72   3
 -15  -3   0    6.26   14.15   3
 -15   3   0   -7.30   17.23   4
 -15  -3   0   -1.02   12.63   4
 -15   3   0  -10.53   10.81   2
 -15  -3   0   -3.95   11.29   2
 -15   3   0   12.47    8.86   2
  15  -4   0    8.29   16.07   1
 -15  -4   0    3.79   17.82   3
 -15   4   0    0.13   21.35   3
 -15   4   0    5.49   15.73   4
 -15  -4   0  -18.05   22.98   4
 -15  -4   0   -5.29    9.63   2
 -15   4   0    4.25    7.03   2
 -15   4   0  -14.01    9.80   2
  15  -5   0    5.66   15.69   1
  15   5   0  -15.42   12.28   1
 -15   5   0   -5.66   14.64   3
 -15  -5   0  -31.74   19.54   3
 -15   5   0    5.94   13.24   4
 -15  -5   0    0.97   14.33   2
 -15  -5   0  -21.33   20.86   4
 -15   5   0  -66.68   11.72   2
 -15   6   0   -3.73    5.82   2
 -15  -6   0  -12.47   20.61   3
 -15   6   0  -17.28   12.22   3
  15  -6   0    3.68   15.96   1
  15   6   0   -5.00   14.44   1
 -15  -6   0    4.88   13.86   2
 -15  -6   0   10.37   15.25   4
 -15   6   0  -15.62   20.81   4
 -15  -7   0   -9.11   16.41   3
 -15   7   0    5.38   12.76   3
  15  -7   0   24.15   21.40   1
  15   7   0   13.80   17.05   1
 -15  -7   0  -14.65   14.21   2
 -15  -7   0   17.47   18.16   4
 -15   7   0   -6.96   16.16   4
 -15  -8   0   -6.64   16.55   3
 -15   8   0    9.02   20.57   3
  15   8   0   -0.27   14.20   1
  15  -8   0    0.24   14.77   1
 -15  -8   0    9.65   12.50   2
 -15  -8   0  -27.77   20.87   4
 -15   8   0  -42.91   31.46   4
 -15  -9   0   -1.82   22.40   3
 -15   9   0    2.65   16.86   3
  15   9   0   11.64   16.09   1
  15  -9   0   -7.54   13.55   1
 -15  -9   0    8.90   22.67   4
 -15   9   0  -25.58   28.80   4
 -15 -10   0    9.36   19.70   3
 -15  10   0   25.99   21.91   3
  15 -10   0    1.13   14.52   1
  15  10   0   -5.93   13.20   1
 -15 -10   0  -16.65   23.03   2
 -15 -10   0   -3.19   17.03   4
 -15  10   0  -36.23   29.30   4
 -15 -11   0    3.43   24.43   3
 -15  11   0   -4.76   22.84   3
 -15 -11   0   -0.14   16.67   2
 -15  11   0   -1.45   20.50   4
 -15 -11   0   -4.81   18.74   4
  15 -11   0  -30.60   29.64   1
  15  11   0    1.16   17.01   1
  15  12   0  -17.61   17.96   1
 -15 -12   0   12.48   20.75   2
 -15  12   0   -1.17   23.51   4
 -15 -12   0   -9.37   16.05   3
 -15  13   0   65.91   34.24   4
 -15 -13   0  -14.85   17.01   3
 -15  13   0   27.98   31.48   3
  15 -13   0  -48.59   30.25   1
 -15 -13   0   -4.79   20.23   2
  15  13   0   -9.10   14.95   1
 -15 -13   0  -61.69   36.43   4
 -15  14   0  -34.36   27.37   3
 -15 -14   0    0.19   27.48   4
 -15 -14   0  -16.16   23.35   2
  15 -14   0  -23.02   27.87   1
  15  14   0   26.71   17.65   1
 -15 -15   0   -1.87   23.91   3
 -15  15   0  -28.60   37.71   4
 -15 -15   0   15.22   20.09   2
 -15 -16   0   -9.36   29.28   3
 -15  16   0  -32.84   29.01   4
 -15 -16   0  -13.71   25.14   2
 -16   0   0 1299.38  107.59   3
 -16   0   0 1247.17  109.97   4
  16   0   0 1401.73   99.00   1
 -16   0   0 1039.82   64.61   2
 -16   0   0  857.70   58.94   2
  16  -1   0  144.69   33.49   1
  16   1   0  138.20   33.32   1
 -16   1   0   43.94   16.97   4
 -16  -1   0  104.86   34.66   4
 -16  -1   0  123.19   28.60   3
 -16   1   0   99.58   28.61   3
 -16   1   0   69.62   18.39   2
 -16  -1   0   85.36   20.23   2
 -16   1   0   80.06   18.20   2
 -16  -1   0  128.42   23.44   2
  16   2   0  464.41   54.96   1
  16  -2   0  394.02   55.53   1
 -16  -2   0  333.17   56.16   3
 -16   2   0  381.20   59.11   3
 -16  -2   0  242.89   35.98   2
 -16   2   0  176.57   23.26   2
 -16  -2   0  334.66   57.55   4
 -16   2   0  345.17   56.95   4
 -16  -2   0  315.30   40.96   2
 -16   2   0  223.86   25.94   2
 -16   3   0 1293.17  109.81   3
 -16  -3   0 1140.66  101.01   3
  16  -3   0 1308.43   97.84   1
  16   3   0 1352.30   94.84   1
 -16   3   0  970.00   96.20   4
 -16  -3   0 1034.65   99.80   4
 -16  -3   0 1164.83   79.55   2
  16   4   0   11.12   13.06   1
  16  -4   0   15.72   18.58   1
 -16  -4   0  -11.51   12.78   3
 -16   4   0   13.03   17.28   3
 -16   4   0  -27.33    9.16   2
 -16   4   0  -27.68   21.28   4
 -16  -4   0    7.56   12.85   2
 -16  -4   0  -22.27   24.79   4
  16  -5   0   51.22   21.02   1
  16   5   0   -9.03   16.43   1
 -16  -5   0   -3.63   17.47   4
 -16  -5   0  -17.33   18.19   2
 -16   5   0   29.88   26.48   4
 -16  -5   0    3.93   20.46   3
 -16   5   0   18.27   18.58   3
  16   6   0  -19.87   19.03   1
  16  -6   0   25.70   24.17   1
 -16   6   0  -37.81   24.59   4
 -16  -6   0  -13.39   19.49   3
 -16   6   0  -18.19   25.97   3
 -16  -6   0   -2.54   19.29   4
 -16  -6   0    4.49   17.80   2
 -16   7   0 1399.12  119.99   3
 -16  -7   0 1255.77  108.90   3
  16  -7   0 1397.40  105.20   1
  16   7   0 1223.26   91.69   1
 -16  -7   0 1322.89  100.29   2
 -16  -7   0 1238.67  116.45   4
 -16   7   0 1131.02  110.57   4
 -16   8   0  210.13   49.45   3
 -16  -8   0  185.47   43.63   3
  16  -8   0  221.69   42.78   1
 -16  -8   0  225.55   50.50   4
 -16   8   0  180.15   45.56   4
 -16   9   0  -45.84   23.07   3
 -16  -9   0    4.99   22.02   3
 -16  -9   0    6.33   17.38   2
 -16   9   0   18.54   18.84   4
 -16  -9   0    7.47   19.13   4
 -16 -10   0    3.05   17.86   2
 -16  10   0   42.70   25.62   4
 -16 -10   0   60.51   32.55   3
 -16  11   0   -4.51   23.73   4
  16  11   0   -9.09   17.02   1
  16 -11   0   13.65   15.87   1
 -16 -11   0   -1.28   23.27   3
 -16  11   0   25.16   20.79   3
 -16 -11   0   -8.74   17.14   4
 -16 -11   0  -31.93   24.77   2
 -16 -12   0  991.85  114.76   4
 -16  12   0  945.84  106.74   3
  16 -12   0 1044.84   97.32   1
 -16 -12   0  987.25   99.90   2
 -16  12   0  841.33   99.24   4
  16  12   0  912.42   71.81   1
 -16 -13   0  269.76   62.22   3
 -16 -13   0  272.71   54.26   2
  16  13   0  228.91   40.47   1
 -16 -13   0  214.44   58.45   4
 -16  13   0  240.14   59.32   4
 -16  14   0   14.95   21.33   4
 -16 -14   0   24.14   25.14   3
 -16 -15   0   29.08   27.01   2
 -17   0   0   34.58   24.91   4
 -17   0   0  -14.45   14.88   3
 -17   0   0    5.86   12.80   2
  17   0   0   41.36   24.69   1
 -17  -1   0  -18.28   21.29   4
 -17   1   0   13.09   19.53   4
 -17  -1   0    5.98   17.83   3
 -17   1   0   18.62   19.84   3
 -17   1   0    2.13    8.92   2
  17  -1   0   16.50   18.39   1
  17   1   0   -4.07   16.79   1
 -17  -2   0   16.89   22.09   4
 -17   2   0   18.85   23.30   4
 -17   2   0  -17.98   19.78   3
 -17  -2   0  -11.78   21.17   3
 -17   2   0    1.74    9.71   2
 -17  -2   0   14.14   15.60   2
  17  -2   0   16.93   22.27   1
  17   2   0    0.11   15.33   1
 -17   3   0   14.27   16.71   4
 -17  -3   0   10.75   16.29   4
 -17  -3   0   19.93   20.53   3
 -17   3   0   10.61   24.19   3
 -17  -3   0   11.70   15.75   2
 -17   3   0    1.07    7.18   2
  17   3   0   10.47   19.20   1
  17  -3   0    0.60   16.97   1
 -17   4   0  -16.97   18.35   4
 -17  -4   0  -16.83   21.60   4
 -17   4   0   17.29   18.13   3
 -17  -4   0   -3.03   14.63   3
 -17  -4   0   11.13   13.95   2
  17   4   0  -22.09   20.45   1
  17  -4   0   -5.19   15.30   1
 -17   5   0  -16.41   20.35   4
 -17  -5   0  -43.72   32.61   3
 -17   5   0    6.75   21.18   3
 -17  -5   0   12.62   15.70   4
 -17  -5   0   16.44   15.83   2
  17  -5   0  -30.20   21.46   1
  17   5   0   -3.40   16.22   1
 -17   6   0    2.52   19.49   3
 -17  -6   0    2.18   19.34   3
 -17  -6   0   -5.82   17.10   4
 -17  -6   0  -23.83   18.00   2
 -17   6   0   -8.39   18.11   4
  17   6   0   -5.07   18.76   1
 -17  -7   0    5.52   15.95   3
 -17  -7   0   24.12   17.19   4
 -17  -7   0   -8.90   19.13   2
 -17   7   0  -13.27   27.85   4
  17   7   0   -1.35   15.98   1
 -17  -8   0   39.80   32.35   3
 -17   8   0   -8.35   18.34   3
 -17  -8   0  -22.93   16.87   2
 -17   8   0  -28.23   27.79   4
  17  -8   0   30.25   24.93   1
  17   8   0  -29.31   23.82   1
 -17   9   0   43.05   28.42   3
 -17  -9   0   16.46   24.54   4
 -17  -9   0  -12.19   18.14   2
 -17   9   0  -22.17   30.62   4
  17   9   0  -11.63   17.65   1
  17  -9   0    3.52   16.08   1
 -17 -10   0  -24.69   20.99   2
 -17 -10   0   -0.74   19.15   4
  17 -10   0  -12.19   19.42   1
  17  10   0   19.77   21.07   1
 -17  10   0   19.53   28.71   3
 -17 -11   0    6.07   18.67   2
 -17 -11   0  -17.19   22.53   3
  17  11   0   -2.24   17.54   1
 -17 -11   0  -68.75   39.13   4
 -17 -12   0   17.22   25.54   3
 -17 -12   0  -43.82   28.80   2
 -17  12   0   -0.19   21.43   4
  17  12   0    8.09   22.20   1
 -17  13   0   32.83   33.83   4
 -17 -14   0  -39.89   24.40   2
 -18   0   0  323.97   60.14   4
 -18   0   0  491.00   74.38   3
 -18   0   0  275.13   33.58   2
  18   0   0  468.67   62.46   1
  18  -1   0  202.52   43.25   1
  18   1   0  187.73   39.72   1
 -18   1   0  117.11   35.03   4
 -18  -1   0  114.72   33.13   4
 -18  -1   0  152.85   44.21   3
 -18   1   0  174.67   44.43   3
 -18   2   0  373.67   68.78   4
 -18  -2   0  377.69   65.90   4
 -18  -2   0  414.20   66.72   3
 -18  -2   0  356.92   43.16   2
  18  -2   0  470.93   63.45   1
  18   2   0  419.80   57.20   1
 -18  -3   0   11.20   16.26   4
 -18   3   0   16.75   19.41   4
 -18  -3   0   29.10   16.98   3
 -18  -3   0    0.24   13.94   2
  18   3   0   -2.73   15.16   1
 -18   4   0   -3.50   26.68   4
 -18  -4   0  -44.98   32.12   4
  18   4   0   -6.87   15.35   1
 -18  -4   0   34.86   19.14   2
 -18  -4   0    9.22   16.92   3
 -18  -5   0  218.47   41.80   2
 -18   5   0  282.72   59.03   3
 -18   5   0  286.28   58.82   4
  18  -5   0  372.27   59.15   1
  18   5   0  287.42   47.63   1
 -18  -6   0    6.50   19.17   2
 -18   6   0    6.20   20.48   3
  18   6   0   -9.23   18.93   1
  18  -6   0  -27.13   21.21   1
 -18   6   0  -14.69   24.17   4
 -18  -7   0  111.96   39.66   4
  18  -7   0  209.62   45.58   1
  18   7   0   97.12   29.58   1
 -18   7   0  102.10   39.48   3
 -18  -8   0   30.67   20.58   2
 -18  -8   0   11.08   22.79   4
  18   8   0   -0.34   18.62   1
 -18   8   0   13.85   26.40   3
 -18  -8   0   35.24   29.66   3
 -18  -9   0  156.59   48.28   3
 -18  -9   0  105.85   39.53   2
 -18  -9   0   99.35   41.58   4
  18   9   0  132.72   36.67   1
 -18   9   0  102.82   46.84   4
 -18 -10   0   45.43   32.48   3
  18  10   0   31.80   20.62   1
 -18  10   0   13.89   21.76   4
 -18 -10   0   90.43   31.17   2
  18  11   0   -7.67   20.26   1
 -18  11   0    6.20   23.34   4
 -18 -11   0   11.85   22.60   2
 -18 -13   0  -61.53   34.35   2
  19   0   0   16.51   17.12   1
 -19   0   0   -4.51   23.19   3
  19  -1   0   15.73   24.71   1
 -19  -1   0   28.00   24.52   3
 -19   1   0    1.29   20.67   3
  19  -2   0   32.13   28.24   1
 -19  -2   0  -10.47   22.21   4
 -19   2   0   36.56   33.58   3
 -19  -2   0   20.95   28.15   3
  19  -3   0  -23.10   22.43   1
 -19  -3   0   11.99   20.54   4
 -19  -3   0   58.62   33.95   3
 -19   3   0    9.05   25.68   3
 -19  -4   0   21.92   23.53   4
 -19  -4   0   15.57   23.56   3
 -19   4   0  -30.73   30.96   3
  19  -4   0   30.36   25.57   1
  19   4   0  -14.39   23.88   1
 -19   4   0   23.77   32.16   4
  19   5   0   29.08   22.22   1
 -19  -5   0  -50.30   34.17   4
 -19  -5   0  -20.57   20.24   2
 -19  -5   0  -37.00   30.09   3
 -19   5   0  -66.14   33.65   4
  19   6   0  -11.13   18.74   1
 -19  -6   0  -21.32   33.83   4
 -19   6   0  -19.13   21.84   4
 -19  -6   0   -6.04   22.71   3
 -19  -6   0   -4.43   17.43   2
 -19  -7   0  -63.67   37.91   3
 -19   7   0   -4.12   29.19   4
  19   7   0   17.79   21.57   1
 -19  -7   0   26.93   21.99   2
 -19   8   0  -35.87   36.93   4
  19   8   0  -45.48   34.32   1
 -19  -8   0    7.80   23.57   2
  19   9   0  -29.29   27.50   1
 -19  -9   0  -32.82   24.05   2
  19  10   0  -21.76   22.98   1
 -19 -10   0   11.66   32.58   2
 -19 -12   0  -20.44   28.25   2
 -20   0   0    5.34   25.06   4
  20   1   0   83.56   34.41   1
 -20  -1   0   76.77   36.20   4
 -20   1   0   49.90   34.23   4
  20   2   0   15.12   23.13   1
 -20   2   0  -47.50   40.07   4
 -20   3   0  113.37   45.06   4
  20   3   0   95.10   27.07   1
  20   4   0  120.13   38.66   1
  20   5   0  349.11   57.65   1
  20   6   0   62.73   38.12   1
  20   7   0  244.34   52.37   1
  20   8   0    1.03   25.11   1
   0   0  -1    4.67    2.25   3
   0   0   1   13.23    4.67   2
   0   0  -1    5.25    3.57   2
   0   0   1    7.11    2.84   3
   0   0   1   10.10    2.78   4
   0   0  -1    4.59    1.96   4
   0   0   1    3.88    3.39   1
   0   0  -1    6.92    3.10   1
   0  -1   1    9.81    3.67   3
   0   1  -1    6.46    3.75   3
   0   1  -1   18.65    5.22   1
   0   1   1   16.68    6.16   1
   0   1   1   12.69    3.28   4
   0  -1  -1   11.10    3.17   4
   0   1  -1   14.54    4.25   2
   0  -1  -1   11.32    5.25   2
   0  -1   1   17.05    5.73   2
   0   1   1   21.46    6.26   2
   0  -1   1   17.06    3.98   4
   0   1  -1   20.44    4.95   4
   0   2   1    1.75    2.45   4
   0   2   1   -1.77    1.77   2
   0  -2  -1    3.99    2.25   2
   0  -2  -1    4.03    1.46   4
   0  -2   1    3.37    2.26   4
   0  -2   1   -1.63    2.03   3
   0   2  -1    1.39    2.64   3
   0   2  -1    1.84    2.23   1
   0   2   1    2.78    1.25   3
   0  -2  -1   12.12    2.46   3
   0   2   1    4.21    3.53   1
   0   2  -1    2.66    3.39   2
   0   3   112943.02  122.06   4
   0  -3  -113308.17  147.74   2
   0   3  -113380.70  106.67   1
   0   3  -113715.48  151.05   4
   0  -3  -113199.63  123.45   4
   0  -3   113641.57  151.04   3
   0  -3  -113003.38  100.87   3
   0   3  -113819.63  158.58   2
   0  -3   113503.29  154.41   2
   0   3   112763.21  101.99   3
   0  -3   113107.40  106.08   1
   0  -3  -113305.91  150.57   1
   0   3   112659.56  142.37   1
   0  -4  -1    5.20    2.99   4
   0  -4  -1   -1.56    4.13   2
   0   4   1   -0.65    3.71   2
   0  -4   1    3.62    3.09   2
   0   4  -1   -1.45    3.61   4
   0  -4   1   -0.25    3.07   4
   0   4  -1   -4.74    5.00   3
   0  -4   1   -1.08    3.65   3
   0  -4  -1    3.00    4.09   2
   0   4  -1    0.92    4.02   2
   0  -4  -1    1.48    3.10   3
   0  -4   1   -1.84    2.69   1
   0   4  -1   -0.19    2.26   1
   0   4   1    1.84    4.05   1
   0  -4  -1   -0.03    3.85   1
   0   5   125973.51  225.89   1
   0   5   126771.44  224.46   4
   0  -5  -126915.99  228.18   4
   0  -5  -127117.13  245.18   2
   0   5   127692.58  245.28   2
   0   5  -127219.65  151.39   1
   0  -5   127431.59  257.14   4
   0   5  -128042.30  264.50   4
   0  -5  -127189.53  229.72   4
   0   5  -127689.20  262.13   3
   0  -5  -127228.43  205.41   3
   0  -5   128306.68  263.00   3
   0  -5  -127656.95  240.62   2
   0   5   126767.67  203.92   3
   0  -5   127507.25  262.79   3
   0  -5   126626.51  148.79   1
   0  -5  -126730.28  234.65   1
   0   5  -128031.00  263.99   2
   0  -5   128769.33  263.68   2
   0   6   1    2.18    4.53   1
   0  -6  -1    8.13    7.28   1
   0  -6   1    2.23    5.90   4
   0  -6  -1    9.23    5.25   4
   0   6  -1    7.72    4.63   4
   0  -6   1   10.21    4.77   3
   0  -6  -1    2.76    5.69   3
   0   6  -1   10.88    9.21   3
   0  -6  -1    5.47    5.87   2
   0   6  -1   11.19    8.70   2
   0  -6   1    8.90    3.98   2
   0  -6  -1   -0.03    3.13   3
   0   6   1    8.04    5.05   3
   0  -6   1   -1.23    5.41   3
   0   6   1    7.89    4.69   2
   0   6  -1    8.90    3.44   1
   0   6   1    9.81    7.88   2
   0  -6  -1    0.35    3.67   2
   0  -6   1    4.93    3.34   1
   0  -6  -1    6.13    4.10   4
   0   6   1    6.00    7.28   4
   0   7   1 5763.44  115.28   1
   0  -7  -1 6268.30  132.10   4
   0  -7  -1 6095.44  133.74   2
   0   7  -1 6013.11   74.73   1
   0  -7   1 6473.52  144.97   4
   0   7   1 6322.27  130.60   4
   0  -7  -1 5975.65  130.70   4
   0   7  -1 6428.84  147.75   4
   0  -7  -1 6170.52  120.79   3
   0   7  -1 6342.71  147.33   3
   0  -7   1 6195.43  142.88   3
   0  -7  -1 6188.50  131.93   2
   0   7   1 6061.46  128.22   2
   0  -7  -1 6458.95  123.26   3
   0   7   1 6487.05  125.23   3
   0  -7   1 6299.30  146.14   3
   0  -7  -1 6159.44  124.95   1
   0  -7   1 6675.30  145.07   2
   0   7  -1 6601.58  148.67   2
   0   8  -1   -1.61    6.58   4
   0  -8  -1   -0.10    5.89   4
   0  -8   1   -1.68    6.92   4
   0   8   1   -0.58    4.00   4
   0  -8   1    1.74    4.70   3
   0   8  -1   -7.92    8.99   3
   0  -8  -1    1.55    6.86   3
   0   8   1    3.43    6.11   2
   0  -8   1    2.78    7.62   2
   0   8  -1    7.73    7.24   2
   0  -8  -1    1.21    5.24   2
   0  -8   1   -1.44    9.12   3
   0  -8  -1   -0.13    6.41   3
   0   8  -1    3.42    2.93   1
   0  -8  -1   -0.55    5.87   2
   0   8   1   -3.71    5.04   3
   0  -8  -1   -4.54    5.27   1
   0   8   1    6.90    5.08   1
   0  -8  -1   -2.42    4.44   4
   0   9   115598.69  205.51   1
   0  -9   115994.45  133.60   1
   0  -9  -115893.81  240.97   4
   0  -9  -115582.87  237.46   2
   0  -9   115971.86  256.06   4
   0  -9  -116345.79  252.70   4
   0   9   115790.92  236.78   4
   0   9  -116287.95  262.25   4
   0  -9  -115386.87  223.16   3
   0   9  -115942.50  256.98   3
   0   9   115254.62  229.20   2
   0  -9  -115880.26  234.79   2
   0  -9   116369.13  260.13   3
   0  -9  -116528.87  230.51   3
   0  -9   116971.69  260.34   2
   0   9  -117217.25  262.49   2
   0   9  -115044.31  128.26   1
   0  -9   115718.64  134.20   1
   0  -9  -115335.80  214.29   1
   0  10   1   -7.34   10.11   1
   0 -10   1    1.65    6.12   1
   0 -10  -1    6.46   10.24   1
   0  10  -1    4.91    7.44   4
   0 -10   1    4.88    6.80   4
   0  10  -1    4.42    6.53   3
   0  10   1    0.86    8.64   4
   0 -10  -1    9.15    7.21   3
   0 -10   1   -1.46   14.81   3
   0 -10   1   12.10   14.27   2
   0 -10  -1   14.69    8.80   2
   0  10  -1   12.72   11.40   2
   0 -10  -1   -3.44   10.26   3
   0 -10   1   -8.03   10.27   3
   0 -10  -1    6.21    8.71   1
   0 -10   1   -1.17    3.37   1
   0 -10  -1    1.26    6.30   4
   0 -10   1  -16.03   12.03   4
   0 -11  -1 1149.74   72.63   4
   0 -11   1 1183.60   75.80   4
   0 -11  -1 1061.85   67.92   2
   0 -11  -1 1067.80   59.01   1
   0 -11   1 1125.24   38.93   1
   0 -11  -1 1105.20   68.94   2
   0  11  -1 1148.12   74.90   2
   0 -11  -1 1101.16   72.60   4
   0  11   1 1156.52   72.40   4
   0  11  -1 1096.94   75.07   4
   0 -11   1 1191.34   77.71   3
   0 -11  -1 1082.67   66.61   3
   0  11   1 1035.07   66.63   2
   0 -11  -1 1151.95   67.70   3
   0 -11  -1 1047.38   60.62   1
   0  11   1 1065.88   57.58   1
   0  12   1    4.04    7.72   1
   0  12  -1   -5.32   10.54   4
   0  12   1   -3.24    8.58   4
   0 -12  -1   -6.38   12.14   3
   0 -12   1   -6.28    9.83   3
   0  12   1    6.71    9.56   2
   0  12  -1   -5.00    6.99   2
   0 -12  -1   -3.24    7.24   3
   0 -12  -1    7.87   10.99   1
   0 -12  -1    1.56    9.96   2
   0 -12   1   -0.74    4.77   1
   0 -12  -1    5.14    6.10   4
   0 -12   1   -2.62   11.17   4
   0  13   1  715.30   63.93   4
   0  13  -1  725.95   66.38   4
   0 -13   1  705.03   63.54   3
   0 -13  -1  778.69   61.97   3
   0  13   1  713.10   60.55   2
   0 -13  -1  735.61   53.20   1
   0 -13   1  714.81   34.56   1
   0  13  -1  795.00   66.06   2
   0 -13  -1  692.87   59.86   2
   0 -13  -1  727.68   61.84   4
   0 -13   1  786.82   68.20   4
   0 -13  -1  654.58   52.15   1
   0 -13   1  719.10   34.24   1
   0 -14   1    4.34    6.68   1
   0 -14  -1   -1.90   11.48   1
   0  14   1    0.28    9.02   1
   0 -14  -1  -22.19   13.30   3
   0 -14   1    4.50   12.40   3
   0  14   1    1.62    9.86   2
   0  14  -1    4.57   13.88   2
   0  14  -1    1.20   13.65   4
   0 -14  -1   -1.15   10.41   2
   0 -14   1   -6.25    7.38   4
   0 -14  -1   -1.85   10.88   4
   0 -14   1    1.48    6.83   1
   0  15   1  624.00   49.83   1
   0 -15  -1  751.64   67.21   3
   0 -15   1  784.04   71.14   3
   0  15  -1  657.26   65.59   2
   0  15   1  671.66   65.55   2
   0 -15  -1  656.34   50.86   1
   0 -15   1  655.49   33.92   1
   0  15  -1  724.24   70.16   4
   0 -15  -1  707.50   65.64   2
   0 -15  -1  703.36   67.77   4
   0 -15   1  740.18   71.41   4
   0 -15  -1  588.52   53.36   1
   0 -15   1  647.95   35.30   1
   0 -16  -1    2.37   10.59   3
   0  16   1   -5.82   10.47   2
   0 -16  -1  -14.77   11.71   1
   0 -16  -1    2.19   11.86   4
   0 -16  -1    0.41    9.08   2
   0 -16   1   16.58    8.05   1
   0 -16   1    0.76    8.18   1
   0 -17   1  796.25   77.54   3
   0 -17  -1  761.39   72.32   3
   0  17  -1  718.74   71.91   2
   0 -17  -1  744.79   55.77   1
   0 -17   1  712.63   34.63   1
   0  17  -1  801.42   78.28   4
   0 -17   1  832.06   81.72   4
   0 -17   1  658.88   35.69   1
   0 -18   1    0.41    8.21   1
   0  18  -1   26.11   23.26   4
   0  18   1   12.22   16.09   2
   0  18  -1  -17.32   24.99   2
   0 -18  -1  -21.24   16.99   1
   0 -18   1    5.67   13.42   3
   0 -18  -1  -17.14   17.60   2
   0 -18  -1    7.28   17.30   4
   0 -18   1  -10.86   22.70   4
   0 -18   1   -8.48    8.26   1
   0  19  -1 2087.09  139.55   4
   0  19   1 1904.74  126.85   2
   0  19  -1 1994.71  130.12   2
   0 -19  -1 1836.36   93.27   1
   0 -19   1 1670.54   49.44   1
   0 -19  -1 2137.35  132.00   3
   0 -19   1 2181.51  141.66   3
   0 -19  -1 2120.23  133.55   2
   0 -19   1 2180.29  142.30   4
   0 -19  -1 2132.37  138.12   4
   0 -19   1 1778.58   52.88   1
   0  20  -1    1.58   17.80   2
   0  20   1   -2.47   16.81   2
   0 -20  -1   -2.01   13.68   1
   0 -20  -1   19.33   17.24   3
   0 -20   1    5.02   17.95   3
   0 -20  -1   30.14   21.47   2
   0 -20  -1  -21.51   23.15   4
   0 -20   1  -11.73   17.62   4
   0  20  -1   13.97   22.56   4
   0 -21  -1  322.49   39.55   1
   0  21   1  286.06   50.41   2
   0  21  -1  375.86   61.97   2
   0 -21  -1  365.99   57.83   2
   0 -21  -1  323.71   59.64   4
   0 -21  -1  310.17   55.00   3
   0 -22  -1    4.12   20.67   1
   0  22  -1  -19.09   24.20   2
   0 -22   1  -24.70   26.24   4
   0  22  -1   41.20   23.91   4
   0 -22   1    7.87   30.73   3
   0 -22  -1   15.26   19.59   3
   0 -23  -1  -45.62   29.71   2
   0  23   1   13.16   18.31   2
   0 -23  -1   30.22   26.20   3
   0 -23  -1   48.62   27.40   4
   0 -24  -1   11.27   22.32   3
   1   0   112902.12  115.58   4
  -1   0  -112788.43  135.04   2
  -1   0   113145.55  120.48   2
   1   0  -113482.96  126.23   1
  -1   0   113243.42  122.77   1
   1   0   113124.47  129.80   1
   1   0  -113099.50  114.56   3
  -1   1   1  355.75   21.51   1
   1   1   1  351.93   19.78   4
  -1  -1   1  356.34   21.62   2
  -1   1   1  359.54   19.63   2
  -1  -1  -1  360.32   22.77   2
  -1   1  -1  347.16   23.28   2
  -1  -1   1  350.12   15.83   4
   1  -1   1  385.42   21.11   4
   1   1  -1  295.07   16.19   4
   1   1  -1  357.70   20.99   3
   1  -1   1  319.67   17.43   3
  -1   1  -1  351.28   17.82   3
  -1   1   1  374.80   17.72   3
   1  -1  -1  347.95   17.82   3
   1  -1   1  334.36   17.52   3
   1  -1   1  355.33   20.56   1
  -1   1  -1  360.28   21.32   1
   1   1  -1  396.95   20.29   1
   1   1   1  371.64   22.86   1
   1   1  -1  361.73   21.29   2
   1   2   1 3533.21   66.18   4
   1  -2   1 3518.66   75.24   2
  -1  -2  -1 3489.38   76.14   2
   1   2   1 3651.17   76.77   2
  -1   2   1 3628.22   66.94   2
  -1   2  -1 3645.66   64.73   1
  -1  -2   1 3541.04   63.74   4
  -1   2  -1 3670.98   74.74   4
  -1   2  -1 3586.00   76.85   2
   1   2  -1 3725.27   74.43   2
   1  -2   1 3526.53   67.68   3
  -1   2  -1 3653.19   68.80   3
  -1  -2   1 3626.00   72.04   3
   1  -2  -1 3550.69   57.38   3
  -1   2   1 3568.10   56.36   3
   1  -2   1 3485.52   68.38   3
   1   2   1 3461.53   72.07   1
   1  -2   1 3605.32   64.89   1
   1  -2  -1 3530.52   73.81   1
   1   2  -1 3663.91   55.76   1
  -1  -2   1 3614.39   55.34   1
  -1  -2  -1 3597.89   74.66   1
  -1   2   1 3404.44   70.85   1
  -1   3   112106.52  141.09   1
   1   3   112218.21  133.13   4
  -1  -3  -112194.07  134.49   4
   1  -3  -111730.75  105.84   4
   1   3   112397.72  151.37   2
   1  -3  -112040.48  130.98   2
  -1   3   112648.77  134.18   2
  -1  -3  -112233.89  151.33   2
  -1   3  -112306.69  118.78   1
  -1   3  -112145.90  150.15   4
   1  -3   112673.62  151.11   4
   1  -3  -111366.72  106.48   4
  -1   3   111506.06  103.57   4
   1   3  -112500.13  140.53   4
   1   3  -112611.63  150.95   3
   1  -3   112352.18  143.93   3
  -1  -3  -111548.22   87.60   3
  -1  -3   112356.47  146.46   3
   1  -3  -112173.22  115.67   3
  -1  -3  -111518.27   88.09   3
  -1  -3  -112183.03  143.56   1
   1   3   111929.85  141.50   1
   1   3  -112368.49   92.61   1
  -1  -3   112552.28   94.54   1
   1  -3  -111886.63  142.78   1
   1  -3   112154.11  118.77   1
   1  -3   112416.92  150.13   2
   1   3  -113134.63  153.17   2
  -1   3  -112367.61  152.04   2
  -1  -3   112842.26  151.99   2
  -1   4   1 1368.03   50.51   1
   1   4   1 1387.80   50.00   4
   1  -4  -1 1323.04   42.46   4
  -1  -4  -1 1342.93   49.73   4
  -1  -4  -1 1423.56   55.26   2
   1   4   1 1521.80   56.72   2
   1  -4  -1 1407.51   49.80   2
   1   4  -1 1454.77   28.38   1
  -1   4  -1 1518.00   41.96   1
   1  -4   1 1344.29   39.69   1
  -1   4  -1 1401.41   56.65   4
   1  -4   1 1499.69   56.06   4
   1  -4  -1 1322.87   43.38   4
  -1   4   1 1346.80   41.91   4
  -1  -4   1 1458.15   53.29   4
   1   4  -1 1514.34   55.00   4
  -1  -4   1 1503.19   56.31   3
   1   4   1 1321.54   37.74   3
   1  -4   1 1415.70   53.85   3
  -1   4  -1 1409.79   55.14   3
   1   4  -1 1500.44   57.65   3
  -1  -4  -1 1427.78   54.83   2
  -1  -4  -1 1355.22   37.94   3
   1  -4   1 1476.93   55.59   3
  -1   4   1 1457.53   45.01   3
  -1  -4  -1 1393.86   51.02   1
  -1  -4   1 1483.89   28.85   1
   1  -4  -1 1381.13   51.36   1
   1   4   1 1433.64   50.89   1
   1   4  -1 1535.78   57.50   2
  -1   4  -1 1502.84   57.20   2
   1  -4   1 1420.42   54.40   2
  -1  -4   1 1546.73   57.52   2
   1  -5  -1 5748.67  109.91   1
  -1  -5  -1 5981.69  109.42   1
   1   5   1 5827.01  106.17   1
  -1  -5   1 5752.13   52.22   1
  -1   5   1 5781.12  108.19   1
  -1  -5  -1 5823.23  112.46   4
   1   5   1 5935.49  111.73   4
  -1  -5   1 5986.22  118.42   4
   1  -5  -1 5859.02  101.16   4
  -1   5   1 5817.89  106.92   2
   1  -5  -1 5890.58  110.20   2
   1   5   1 6054.27  120.78   2
  -1  -5  -1 6052.91  121.24   2
   1   5  -1 5920.16   52.02   1
   1  -5   1 5818.60   83.84   1
  -1   5  -1 5877.48   86.87   1
  -1   5  -1 5998.50  125.84   4
   1  -5   1 6060.29  123.43   4
  -1   5   1 5631.28   97.88   4
   1  -5  -1 5756.30  103.54   4
   1   5  -1 6040.02  120.52   4
  -1  -5  -1 6008.53  115.73   4
  -1  -5   1 5976.03  119.51   4
   1  -5   1 5967.21  121.00   3
   1   5  -1 6083.54  125.11   3
  -1  -5   1 6179.32  122.85   3
   1   5   1 5698.83   91.23   3
  -1   5  -1 6050.49  123.38   3
  -1  -5  -1 5824.32   91.83   3
   1  -5  -1 6060.31  102.20   3
  -1  -5  -1 5865.25   92.47   3
   1  -5   1 6084.18  123.14   3
  -1   5   1 6027.69  102.80   3
  -1  -5  -1 6092.86  119.98   2
   1  -5  -1 6068.65  106.93   2
  -1  -5   1 6515.66  126.84   2
  -1   5  -1 6250.18  123.41   2
   1   5  -1 6353.75  125.49   2
   1  -5   1 6068.32  120.16   2
  -1  -6   1   34.81    9.33   4
   1  -6  -1   26.95    7.26   4
  -1  -6  -1   22.73    8.34   4
   1   6   1   10.58    5.65   4
   1   6   1   25.41    8.98   2
  -1  -6  -1   29.16    9.12   2
   1  -6  -1   28.55    8.52   2
  -1   6   1   26.70    9.65   2
   1   6   1   24.61    8.81   2
  -1   6  -1   27.68    5.87   1
   1  -6   1   33.26    8.61   2
  -1  -6  -1   28.78   10.03   4
   1   6  -1   31.59    9.92   4
  -1   6  -1   26.60   10.61   4
  -1  -6   1   34.60    9.02   4
   1  -6  -1   32.92    8.89   4
  -1   6   1   27.97    7.31   4
   1  -6   1   21.31    7.06   4
   1   6   1   21.27    6.30   3
   1  -6   1   35.05    9.74   3
  -1   6  -1   33.17   10.25   3
   1   6  -1   22.98   10.68   3
  -1  -6   1   33.33   10.88   3
   1  -6  -1   38.70    8.89   3
  -1  -6  -1   37.82    8.10   3
  -1   6  -1   17.48    8.01   2
   1   6  -1   27.16   10.47   2
  -1  -6  -1   33.63    8.81   2
   1  -6  -1   28.95    8.32   2
  -1  -6   1   32.56    9.42   2
   1  -6  -1   24.89    7.12   3
   1  -6   1   23.45   10.50   3
  -1  -6  -1   37.08    8.53   3
  -1   6   1   13.05    6.68   3
   1  -6   1   22.03    5.06   1
  -1  -6  -1   24.46    7.93   1
  -1   6   1   25.32    7.61   1
   1   6   1   33.12    8.18   1
   1  -6  -1   33.04    8.70   1
   1  -7  -1 7845.57  142.26   1
  -1  -7  -1 8281.44  140.68   1
   1   7   1 8000.31  134.59   1
  -1   7   1 8085.79  141.45   1
  -1  -7   1 8451.73  164.72   4
  -1  -7  -1 8191.49  154.65   4
   1  -7  -1 8075.00  145.00   4
   1   7   1 8082.24  153.15   4
  -1  -7  -1 8283.04  160.55   2
   1  -7  -1 8199.17  149.90   2
   1  -7   1 8156.94  106.44   1
   1  -7  -1 8050.52  143.72   1
   1  -7   1 8348.28  166.91   4
  -1  -7   1 8833.44  170.22   4
  -1   7  -1 8287.56  168.84   4
  -1   7   1 8190.46  144.26   4
  -1  -7  -1 8772.87  163.98   4
   1  -7  -1 7754.03  145.63   4
   1   7  -1 8530.21  166.18   4
   1  -7  -1 8356.25  144.00   3
   1   7   1 8196.61  135.01   3
   1   7  -1 8449.39  167.23   3
  -1   7  -1 8430.21  167.49   3
   1  -7   1 8477.31  164.98   3
  -1  -7   1 8587.71  166.60   3
  -1  -7  -1 8101.72  135.92   3
   1  -7  -1 8614.80  145.89   3
  -1   7   1 8352.11  144.96   3
  -1  -7  -1 8355.97  139.95   3
   1  -7   1 8456.57  166.80   3
   1   7   1 8019.21  153.42   2
  -1  -7  -1 8347.34  159.30   2
   1  -7  -1 8335.80  145.32   2
  -1   7   1 8103.00  144.09   2
   1  -7   1 8621.70  163.62   2
  -1   7  -1 8572.69  165.97   2
  -1  -7   1 8793.76  165.09   2
   1   7  -1 9090.97  173.09   2
  -1   8   1   70.91   13.60   1
   1   8   1   62.07   12.34   1
   1  -8  -1   66.86   14.62   1
  -1  -8  -1   61.01   13.04   1
  -1   8  -1   77.19   17.81   4
  -1  -8  -1   81.46   16.80   4
   1  -8   1   90.84   18.90   4
   1  -8  -1   60.79   15.75   4
  -1  -8   1   66.48   16.16   4
  -1   8   1   83.16   17.75   4
   1   8  -1   86.25   18.28   4
   1  -8   1   87.17   18.44   3
   1   8   1   80.10   15.06   3
  -1  -8  -1   69.16   13.86   3
   1  -8  -1   59.20   12.87   3
  -1  -8   1   84.59   15.80   3
  -1   8  -1   80.10   18.95   3
   1   8  -1   80.06   16.67   3
   1   8   1   59.14   13.03   2
   1  -8  -1   71.70   14.55   2
   1   8  -1   70.46   18.16   2
  -1  -8  -1   87.17   16.53   2
   1  -8   1   95.68   18.98   2
  -1   8  -1   61.03   14.60   2
  -1   8   1   88.31   16.16   2
  -1  -8   1   78.12   14.70   2
   1  -8  -1   86.52   16.28   3
   1  -8   1   65.39   15.79   3
  -1   8   1   65.87   14.09   3
  -1  -8  -1   77.72   16.57   3
   1  -8  -1   65.65   13.86   1
  -1  -8   1   82.78   19.01   3
   1  -8  -1   68.12   14.72   2
  -1  -8  -1   68.17   16.70   2
   1  -8   1   83.87   10.41   1
  -1  -8  -1   71.21   14.91   4
   1   8   1   58.74   14.75   4
   1  -8  -1   61.97   13.39   4
  -1  -8   1   99.37   19.46   4
   1   9   1 1501.81   62.37   1
  -1   9   1 1442.08   64.60   1
   1   9   1 1449.35   73.58   4
   1  -9  -1 1496.33   72.42   4
  -1  -9   1 1519.56   79.69   4
  -1  -9  -1 1516.75   75.39   4
  -1  -9  -1 1479.84   75.63   2
   1  -9  -1 1431.25   70.96   2
   1  -9  -1 1449.36   66.19   1
  -1   9  -1 1502.27   47.70   1
   1  -9   1 1505.25   49.38   1
  -1  -9   1 1440.05   26.86   1
   1  -9   1 1550.17   81.30   4
  -1  -9   1 1723.28   84.33   4
  -1  -9  -1 1468.12   77.90   4
  -1   9   1 1448.18   69.36   4
   1   9  -1 1518.02   78.79   4
   1  -9  -1 1437.69   71.96   4
   1   9   1 1515.90   68.82   3
   1   9  -1 1531.90   78.97   3
  -1   9  -1 1451.40   78.03   3
  -1  -9  -1 1406.88   67.05   3
   1  -9  -1 1503.95   70.99   3
  -1   9   1 1450.27   69.47   2
   1  -9  -1 1432.93   69.30   2
   1   9   1 1518.22   73.92   2
   1  -9  -1 1565.82   71.65   3
  -1  -9  -1 1533.63   70.66   3
   1  -9   1 1523.96   78.40   3
  -1  -9   1 1475.31   80.92   3
  -1   9   1 1572.32   72.27   3
  -1  -9  -1 1346.65   63.28   1
   1  -9  -1 1425.74   66.57   1
  -1  -9   1 1475.08   28.00   1
  -1  -9   1 1648.66   79.31   2
   1  -9   1 1559.20   78.08   2
  -1   9  -1 1602.73   81.91   2
  -1  10   1 6145.14  139.80   1
   1 -10   1 6368.68  104.39   1
   1  10   1 6222.91  131.72   1
   1 -10  -1 6349.83  159.94   4
  -1 -10   1 6820.65  176.72   4
  -1 -10  -1 6522.32  165.40   2
   1 -10  -1 6176.03  155.20   2
  -1  10  -1 5958.91  101.10   1
   1 -10  -1 6302.30  142.32   1
  -1 -10   1 6210.81   61.11   1
   1 -10   1 6302.13  106.24   1
  -1 -10   1 6706.71  177.14   4
   1 -10   1 6607.29  177.25   4
  -1  10  -1 6796.67  181.43   4
   1  10  -1 6727.32  175.68   4
  -1 -10  -1 6541.47  171.43   4
  -1  10   1 6435.15  157.08   4
   1  10   1 6230.08  149.00   3
  -1 -10   1 6720.99  174.23   3
  -1  10  -1 6433.13  174.60   3
   1 -10   1 6640.01  171.56   3
  -1 -10  -1 6694.55  155.17   3
   1  10  -1 6447.93  174.11   3
   1 -10  -1 6443.94  156.80   3
  -1 -10  -1 6534.70  163.04   2
  -1  10   1 6311.70  151.18   2
  -1 -10  -1 7024.59  160.68   3
   1 -10   1 6230.54  169.81   3
  -1 -10   1 6436.15  176.79   3
  -1  10   1 6595.76  159.29   3
   1 -10  -1 6017.27  141.90   1
  -1 -10  -1 6232.86  138.57   1
  -1 -10   1 6488.69   66.45   1
  -1  10  -1 7006.57  176.61   2
   1  10  -1 6838.24  172.32   2
  -1 -10   1 6893.26  172.72   2
   1 -10   1 6996.16  174.45   2
   1 -11   1  500.26   31.15   1
   1  11   1  515.49   38.46   1
  -1  11   1  513.98   40.55   1
   1 -11  -1  479.54   46.32   4
  -1 -11   1  546.86   52.62   4
  -1 -11  -1  615.55   53.20   4
   1 -11  -1  491.58   46.48   2
  -1 -11  -1  493.73   48.34   2
   1 -11   1  541.91   31.42   1
  -1 -11   1  545.52   18.70   1
  -1  11  -1  480.68   29.77   1
   1 -11  -1  505.29   42.17   1
   1 -11  -1  560.70   50.73   4
  -1 -11  -1  511.23   53.44   4
   1  11  -1  590.23   54.63   4
  -1  11  -1  490.78   50.44   4
   1 -11   1  538.23   50.64   3
  -1 -11  -1  526.43   45.96   3
  -1 -11   1  546.07   52.46   3
   1  11   1  509.58   48.75   2
   1 -11  -1  599.61   49.09   3
  -1 -11  -1  498.72   41.28   1
  -1 -11   1  561.23   21.18   1
   1  11  -1  550.88   50.44   2
   1 -11  -1  508.30   46.11   2
  -1  11  -1  497.19   50.02   2
   1 -12   1  579.58   57.01   4
  -1 -12   1  551.46   54.12   4
   1 -12  -1  498.30   49.42   4
  -1 -12  -1  560.73   53.89   4
   1 -12  -1  565.94   50.85   2
  -1 -12  -1  547.39   50.98   2
  -1  12   1  493.94   49.03   3
   1 -12  -1  480.13   40.56   1
  -1 -12   1  476.69   19.31   1
  -1 -12  -1  479.17   41.56   1
  -1  12  -1  459.02   29.35   1
   1 -12   1  479.62   31.65   1
   1  12  -1  563.33   53.02   2
  -1  12  -1  523.97   53.39   2
  -1  12  -1  507.09   53.45   4
   1  12  -1  504.89   52.06   4
  -1  12   1  502.24   49.37   4
   1 -12   1  546.10   53.79   3
  -1 -12  -1  508.25   47.78   3
  -1 -12   1  521.93   53.82   3
   1 -12  -1  535.13   49.77   3
  -1  12   1  518.51   47.22   2
   1  12   1  492.66   49.13   2
  -1 -12  -1  521.48   48.73   3
   1 -12  -1  501.00   47.39   3
  -1 -12   1  515.41   21.54   1
  -1 -12  -1  504.98   41.95   1
   1 -12  -1  452.84   42.47   1
   1 -12   1  505.22   31.47   1
  -1  12   1  445.40   40.62   1
   1  12   1  525.15   40.19   1
   1 -13   1 1027.74   77.29   4
   1 -13  -1 1062.39   76.46   4
  -1 -13  -1 1058.07   76.75   4
  -1 -13   1 1115.42   80.39   4
   1 -13  -1  966.51   69.41   2
  -1 -13  -1 1061.18   75.45   2
  -1  13   1  988.42   71.72   4
  -1  13  -1  990.98   77.36   4
   1  13  -1 1017.17   77.59   4
  -1 -13  -1 1021.07   70.69   3
   1 -13  -1 1008.35   71.33   3
  -1 -13   1 1084.80   79.09   3
   1 -13   1 1014.24   78.10   3
  -1  13   1 1099.98   72.35   2
   1  13   1  953.06   71.24   2
   1 -13   1 1005.56   46.25   1
  -1 -13  -1  943.97   59.14   1
  -1 -13   1  928.29   27.92   1
  -1  13  -1 1095.87   78.10   2
   1  13  -1 1084.57   77.66   2
   1 -13  -1  920.41   63.34   1
  -1 -13   1  973.56   30.68   1
   1 -13   1  999.45   46.50   1
   1  13   1 1028.58   59.29   1
  -1 -14   1  859.18   74.32   4
   1 -14   1  914.71   75.13   4
  -1 -14  -1  882.94   74.02   4
   1 -14  -1  820.99   70.61   4
   1 -14  -1  831.48   68.70   2
  -1 -14  -1  812.72   69.01   2
   1  14  -1  841.49   73.16   4
  -1  14   1  792.11   67.01   4
  -1  14  -1  889.86   74.96   4
  -1 -14  -1  883.87   69.30   3
  -1 -14   1  930.45   76.12   3
   1 -14   1  846.12   74.65   3
   1 -14  -1  815.11   67.68   3
   1  14  -1  886.76   73.46   2
  -1  14   1  844.72   67.81   2
   1  14   1  787.79   66.10   2
   1 -14   1  790.23   42.72   1
  -1 -14   1  719.22   24.78   1
   1 -14  -1  779.38   57.64   1
  -1  14  -1  867.71   74.87   2
   1 -14   1  815.71   44.31   1
  -1 -14   1  812.24   27.84   1
   1 -14  -1  742.40   57.86   1
  -1 -14  -1  771.52   57.38   1
   1 -15   1  154.21   20.01   1
  -1 -15   1  141.00    9.71   1
   1 -15  -1  154.19   30.43   3
   1 -15   1  165.84   33.61   3
  -1 -15   1  215.89   35.75   3
  -1 -15  -1  166.61   29.88   3
  -1  15  -1  159.52   34.67   2
   1  15   1  139.45   32.57   2
   1  15  -1  177.00   36.75   2
  -1  15   1  178.91   33.48   2
   1 -15  -1  163.97   26.82   1
  -1 -15  -1  160.45   25.41   1
  -1  15   1  164.05   33.35   4
  -1  15  -1  196.03   35.95   4
   1  15  -1  202.51   36.48   4
   1 -15  -1  144.30   29.97   2
  -1 -15  -1  170.75   33.83   2
  -1 -15  -1  212.13   37.95   4
   1 -15   1  218.94   40.08   4
  -1 -15   1  179.50   36.19   4
   1 -15  -1  167.48   35.65   4
   1  15   1  144.56   22.43   1
  -1 -15   1  153.92   11.05   1
   1 -15   1  131.36   17.40   1
  -1 -15  -1  138.89   26.93   1
  -1 -16   1  407.22   18.49   1
   1 -16  -1  507.18   56.34   3
  -1 -16  -1  437.45   53.03   3
  -1  16   1  470.79   56.54   2
   1  16   1  494.28   57.61   2
  -1  16  -1  455.41   55.67   2
  -1 -16   1  347.68   15.83   1
  -1 -16  -1  422.21   40.56   1
   1 -16   1  442.70   34.73   1
   1 -16  -1  485.09   46.64   1
  -1  16   1  446.09   55.39   4
   1 -16  -1  454.26   55.62   2
  -1 -16  -1  519.45   58.14   2
   1 -16  -1  493.34   60.27   4
  -1 -16  -1  417.43   58.38   4
   1 -16   1  449.89   33.20   1
   1  16   1  425.72   39.94   1
  -1 -17  -1  807.98   75.35   3
  -1 -17   1  816.29   81.06   3
   1 -17  -1  753.12   71.70   3
   1 -17   1  837.32   79.95   3
  -1  17  -1  776.71   78.78   2
   1  17  -1  787.52   75.13   2
  -1  17   1  666.87   69.09   2
   1  17   1  683.36   70.62   2
  -1 -17  -1  663.25   53.44   1
   1 -17  -1  822.88   61.63   1
   1 -17   1  730.17   44.27   1
   1  17  -1  895.73   85.46   4
  -1  17  -1  717.93   75.78   4
  -1 -17  -1  766.60   74.63   2
   1 -17  -1  726.20   70.84   2
  -1 -17  -1  796.39   76.07   4
  -1 -17   1  801.92   80.18   4
   1 -17   1  877.66   81.57   4
   1 -17   1  743.22   43.47   1
   1 -18   1   10.65    9.15   1
   1 -18  -1    9.54   19.18   3
   1 -18   1    7.92   16.03   3
  -1 -18   1   32.49   18.37   3
  -1  18  -1   10.76   12.30   2
   1  18   1    6.85   13.40   2
   1  18  -1    7.08   12.86   2
  -1  18   1   52.74   22.78   2
   1 -18  -1   34.18   18.36   1
  -1 -18  -1   32.46   12.64   1
  -1  18  -1   15.77   16.29   4
   1  18  -1   29.63   13.73   4
   1 -18  -1   15.21   19.31   2
  -1 -18  -1   -6.48   16.29   2
   1 -18   1   21.45   20.91   4
   1 -18  -1   33.65   24.36   4
  -1 -18   1   11.41   19.68   4
  -1 -18  -1   27.00   15.47   4
   1 -18   1   -0.78   11.33   1
  -1  19  -1  602.89   74.04   4
   1  19  -1  532.87   70.18   4
  -1  19  -1  506.65   67.23   2
   1  19   1  437.69   60.61   2
   1  19  -1  551.97   71.29   2
  -1  19   1  617.77   68.43   2
  -1 -19  -1  520.87   49.48   1
   1 -19  -1  502.25   49.79   1
   1 -19   1  588.18   73.06   3
  -1 -19  -1  485.02   63.67   3
   1 -19  -1  612.29   71.77   3
  -1 -19   1  572.81   74.54   3
   1 -19  -1  564.87   67.56   2
  -1 -19  -1  559.26   70.10   2
   1 -19   1  472.91   33.15   1
  -1 -19  -1  601.38   69.71   4
  -1 -19   1  733.60   83.12   4
   1 -19   1  629.97   74.31   4
   1 -19  -1  535.38   67.20   4
  -1  20  -1   39.90   23.75   4
  -1  20  -1   76.15   29.29   2
  -1  20   1   27.90   18.77   2
   1  20   1    8.95   15.87   2
   1  20  -1   32.56   21.15   2
  -1 -20  -1   33.97   15.53   1
   1 -20  -1   33.82   19.16   1
  -1 -20  -1   26.70   17.83   3
  -1 -20   1   62.89   26.96   3
   1 -20  -1   31.28   14.74   3
   1  20  -1   58.58   29.76   4
   1 -20   1   55.96   30.92   3
   1 -20  -1   20.01   15.50   2
  -1 -20  -1   61.87   27.76   2
   1 -20   1   39.88   15.41   1
   1 -20  -1   69.38   28.18   4
   1 -20   1   43.30   24.06   4
  -1 -20  -1   20.46   18.29   4
  -1 -20   1   55.81   28.18   4
   1 -21  -1   83.93   26.60   1
  -1 -21  -1  103.19   25.81   1
   1  21   1   53.38   20.21   2
  -1  21  -1  112.47   33.90   2
  -1  21   1  124.67   34.96   2
   1 -21  -1  136.42   38.73   2
  -1 -21  -1  118.68   37.61   2
  -1 -21  -1  114.93   39.11   4
   1 -21  -1  131.67   39.38   4
  -1 -21  -1  117.50   37.88   3
   1 -21  -1   91.05   31.77   3
  -1 -22   1   12.21   16.98   3
  -1 -22  -1   58.41   32.46   3
   1 -22   1  -13.20   25.10   3
   1 -22  -1  -16.54   25.40   3
   1 -22  -1   30.44   23.01   1
  -1 -22  -1   15.26   17.06   1
   1  22   1   37.42   15.57   2
   1  22  -1   35.72   27.58   2
  -1  22   1  -40.83   34.74   2
  -1  22  -1   -1.98   27.35   2
  -1 -22  -1   -5.65   16.95   2
  -1  22  -1   23.05   21.93   4
  -1 -22   1   19.70   23.70   4
   1 -22   1   21.39   28.50   4
  -1 -22  -1   49.64   30.34   4
  -1  23  -1   36.92   24.47   2
  -1  23   1   60.39   23.29   2
   1  23   1   65.40   38.23   2
  -1 -23  -1   47.85   25.70   2
   1 -23  -1   64.64   31.05   2
  -1 -23  -1   37.74   32.21   4
   1 -23  -1   62.86   29.31   4
  -1 -23  -1   26.09   23.00   3
   1 -23  -1  110.35   41.40   3
  -1 -24  -1   49.05   27.13   3
  -2   0  -1 8312.88  110.71   4
  -2   0   1 8425.15  102.30   1
   2   0  -1 8327.01  106.31   3
   2   0   1 8128.67   73.01   3
  -2   0   1 8310.18  105.83   3
  -2   0  -1 7763.84   73.11   3
  -2   0   1 8324.85   90.68   2
  -2   0  -1 8133.37  115.03   2
   2   0   1 7994.89  113.91   2
   2   0   1 8308.65  111.93   1
  -2   0  -1 8348.71  111.79   1
  -2  -1   1 1856.01   44.27   1
  -2   1   1 1864.07   51.37   1
   2   1  -1 1948.07   46.51   1
   2  -1  -1 1871.55   52.22   1
  -2  -1  -1 1850.18   52.78   4
  -2  -1   1 1665.20   37.76   4
   2   1  -1 1746.52   38.36   4
  -2   1  -1 1803.44   55.64   2
   2   1   1 1801.69   55.17   2
   2  -1   1 1794.70   54.02   2
  -2   1   1 1872.16   41.20   2
  -2  -1  -1 1755.02   55.00   2
   2  -1  -1 1824.54   39.80   2
   2  -1  -1 1837.74   51.78   1
  -2   1  -1 1780.86   51.68   1
  -2   1  -1 1813.65   53.60   4
  -2  -1   1 1731.49   37.88   4
  -2  -1   1 1802.33   51.72   3
  -2   1   1 1838.18   49.00   3
   2  -1  -1 1846.40   49.59   3
   2  -1   1 1801.25   42.00   3
  -2  -1  -1 1823.82   53.95   1
   2   1   1 1792.21   52.30   1
   2  -1   1 1785.82   51.37   1
  -2  -1   1 1906.42   47.94   2
   2   1  -1 1795.41   46.15   2
  -2   2   124416.68  199.71   1
   2  -2  -124943.32  202.59   1
   2   2  -124628.86  172.76   4
  -2  -2  -124732.26  201.06   4
   2   2   124562.99  212.84   2
   2  -2   124370.37  205.88   2
  -2   2  -124409.65  210.60   2
  -2  -2  -124686.83  216.47   2
   2  -2  -124884.34  150.47   2
  -2   2   124466.37  159.07   2
   2  -2  -124470.26  201.58   1
   2  -2   124827.12  188.52   1
  -2   2  -124785.34  190.53   1
   2  -2   124800.64  205.93   4
  -2   2  -124990.75  212.71   4
  -2  -2   124369.62  176.32   4
  -2  -2   125269.69  207.04   3
   2   2  -125590.79  207.46   3
   2  -2   124558.47  184.96   3
  -2   2   124906.05  182.61   3
   2  -2  -124957.49  183.86   3
   2  -2   124898.64  183.67   3
  -2   2  -124625.85  184.58   3
   2   2   124099.46  200.09   1
   2   2  -125431.68  153.08   1
  -2  -2  -124834.78  203.41   1
   2   2  -125907.50  194.35   2
  -2  -3  -1 4746.94   91.04   1
   2   3  -1 4961.52   60.33   1
   2   3   1 4700.21   91.44   1
   2  -3  -1 4734.05   92.96   1
  -2   3   1 4676.13   92.28   1
  -2  -3   1 4976.39   59.14   1
   2   3   1 4657.67   93.74   4
  -2  -3   1 4758.70   88.08   4
  -2  -3  -1 4710.95   93.35   4
  -2  -3  -1 4805.09  100.66   2
   2  -3   1 4875.09   96.41   2
   2   3   1 4953.50  101.02   2
  -2   3   1 4876.47   77.31   2
  -2   3  -1 4789.65   84.79   1
   2  -3   1 4792.80   83.46   1
   2  -3  -1 4745.93   94.28   1
   2  -3  -1 4351.94   64.19   4
   2  -3   1 4989.67  100.00   4
  -2   3  -1 4967.17  103.98   4
   2   3  -1 4998.04   90.60   4
  -2   3   1 4479.01   64.57   4
  -2  -3   1 4937.53   99.49   3
   2   3  -1 5029.97   99.92   3
  -2  -3  -1 4452.22   59.01   3
   2  -3   1 4940.58   92.87   3
  -2   3   1 4820.58   85.22   3
  -2   3  -1 4876.04   92.88   3
   2  -3   1 4970.72   93.36   3
   2  -3  -1 4994.17   73.12   2
   2   3  -1 4918.73   94.88   2
  -2  -3   1 5234.82  101.30   2
  -2   3  -1 4752.63   97.26   2
   2   4   1 6323.02  108.20   1
   2   4  -1 6350.17   57.56   1
  -2  -4  -1 6394.84  110.17   1
   2  -4  -1 6404.13  113.91   1
  -2  -4   1 6607.06   57.55   1
  -2   4   1 6288.49  113.05   1
  -2  -4  -1 6477.90  118.17   4
  -2  -4   1 6510.01  114.25   4
   2   4   1 6360.95  114.36   4
   2   4   1 6482.30  124.99   2
  -2   4   1 6220.48   96.78   2
   2  -4  -1 6232.84   98.46   2
  -2  -4  -1 6465.70  123.84   2
  -2   4  -1 6392.89  100.98   1
   2  -4  -1 6322.27  114.14   1
   2   4  -1 6349.93   56.50   1
   2  -4   1 6243.90   97.92   1
   2  -4   1 6518.89  124.16   4
  -2   4  -1 6560.45  127.73   4
   2  -4  -1 6267.32   92.97   4
  -2  -4   1 6856.00  119.97   4
   2   4  -1 6576.31  115.01   4
  -2   4   1 6058.07   89.78   4
   2   4   1 5893.14   82.86   3
  -2  -4   1 6365.64  119.20   3
   2  -4   1 6443.71  117.15   3
   2   4  -1 6668.53  124.70   3
  -2   4   1 6208.92  103.52   3
   2  -4  -1 6351.92  103.59   3
  -2   4  -1 6763.43  121.47   3
   2  -4   1 6599.06  119.34   3
   2  -4  -1 6477.10   93.30   2
  -2  -4  -1 6417.00  122.93   2
   2   4  -1 6728.29  123.59   2
  -2  -4   1 6891.23  125.84   2
  -2   4  -1 6404.57  119.72   2
   2  -4   1 6305.15  116.28   2
   2   5   1 8967.42  134.61   1
  -2  -5  -1 9052.46  137.41   1
   2  -5  -1 9351.14  144.35   1
  -2   5   1 8940.37  141.64   1
  -2  -5   1 9480.59  151.25   4
  -2  -5  -1 9246.67  152.39   4
   2   5   1 9129.33  146.73   4
  -2  -5  -1 9069.18  156.14   2
   2  -5  -1 8967.22  130.28   2
   2   5   1 9267.74  157.25   2
   2  -5  -1 8934.85  143.46   1
   2  -5   1 9111.33  121.56   1
  -2   5  -1 9208.69  125.37   1
   2  -5   1 9117.98  157.96   4
  -2   5  -1 9233.25  163.62   4
  -2   5   1 8978.81  124.41   4
   2   5  -1 9286.16  149.40   4
  -2  -5   1 9870.71  160.73   4
  -2  -5   1 9301.25  154.34   3
  -2  -5  -1 8884.12  115.28   3
   2  -5   1 9334.27  154.59   3
   2   5  -1 9584.79  159.95   3
   2  -5  -1 9688.16  138.96   3
  -2   5   1 8900.64  133.83   3
  -2   5  -1 9822.52  158.86   3
   2  -5   1 9618.89  157.55   3
  -2  -5  -1 9156.55  154.51   2
   2  -5  -1 9063.05  123.46   2
  -2  -5   1 9947.32  157.91   2
  -2   5  -1 9437.62  156.35   2
   2   5  -110060.46  161.81   2
   2  -5   1 9239.73  148.66   2
   2   6   1 1415.87   55.13   1
  -2  -6  -1 1387.50   56.37   1
   2  -6  -1 1395.55   58.51   1
  -2   6   1 1406.83   58.99   1
  -2  -6   1 1494.88   65.05   4
  -2  -6  -1 1437.16   63.74   4
   2  -6  -1 1358.86   54.72   4
   2   6   1 1426.19   63.97   4
   2   6   1 1449.92   65.08   2
   2  -6  -1 1437.39   56.15   2
  -2  -6  -1 1476.32   66.85   2
   2  -6   1 1396.36   48.82   1
  -2   6  -1 1442.43   51.37   1
   2  -6  -1 1453.99   60.29   1
   2  -6   1 1530.34   68.01   4
   2  -6  -1 1400.55   56.69   4
  -2   6  -1 1457.09   69.47   4
   2   6  -1 1544.47   66.17   4
  -2  -6   1 1556.41   69.52   4
  -2  -6  -1 1444.84   66.13   4
  -2   6   1 1472.42   56.37   4
   2  -6   1 1448.28   65.58   3
  -2  -6   1 1462.92   65.40   3
   2   6  -1 1478.92   67.89   3
  -2  -6  -1 1409.28   51.20   3
   2   6   1 1409.92   51.40   3
   2  -6  -1 1508.97   58.94   3
  -2   6   1 1426.33   57.90   3
  -2  -6  -1 1449.11   53.74   3
  -2   6  -1 1701.00   71.54   3
   2  -6   1 1501.08   66.72   3
  -2   6   1 1377.28   52.54   2
  -2  -6  -1 1491.68   66.67   2
   2  -6  -1 1413.26   53.47   2
   2  -6   1 1415.89   63.20   2
   2   6  -1 1596.23   69.23   2
  -2   6  -1 1464.09   64.71   2
  -2  -6   1 1587.81   67.55   2
   2   7   1 1826.09   64.39   1
  -2  -7  -1 1747.11   65.73   1
  -2   7   1 1764.51   69.61   1
   2  -7  -1 1754.88   68.81   1
   2  -7  -1 1813.15   68.75   4
  -2  -7  -1 1869.25   77.50   4
   2   7   1 1861.17   77.29   4
  -2  -7   1 1901.68   78.65   4
   2  -7  -1 1816.64   68.11   2
  -2  -7  -1 1872.72   78.59   2
   2  -7  -1 1841.52   70.67   1
   2  -7   1 1808.21   58.07   1
  -2   7  -1 1852.50   60.13   1
   2  -7   1 1952.12   81.87   4
  -2   7  -1 1808.49   81.64   4
   2  -7  -1 1721.34   68.11   4
  -2  -7  -1 1786.46   78.06   4
  -2   7   1 1782.61   68.14   4
   2   7  -1 1973.49   80.13   4
  -2  -7   1 2052.09   85.25   4
  -2  -7  -1 1810.65   63.83   3
   2  -7   1 1818.28   78.41   3
   2   7   1 1815.70   64.57   3
  -2  -7   1 1934.88   80.73   3
   2   7  -1 1808.87   78.91   3
   2  -7  -1 1994.39   72.70   3
  -2   7  -1 2123.69   85.55   3
  -2   7   1 1857.24   71.77   3
   2  -7   1 1970.19   82.41   3
  -2  -7  -1 1660.19   64.09   3
  -2  -7  -1 1956.55   79.80   2
  -2   7   1 1885.38   66.76   2
   2   7   1 1740.91   74.56   2
   2  -7  -1 1832.99   65.60   2
  -2   7  -1 1893.60   79.63   2
   2  -7   1 1891.81   76.85   2
   2   7  -1 1885.98   80.01   2
  -2  -7   1 2090.90   82.73   2
  -2  -8  -1  358.52   31.95   1
   2   8   1  360.66   29.17   1
  -2   8   1  329.68   31.37   1
   2  -8  -1  388.81   33.35   1
  -2  -8  -1  417.97   38.75   4
   2  -8  -1  358.75   32.50   4
  -2  -8   1  386.54   38.81   4
   2   8   1  374.37   36.31   4
   2  -8  -1  412.95   34.67   2
  -2  -8  -1  389.47   38.12   2
  -2   8  -1  398.01   27.41   1
   2  -8  -1  397.43   33.80   1
   2  -8   1  328.16   25.93   1
   2  -8  -1  386.40   35.11   4
  -2   8  -1  373.34   39.99   4
  -2  -8   1  436.58   43.11   4
  -2  -8  -1  366.03   38.16   4
   2   8  -1  428.87   39.63   4
  -2   8   1  362.07   33.69   4
  -2  -8  -1  367.66   31.56   3
   2  -8   1  356.40   35.95   3
  -2  -8   1  421.00   38.46   3
   2   8   1  403.84   33.39   3
   2  -8  -1  330.23   32.07   3
   2  -8  -1  419.45   36.34   3
  -2   8  -1  394.11   38.22   3
  -2   8   1  401.66   35.22   3
  -2  -8  -1  365.05   32.53   3
   2   8   1  374.27   36.74   2
   2  -8  -1  370.43   32.06   2
  -2  -8  -1  413.25   38.40   2
  -2   8   1  424.56   34.12   2
  -2   8  -1  380.84   38.11   2
   2  -8   1  402.82   38.07   2
   2   8  -1  391.77   38.00   2
   2  -9  -1  253.37   27.76   1
  -2  -9  -1  214.06   26.26   1
  -2   9   1  295.62   29.89   1
   2   9   1  272.12   26.16   1
   2  -9  -1  288.71   31.61   4
  -2  -9  -1  284.97   33.67   4
   2  -9  -1  269.51   30.04   2
   2  -9  -1  255.94   28.89   1
   2  -9   1  277.07   22.87   1
  -2   9  -1  274.45   22.86   1
   2  -9  -1  272.77   31.57   4
  -2   9   1  238.40   29.30   4
  -2  -9   1  328.14   37.06   4
   2  -9   1  260.97   33.78   4
  -2  -9  -1  269.53   28.95   3
   2   9   1  265.33   29.31   3
   2  -9  -1  256.42   29.39   3
   2   9  -1  243.68   31.98   3
   2  -9  -1  317.80   32.65   3
   2  -9   1  291.51   35.37   3
  -2   9   1  276.37   30.43   3
  -2  -9  -1  260.62   29.49   3
  -2  -9  -1  248.02   31.55   2
  -2   9   1  269.94   29.56   2
  -2  -9   1  296.06   34.13   2
  -2   9  -1  339.18   37.34   2
   2  -9  -1  278.03   29.26   2
   2 -10  -1 4838.88  138.08   4
   2  10   1 4706.78  143.17   4
  -2 -10   1 4939.20  150.23   4
   2 -10  -1 4529.31  129.87   2
  -2 -10  -1 4791.36  145.31   2
   2 -10  -1 4700.45  125.90   1
   2 -10   1 4681.84  101.53   1
  -2  10  -1 4670.71   99.43   1
  -2  10  -1 5134.78  153.38   2
   2 -10  -1 4782.41  131.60   2
   2  10  -1 5041.98  146.73   2
   2 -10   1 5113.72  147.96   2
  -2 -10   1 4843.73  152.72   4
   2  10  -1 4868.21  148.62   4
  -2 -10  -1 4755.60  153.05   4
  -2  10  -1 4906.00  156.32   4
  -2  10   1 4736.51  135.71   4
   2 -10  -1 4937.84  138.15   3
  -2 -10  -1 4819.85  131.23   3
  -2 -10   1 5045.28  151.14   3
   2  10   1 4517.55  126.55   3
   2 -10   1 4864.30  148.25   3
  -2  10   1 4651.03  126.97   2
   2  10   1 4600.00  139.63   2
  -2 -10  -1 4766.40  142.85   2
  -2 -10  -1 4716.58  130.99   3
  -2  10   1 4933.24  138.44   3
  -2  10   1 4471.30  122.88   1
   2  10   1 4534.73  110.94   1
  -2 -10  -1 4480.24  120.18   1
   2 -11   1   21.02    7.50   1
   2  11  -1   33.21   14.72   4
   2 -11  -1   30.88   13.55   4
  -2  11  -1   30.90   11.53   4
  -2 -11  -1   18.43    6.38   3
  -2 -11   1   20.40   11.10   3
   2 -11  -1   26.17   11.82   3
   2 -11   1   20.81   12.20   3
  -2  11  -1   28.76   13.63   2
   2 -11  -1   34.19   11.15   2
   2  11   1   27.44   13.99   2
   2  11  -1   36.39   14.46   2
  -2  11   1   34.76   12.44   3
   2 -11  -1   23.07   12.67   3
  -2  11  -1   12.04    6.21   1
   2 -11  -1   19.08    9.66   1
  -2 -11  -1   35.23   15.21   2
   2 -11  -1   28.57   12.06   1
  -2 -11  -1   20.80   11.97   1
   2  11   1   13.14    8.41   1
   2 -11   1   21.70    8.09   1
  -2 -11  -1   26.81   13.69   4
  -2 -11   1   26.92   13.91   4
  -2 -12   1 4258.64  153.44   4
  -2 -12  -1 4036.22  145.84   4
   2 -12  -1 3982.54  139.57   4
   2 -12  -1 3922.58  131.33   2
  -2 -12  -1 4042.28  144.88   2
  -2  12  -1 3799.05   97.34   1
   2 -12   1 3863.18   99.22   1
  -2  12  -1 3998.73  147.19   2
   2 -12  -1 3987.60  135.77   2
  -2  12   1 4101.69  140.66   4
   2  12  -1 4111.19  150.14   4
  -2  12  -1 4008.40  153.91   4
   2 -12   1 4025.97  147.46   3
   2  12   1 3788.31  129.51   3
  -2 -12   1 4217.84  150.99   3
   2 -12  -1 4126.43  141.71   3
  -2 -12  -1 4036.36  135.14   3
  -2  12   1 3906.65  129.96   2
   2  12  -1 4037.01  143.56   2
   2  12   1 3932.89  140.46   2
  -2  12   1 4129.81  141.11   3
  -2 -12  -1 4025.85  133.67   3
   2 -12   1 3742.32   97.80   1
   2  12   1 3854.87  110.15   1
  -2 -12  -1 3787.55  118.05   1
   2 -12  -1 3765.31  122.72   1
  -2  13  -1  358.40   45.73   2
  -2  13   1  254.55   38.27   4
  -2  13  -1  340.61   45.13   4
   2  13  -1  366.28   46.70   4
  -2 -13   1  370.37   49.62   3
   2 -13  -1  366.03   43.96   3
  -2 -13  -1  362.34   42.36   3
   2 -13   1  357.73   47.88   3
   2  13   1  311.29   41.78   2
   2  13  -1  355.18   43.40   2
  -2  13   1  313.81   38.76   2
  -2  13   1  347.63   43.40   3
  -2  13  -1  292.33   27.99   1
   2 -13  -1  319.76   36.21   1
   2 -13   1  346.25   29.94   1
  -2 -13  -1  330.75   41.69   2
   2 -13  -1  329.79   40.43   2
   2 -13  -1  282.81   36.10   1
   2 -13   1  297.33   28.40   1
   2  13   1  305.46   30.61   1
  -2 -13   1  350.11   46.96   4
   2 -13  -1  331.66   43.66   4
  -2 -13  -1  372.23   46.60   4
   2 -14   1 5794.03  194.44   4
  -2 -14   1 5812.40  197.09   4
  -2 -14  -1 5717.41  188.99   4
   2 -14  -1 5661.19  181.27   4
   2 -14  -1 5465.41  171.36   2
  -2 -14  -1 5585.60  184.90   2
   2 -14   1 5470.80  125.92   1
   2 -14  -1 5589.09  153.41   1
  -2 -14  -1 5613.37  145.98   1
  -2  14  -1 5944.53  190.61   2
  -2  14  -1 5741.17  196.89   4
   2  14  -1 5910.69  198.60   4
  -2  14   1 5548.09  176.55   4
   2 -14   1 5614.48  188.93   3
   2 -14  -1 5558.52  179.50   3
  -2 -14   1 5728.54  192.84   3
  -2 -14  -1 5871.97  178.50   3
   2  14  -1 5832.24  186.79   2
  -2  14   1 5501.29  169.92   2
   2  14   1 5456.15  181.28   2
  -2  14   1 5883.52  184.11   3
   2 -14   1 5499.07  124.19   1
   2  14   1 5784.77  142.18   1
  -2 -14  -1 5266.75  147.97   1
  -2  15  -1  453.07   57.80   4
   2  15  -1  535.33   62.35   4
  -2  15   1  448.33   53.31   4
  -2 -15   1  550.25   63.14   3
   2 -15   1  498.24   57.30   3
   2 -15  -1  497.90   54.05   3
  -2 -15  -1  423.61   51.31   3
   2  15  -1  448.02   53.22   2
  -2  15   1  486.32   53.85   2
   2  15   1  452.44   54.88   2
   2 -15   1  446.38   37.41   1
   2 -15  -1  481.70   46.70   1
   2 -15   1  429.24   37.46   1
  -2 -15  -1  416.42   42.75   1
   2 -15  -1  456.34   52.85   2
  -2 -15  -1  471.75   57.40   2
  -2 -15  -1  432.57   54.73   4
  -2 -15   1  504.43   61.05   4
   2 -15   1  509.04   59.53   4
   2 -15  -1  463.43   54.65   4
  -2  15  -1  464.31   57.61   2
  -2  16   1 1376.74   96.38   4
   2  16  -1 1466.30  105.85   4
  -2  16  -1 1408.70  105.34   4
   2 -16  -1 1431.62   98.80   3
  -2 -16  -1 1438.05   96.77   3
   2 -16   1 1477.11  104.53   3
   2  16  -1 1494.95  101.23   2
  -2  16  -1 1413.88   99.28   2
  -2  16   1 1411.94   93.29   2
   2 -16   1 1366.35   65.38   1
   2 -16  -1 1428.18   80.43   1
  -2 -16  -1 1364.24   76.15   1
   2 -16   1 1376.24   65.51   1
   2  16   1 1380.54   72.27   1
   2 -16  -1 1324.37   92.77   2
  -2 -16  -1 1175.11   75.20   1
   2 -16   1 1475.31  102.58   4
  -2 -16   1 1557.32  108.98   4
   2 -16  -1 1388.90   98.31   4
  -2 -16  -1 1420.31  102.48   4
  -2  17  -1   94.77   31.83   4
   2  17  -1   77.90   21.93   4
  -2 -17   1   59.16   20.99   3
   2 -17   1   61.03   23.53   3
  -2 -17  -1   64.50   23.16   3
  -2  17  -1   78.63   31.19   2
   2  17   1   70.21   24.81   2
   2  17  -1   80.76   24.72   2
  -2  17   1   68.38   24.64   2
  -2 -17  -1   55.11   16.61   1
   2 -17  -1   65.06   22.18   1
   2 -17   1   67.46   17.58   1
   2  17   1   56.20   17.24   1
  -2 -17  -1   76.86   22.97   2
   2 -17  -1   81.73   24.76   2
   2 -17   1   52.54   15.41   1
   2 -17   1   60.90   18.38   4
  -2 -17   1   98.09   30.69   4
  -2 -17  -1   72.60   28.35   4
  -2  18  -1  297.77   49.31   4
  -2  18   1  272.69   46.54   4
  -2 -18   1  270.64   52.62   3
   2 -18  -1  243.03   43.60   3
   2  18  -1  361.18   56.58   4
   2 -18   1  346.91   54.07   3
  -2  18  -1  338.37   54.66   2
   2  18   1  311.52   51.74   2
   2  18  -1  318.58   50.75   2
   2 -18  -1  266.52   36.12   1
  -2 -18  -1  239.71   32.38   1
   2 -18   1  248.70   28.40   1
   2 -18  -1  283.06   45.32   2
  -2 -18  -1  289.63   49.19   2
   2 -18   1  323.49   53.49   4
  -2 -18  -1  294.22   50.68   4
   2 -18  -1  306.92   53.29   4
  -2 -18   1  368.97   60.21   4
   2 -18   1  252.06   29.97   1
   2  19  -1  895.86   88.28   2
  -2  19  -1  843.87   83.56   2
   2  19   1  798.15   82.91   2
  -2  19   1  826.64   81.09   2
   2 -19   1  851.07   53.95   1
  -2 -19  -1  806.20   59.71   1
   2 -19  -1  848.67   67.72   1
  -2  19   1  837.86   84.71   4
  -2  19  -1  884.43   91.97   4
  -2 -19  -1  897.77   88.74   2
   2 -19  -1  768.00   77.27   2
   2 -19  -1  880.74   87.69   4
   2 -19   1  939.88   92.74   4
  -2 -19   1 1047.39  101.24   4
  -2 -19  -1  945.44   93.16   4
   2 -19   1  967.61   93.70   3
  -2 -19   1  857.77   91.10   3
  -2 -19  -1  958.17   88.45   3
   2 -19  -1  853.88   83.76   3
   2 -20   1  371.41   60.70   3
  -2 -20   1  474.69   68.21   3
   2 -20  -1  411.51   62.50   3
  -2 -20  -1  336.59   57.14   3
  -2  20   1  381.77   58.92   4
   2  20   1  324.71   53.13   2
  -2  20  -1  310.69   55.97   2
  -2  20   1  407.26   59.21   2
   2  20  -1  341.91   58.63   2
   2 -20  -1  310.42   42.67   1
  -2 -20  -1  368.04   40.09   1
  -2  20  -1  393.73   63.76   4
   2 -20  -1  355.46   54.68   2
  -2 -20  -1  372.05   61.02   2
   2 -20   1  399.94   64.80   4
  -2 -20   1  381.85   63.43   4
  -2 -20  -1  328.11   58.13   4
   2 -20  -1  403.52   62.96   4
   2 -20   1  322.82   31.14   1
  -2 -21  -1   14.82   14.09   1
   2 -21  -1   35.72   18.99   1
   2 -21  -1   32.80   26.69   3
  -2 -21  -1    1.04   18.10   3
   2 -21  -1   11.08   17.35   2
  -2 -21  -1   38.55   21.80   2
   2 -21  -1   27.84   18.89   4
  -2 -21  -1   28.62   16.87   4
  -2  21   1   15.69   18.52   2
  -2  21  -1   34.16   23.07   2
   2  21   1   46.89   28.99   2
  -2  22  -1  194.73   47.20   4
  -2 -22   1  219.57   51.56   3
   2  22   1  206.37   48.29   2
   2 -22   1  183.61   50.87   4
  -2 -22  -1  184.97   46.59   4
  -2 -22   1  160.42   47.22   4
  -2 -22  -1  123.63   36.95   2
   2 -22  -1  179.48   39.31   2
   2 -22   1  218.14   51.76   3
  -2 -22  -1  202.88   50.43   3
   2  22  -1  207.17   51.38   2
  -2  22   1   90.10   29.73   2
  -2  22  -1  199.71   45.34   2
   2 -23  -1   51.76   29.17   4
   2 -23  -1   51.10   20.98   2
   2 -23  -1   33.93   20.92   3
  -2  23   1   37.58   21.81   2
  -2  23  -1   70.64   27.65   2
  -2  24   1  879.59  101.65   2
  -2 -24  -1  970.43  108.10   3
  -3   0   150095.93  203.54   4
   3   0  -149705.06  208.85   4
   3   0   150263.57  309.97   4
  -3   0  -148861.21  303.14   2
  -3   0   150441.50  214.80   2
   3   0  -149720.62  212.50   2
   3   0  -150873.03  300.33   3
  -3   0   150718.31  299.14   3
   3   0  -150916.82  271.20   1
  -3   0   150697.86  276.62   1
  -3   0  -150288.04  296.51   1
  -3   0  -149504.04  310.04   4
   3   0   150041.85  298.68   1
   3   0  -150931.50  271.07   1
  -3   0   151324.63  273.09   1
   3  -1  -118180.94  115.33   4
   3   1   118316.21  188.89   4
  -3  -1  -118050.69  189.69   4
   3   1  -118703.82  142.04   4
  -3   1   118537.05  116.90   2
  -3  -1  -117864.98  188.82   2
  -3   1  -117913.79  184.30   2
   3  -1   117814.79  180.53   2
   3   1   117865.36  185.70   2
   3  -1   118009.79  177.47   1
   3   1  -118595.53  153.32   1
  -3   1  -118418.85  180.64   1
  -3   1   118207.42  175.18   1
  -3  -1  -118469.67  181.50   1
   3  -1  -118359.62  174.97   1
   3  -1   117900.37  186.88   4
  -3   1   118247.70  112.78   4
  -3   1  -118040.03  191.16   4
  -3  -1   118160.11  151.11   2
   3  -1  -118008.66  112.04   2
  -3  -1   118467.41  185.47   3
   3   1  -118714.48  187.11   3
   3   1   118035.38  130.39   3
   3  -1   118027.23  150.79   3
   3  -1  -118527.77  180.87   3
  -3   1  -117669.36  151.88   3
  -3   1   118356.99  179.92   3
  -3  -1  -118123.22  128.41   3
   3   1   118165.63  180.99   1
  -3  -1   118418.22  153.14   1
   3  -1  -118247.57  171.92   1
  -3   1   118375.81  173.14   1
   3   2  -1 8141.63   94.22   1
   3  -2  -1 7907.44  119.81   1
  -3   2   1 8037.67  122.98   1
  -3  -2  -1 7863.99  128.56   4
  -3  -2   1 7678.45  107.96   4
   3   2   1 7960.56  127.57   4
   3   2  -1 8473.90  110.26   4
   3  -2  -1 8061.63   73.63   2
  -3  -2  -1 7900.73  130.95   2
  -3   2   1 7939.38   78.09   2
  -3   2  -1 7901.78  124.54   2
   3   2   1 8031.32  128.82   2
   3  -2   1 7895.84  122.28   2
   3   2  -1 8005.68   92.72   1
  -3   2  -1 8104.28  120.72   1
  -3   2   1 7858.88  120.66   1
   3  -2  -1 7948.54  121.54   1
   3  -2   1 8031.54  119.10   1
   3  -2   1 7964.41  128.23   4
   3  -2  -1 8052.51   79.29   4
  -3   2  -1 7834.68  130.98   4
  -3   2   1 7664.01   80.74   4
  -3  -2   1 8281.89  111.38   4
   3   2   1 7713.64   83.94   3
  -3  -2   1 8072.42  128.25   3
   3   2  -1 8510.31  132.24   3
  -3   2   1 7929.48  120.05   3
  -3  -2  -1 7793.77   85.96   3
   3  -2  -1 8063.97  120.36   3
  -3   2  -1 8060.49  114.60   3
  -3  -2  -1 8091.97  124.24   1
   3   2   1 7722.67  120.41   1
   3   2  -1 8737.51  116.23   2
  -3   3  -1  123.58   15.72   1
  -3  -3  -1  102.18   14.51   1
   3  -3   1  112.72   14.79   1
   3  -3  -1   99.48   14.37   1
   3   3  -1  119.18   10.19   1
  -3   3   1  111.55   15.75   1
   3   3   1  105.34   13.79   1
   3   3   1   97.85   16.23   4
  -3  -3   1  106.04   15.05   4
   3   3  -1   94.31   13.34   4
  -3   3   1   91.72    9.63   2
   3  -3  -1  114.57    9.58   2
   3   3   1  110.17   17.04   2
  -3  -3  -1  113.59   16.70   2
   3  -3  -1  111.34   14.67   1
   3  -3  -1   96.23   10.28   4
  -3  -3  -1  120.90   16.93   4
   3  -3   1  115.40   15.91   4
  -3   3  -1  111.05   17.44   4
  -3  -3   1   94.33   14.27   4
   3   3   1   93.32   10.91   3
  -3  -3   1   96.03   15.35   3
   3   3  -1  106.38   15.74   3
  -3   3   1  113.27   14.96   3
   3  -3   1  102.54   13.93   3
   3  -3  -1  110.20   14.71   3
  -3   3  -1  111.87   15.06   3
  -3  -3   1   94.40   14.62   2
   3  -3  -1  109.81    9.57   2
   3   3  -1   91.49   14.25   2
   3  -3   1   95.66   14.90   2
  -3   3  -1   93.64   13.76   2
   3   4   1 3715.13   87.65   1
  -3  -4  -1 3789.44   89.17   1
   3  -4  -1 3751.86   90.94   1
  -3   4   1 3723.64   91.33   1
   3   4  -1 3933.71   53.15   1
  -3  -4   1 3962.75   92.03   4
  -3  -4  -1 3802.83   98.35   4
   3   4  -1 4068.58   94.58   4
   3   4   1 3628.92   95.06   4
  -3  -4  -1 3743.46  100.02   2
   3  -4   1 3739.97   91.53   2
   3   4   1 3904.70  102.25   2
   3  -4  -1 3827.87   92.26   1
   3   4  -1 3891.69   52.86   1
  -3   4  -1 3840.21   87.72   1
   3  -4   1 3760.83   85.02   1
  -3   4   1 3564.15   72.00   4
   3  -4   1 3764.86   98.49   4
  -3   4  -1 3820.97  104.04   4
   3  -4  -1 3804.11   74.97   4
  -3  -4   1 3967.08   95.51   4
  -3  -4   1 3815.93   98.70   3
   3   4   1 3526.71   69.82   3
   3   4  -1 3935.18   99.69   3
  -3  -4  -1 3526.73   69.65   3
   3  -4   1 3865.40   93.50   3
   3  -4   1 3840.23   92.77   3
   3  -4  -1 3757.15   89.02   3
  -3   4   1 3783.54   91.04   3
  -3   4  -1 4020.16   96.84   3
  -3  -4  -1 3727.59   99.85   2
   3  -4  -1 3556.60   63.40   2
  -3   4  -1 3721.30   94.36   2
   3   4  -1 4072.65   97.94   2
  -3  -4   1 4210.16   99.77   2
   3   5   1  813.93   41.53   1
  -3  -5  -1  833.58   43.09   1
   3   5  -1  898.24   20.04   1
  -3   5   1  789.34   44.85   1
   3  -5  -1  820.95   44.36   1
  -3  -5  -1  872.93   50.46   4
   3   5   1  820.46   47.68   4
   3   5  -1  885.97   48.33   4
  -3  -5   1  935.15   49.23   4
   3   5   1  928.28   52.23   2
  -3  -5  -1  843.63   49.61   2
   3  -5  -1  755.67   37.47   2
   3   5  -1  840.38   20.89   1
  -3   5  -1  876.61   42.95   1
   3  -5   1  863.21   41.63   1
   3  -5  -1  896.86   46.31   1
   3  -5   1  849.07   50.40   4
   3  -5  -1  872.94   40.75   4
  -3   5  -1  857.35   52.53   4
  -3  -5   1  922.48   50.60   4
  -3   5   1  737.37   37.40   4
   3   5  -1  933.55   51.92   3
   3  -5   1  915.60   49.22   3
  -3  -5   1  877.79   49.78   3
  -3  -5  -1  822.04   37.85   3
  -3   5   1  859.35   45.38   3
   3  -5  -1  870.99   45.02   3
  -3   5  -1  925.38   49.99   3
   3  -5   1  875.19   49.01   3
  -3  -5  -1  833.07   50.65   2
   3  -5   1  873.98   46.80   2
  -3  -5   1  922.99   51.00   2
   3   5  -1  917.76   49.20   2
  -3   5  -1  845.73   47.08   2
   3   6   1  506.27   33.55   1
  -3  -6  -1  485.20   33.75   1
   3  -6  -1  529.63   37.58   1
  -3   6   1  466.07   35.73   1
   3   6  -1  512.19   39.52   4
   3   6   1  538.45   40.97   4
  -3  -6  -1  567.28   42.44   4
  -3  -6   1  550.07   40.46   4
  -3  -6  -1  501.17   40.34   2
   3  -6  -1  524.07   32.63   2
   3   6   1  509.15   40.17   2
  -3   6  -1  528.21   34.00   1
   3  -6  -1  485.75   36.12   1
   3  -6   1  485.55   33.13   1
   3  -6  -1  497.00   34.26   4
  -3   6  -1  535.67   44.58   4
   3  -6   1  519.16   41.22   4
  -3   6   1  494.09   33.98   4
  -3  -6   1  535.12   41.68   4
   3   6   1  460.44   30.60   3
   3   6  -1  544.25   41.35   3
  -3  -6  -1  502.51   31.40   3
  -3  -6   1  508.51   38.89   3
   3  -6   1  535.21   40.27   3
   3  -6  -1  540.04   37.81   3
  -3   6   1  514.75   36.86   3
  -3   6  -1  543.68   41.27   3
   3  -6   1  556.06   41.07   3
  -3  -6  -1  515.58   41.20   2
   3  -6  -1  469.46   28.92   2
  -3   6   1  530.65   30.94   2
  -3   6  -1  548.22   41.78   2
   3   6  -1  549.91   41.76   2
  -3  -6   1  603.86   42.23   2
   3  -6   1  511.44   37.95   2
  -3  -7  -1  510.77   36.08   1
   3   7   1  566.13   36.76   1
   3  -7  -1  517.20   38.54   1
  -3   7   1  506.95   38.93   1
  -3  -7  -1  563.39   44.71   4
  -3  -7   1  559.64   43.83   4
   3   7   1  522.19   42.12   4
   3  -7  -1  529.24   35.67   2
   3   7   1  573.80   44.15   2
  -3  -7  -1  535.20   43.56   2
   3  -7  -1  561.43   39.55   1
   3   7   1  505.64   42.21   2
  -3   7  -1  569.77   36.33   1
   3  -7   1  554.09   35.32   1
   3  -7   1  563.20   45.93   4
  -3   7  -1  468.76   44.26   4
   3  -7  -1  507.49   38.71   4
  -3   7   1  514.48   38.07   4
  -3  -7   1  601.24   46.76   4
   3   7  -1  612.95   45.80   4
  -3  -7   1  574.58   43.75   3
  -3  -7  -1  503.60   34.26   3
   3  -7   1  510.78   42.14   3
   3   7  -1  574.08   45.05   3
   3   7   1  512.92   36.03   3
   3  -7  -1  561.69   40.76   3
  -3   7   1  574.27   42.00   3
   3  -7   1  556.95   44.55   3
  -3   7  -1  544.29   43.87   3
  -3  -7  -1  571.52   44.80   2
  -3   7   1  548.56   34.51   2
  -3   7  -1  528.91   44.36   2
   3   7  -1  568.13   44.21   2
   3  -7   1  541.91   41.72   2
   3  -7  -1  533.65   34.31   2
  -3  -7   1  608.33   44.88   2
   3   8   1    4.91    4.99   1
   3  -8  -1    9.80    5.95   1
  -3  -8  -1    0.68    5.20   1
  -3   8   1   12.66    9.13   1
  -3  -8  -1   14.85    7.96   4
   3   8   1   12.31    9.09   4
  -3  -8   1   20.37    5.08   4
  -3  -8  -1    8.22    4.75   2
   3  -8  -1    6.41    5.22   2
  -3  -8  -1    7.48    7.32   3
   3   8   1    3.54    6.45   2
  -3   8  -1   15.43    6.62   1
   3  -8  -1    0.96    5.45   1
   3  -8   1    4.36    6.26   2
   3  -8  -1   10.87    7.83   4
   3  -8   1   14.50    5.80   4
  -3   8  -1    5.04    7.13   4
  -3   8   1   16.30    4.14   4
  -3  -8  -1    1.74    5.76   4
   3   8   1    6.63    4.75   3
   3  -8   1    6.81   10.51   3
   3   8  -1    6.59    6.78   4
   3   8  -1   12.51    6.28   3
  -3  -8   1   -1.76   10.21   3
  -3  -8  -1    6.83    3.74   3
   3  -8  -1   12.84    7.59   3
  -3   8   1   15.39    9.36   3
  -3   8  -1   -1.94    5.65   3
  -3   8   1    0.79    4.03   2
   3   8  -1   11.05    5.05   2
   3  -8  -1    6.10    4.48   2
  -3  -8  -1   15.14   10.20   2
  -3   8  -1    3.81    5.65   2
   3  -8   1    7.56    8.45   1
   3   9   1  487.23   44.98   4
  -3  -9  -1  475.13   45.20   2
   3  -9  -1  461.94   38.79   2
  -3   9  -1  526.31   35.59   1
   3  -9   1  492.58   34.41   1
   3  -9  -1  449.18   38.16   1
  -3   9  -1  435.52   47.70   4
   3  -9  -1  481.32   43.24   4
   3  -9   1  461.90   45.52   4
  -3   9   1  461.24   40.88   4
  -3  -9  -1  417.66   45.28   4
  -3  -9   1  575.27   52.55   4
   3   9   1  480.26   38.50   3
  -3  -9  -1  490.07   39.84   3
  -3  -9   1  496.33   44.55   3
   3   9  -1  513.15   47.49   3
   3  -9  -1  487.92   41.76   3
   3  -9   1  454.37   44.34   3
  -3  -9  -1  475.89   44.39   2
  -3   9   1  503.74   38.21   2
   3   9   1  436.34   41.65   2
  -3   9   1  497.94   43.56   3
  -3  -9  -1  461.24   40.50   3
  -3   9  -1  485.46   46.03   3
   3  -9   1  543.54   49.00   3
   3   9  -1  537.36   45.21   2
  -3  -9   1  552.72   47.36   2
   3  -9  -1  454.03   37.92   2
  -3   9  -1  476.19   47.08   2
  -3  -9  -1  427.22   35.11   1
   3   9   1  539.67   37.54   1
   3 -10  -1 1518.80   74.69   1
  -3 -10   1 1701.11   88.85   4
   3  10   1 1615.36   86.28   4
   3 -10  -1 1535.25   77.50   4
  -3 -10  -1 1608.81   86.81   4
  -3 -10  -1 1598.30   85.83   2
   3 -10  -1 1402.30   73.18   2
   3 -10   1 1502.32   62.16   1
  -3  10  -1 1540.18   63.14   1
   3 -10   1 1628.14   82.56   2
   3  10  -1 1586.52   84.07   2
   3 -10  -1 1634.29   76.10   2
  -3 -10  -1 1406.03   88.09   4
  -3  10  -1 1559.77   90.25   4
  -3  10   1 1433.45   75.64   4
   3  10  -1 1650.49   88.43   4
  -3 -10   1 1647.69   85.95   3
  -3 -10  -1 1480.63   73.20   3
   3  10   1 1591.31   75.85   3
   3 -10   1 1508.17   83.21   3
   3 -10  -1 1602.00   82.40   3
  -3 -10  -1 1448.43   75.57   3
  -3  10  -1 1645.03   89.17   3
  -3  10   1 1618.04   73.67   2
   3  10   1 1532.43   82.57   2
   3  10   1 1628.07   66.53   1
  -3 -10  -1 1349.07   66.41   1
  -3 -11  -1  448.27   39.58   1
   3 -11  -1  487.90   43.92   1
   3  11   1  545.46   38.38   1
  -3 -11   1  602.16   56.31   4
  -3 -11  -1  592.71   55.02   4
   3 -11  -1  552.14   49.13   4
  -3 -11  -1  608.31   55.09   2
   3 -11  -1  526.18   46.06   2
  -3  11  -1  544.10   38.34   1
   3 -11   1  564.77   38.96   1
   3 -11  -1  579.33   46.90   1
   3 -11  -1  560.55   50.67   4
  -3  11  -1  570.12   56.51   4
   3  11  -1  582.72   54.48   4
  -3 -11   1  602.20   54.35   3
   3 -11   1  582.98   52.88   3
   3 -11  -1  594.67   52.17   3
  -3 -11  -1  551.92   48.09   3
   3 -11  -1  570.62   52.82   3
  -3  11   1  598.40   52.09   3
  -3  11  -1  606.29   55.35   3
   3  11  -1  656.25   56.48   2
   3  11   1  579.50   51.54   2
  -3  11   1  576.21   46.05   2
  -3  11  -1  589.54   55.70   2
   3 -12   1   14.30    7.66   1
  -3  12  -1   13.86   14.27   4
  -3  12   1   -2.61   11.06   4
  -3 -12   1   18.44   14.70   3
   3  12   1   -0.27   12.86   3
  -3 -12  -1    7.00    9.24   3
   3 -12  -1   21.39   12.06   3
   3 -12   1    9.64    9.54   3
   3  12  -1   29.85   15.95   4
   3  12   1   21.53    8.51   2
   3  12  -1   14.70    9.54   2
   3 -12  -1    6.80    8.65   2
  -3  12  -1    4.89    7.00   2
  -3 -12  -1   11.76    7.95   3
  -3  12   1   21.68   13.41   3
   3 -12  -1   13.98   11.38   1
  -3  12  -1   13.03    8.21   1
  -3  12  -1   13.93    7.31   3
   3 -12  -1   28.36   11.88   2
  -3 -12  -1    6.92    6.88   2
   3  12   1    0.28   11.54   1
   3 -12   1   11.39   10.43   1
  -3 -12  -1   -7.71   16.22   1
  -3 -12  -1   -2.40    7.85   4
  -3 -12   1    6.57    8.80   4
   3 -12  -1   -1.87    9.87   4
   3 -13   1   77.31   15.21   1
  -3  13   1   75.42   20.56   4
  -3  13  -1  109.43   28.05   4
  -3 -13  -1  111.32   22.26   3
  -3 -13   1   89.72   23.19   3
   3  13  -1  108.56   30.24   4
   3 -13   1  111.37   23.25   3
   3 -13  -1   78.61   22.94   3
  -3  13  -1   68.02   20.03   2
   3  13  -1   93.94   25.65   2
   3  13   1   85.70   20.09   2
  -3  13   1   85.85   20.79   2
  -3  13   1   81.16   21.98   3
  -3  13  -1   85.57   15.08   1
   3 -13  -1   90.37   20.09   1
   3 -13  -1  102.72   21.45   2
  -3 -13  -1   81.69   23.60   2
  -3 -13  -1   37.79   12.59   1
   3  13   1   72.21   12.20   1
   3 -13   1   69.11   16.06   1
  -3 -13  -1   80.02   23.74   4
   3 -13  -1   96.90   24.26   4
  -3 -13   1  132.92   29.75   4
  -3  14  -1  811.11   71.63   2
  -3  14   1  723.35   63.78   4
  -3  14  -1  876.52   77.89   4
   3 -14   1  696.58   65.83   3
  -3 -14  -1  744.33   64.21   3
   3  14  -1  906.83   76.92   4
   3 -14  -1  837.71   70.46   3
  -3 -14   1  838.84   73.63   3
   3  14  -1  768.09   68.15   2
  -3  14   1  784.81   63.65   2
   3  14   1  713.11   66.58   2
  -3  14   1  800.73   68.15   3
  -3  14  -1  680.61   47.49   1
   3 -14   1  714.54   48.62   1
   3 -14  -1  817.18   60.12   1
   3 -14  -1  773.15   62.81   2
  -3 -14  -1  863.66   73.66   2
  -3 -14  -1  807.78   71.63   4
  -3 -14   1  864.66   76.22   4
   3 -14  -1  775.92   67.49   4
   3  14   1  770.77   49.73   1
   3 -14   1  757.65   48.92   1
   3 -15   1  281.92   29.71   1
  -3  15   1  285.77   44.11   4
  -3  15  -1  298.13   46.92   4
   3 -15   1  291.10   44.34   3
  -3 -15  -1  295.58   42.07   3
  -3 -15   1  324.93   48.64   3
   3 -15  -1  313.27   44.54   3
  -3  15  -1  305.85   47.24   2
   3  15  -1  273.01   40.87   2
   3  15   1  224.27   39.81   2
  -3  15   1  273.68   37.91   2
  -3  15   1  288.25   41.79   3
   3 -15  -1  248.37   38.65   2
  -3 -15  -1  334.99   48.57   2
  -3 -15  -1  195.10   26.59   1
   3 -15  -1  296.39   36.52   1
   3 -15  -1  333.18   43.98   4
  -3 -15  -1  273.75   44.66   4
  -3 -15   1  317.38   48.20   4
   3 -16   1   27.25   11.11   1
  -3  16   1   28.88   15.98   4
  -3  16  -1   40.47   23.07   4
   3 -16  -1   48.03   23.07   3
  -3 -16  -1   17.78   11.59   3
   3 -16   1   14.29   12.13   3
  -3 -16   1    7.94   13.92   3
   3 -16  -1   26.42   15.65   1
  -3 -16  -1   22.75   13.54   1
   3 -16   1   11.76   11.59   1
  -3  16   1   17.41   16.24   3
   3 -16  -1   10.33   10.55   2
  -3 -16  -1    4.70   14.77   2
   3  16  -1   11.46   14.68   2
  -3  16  -1   15.35   14.52   2
  -3  16   1   15.83   10.61   2
   3 -16   1   47.33   19.42   4
   3 -16  -1   48.60   17.41   4
  -3 -16   1   28.65   21.13   4
  -3 -17  -1    7.44   13.14   1
  -3  17  -1    9.48   14.54   4
   3 -17   1  -10.23   19.33   3
  -3 -17  -1  -11.61   17.25   3
  -3 -17   1   -2.85   17.16   3
  -3 -17  -1   -1.63   12.51   1
   3 -17  -1   11.57   13.26   1
   3  17   1   -2.40   12.58   1
   3 -17   1    1.61   15.01   1
   3 -17  -1   18.28   13.70   2
  -3 -17  -1   21.66   11.58   2
   3  17  -1    1.07   10.99   2
  -3  17   1    5.42   13.53   2
   3  17   1    0.93   12.32   2
  -3 -17   1  -10.03   18.60   4
  -3 -17  -1    0.38   11.31   4
   3 -17   1    9.41   17.71   4
  -3  18  -1    8.18   12.00   4
  -3  18   1   28.98   19.29   4
   3 -18  -1   54.89   26.56   3
   3 -18   1   33.64   17.28   3
  -3 -18   1   15.09   16.47   3
   3 -18  -1   25.58   14.96   1
  -3 -18  -1   13.92   10.41   1
   3 -18   1   18.20   17.03   1
   3  18   1   15.16   12.11   1
  -3 -18  -1   14.94   14.80   2
   3 -18  -1    4.23   13.16   4
   3 -18   1    7.20   15.33   4
  -3 -18  -1    8.02   13.74   4
  -3 -18   1   12.10   15.05   4
   3  18   1   13.09   15.39   2
  -3  18  -1   28.31   21.41   2
   3  18  -1    2.56   15.81   2
   3 -19   1    1.20   13.51   1
   3 -19  -1   23.03   16.77   3
   3 -19   1   -2.15   12.83   3
  -3 -19  -1  -12.03   13.68   3
  -3 -19   1   29.84   18.47   3
  -3 -19  -1    4.70   12.19   1
   3 -19  -1    5.25   16.67   1
  -3  19  -1    0.15   13.08   4
  -3  19   1   24.52   12.96   4
   3 -19  -1    9.06   15.33   2
  -3 -19  -1    7.89   13.17   2
   3 -19   1   20.26   20.46   4
   3 -19  -1   30.78   21.38   4
  -3 -19  -1    9.21   20.36   4
  -3 -19   1  -29.62   24.48   4
   3  19  -1   10.10   12.90   2
  -3  19  -1   17.27   16.72   2
   3  19   1   18.71   15.43   2
  -3  19   1   -9.97   14.46   2
   3 -20   1  109.93   20.42   1
   3 -20   1  189.00   46.76   3
   3 -20  -1  140.65   34.20   3
  -3 -20   1  198.11   43.89   3
  -3 -20  -1  164.41   37.51   3
  -3 -20  -1  126.97   24.69   1
   3 -20  -1  177.95   33.29   1
  -3  20   1  146.18   37.96   4
  -3  20  -1  180.37   44.09   4
   3 -20  -1  145.09   35.70   2
  -3 -20  -1  206.94   44.52   2
   3 -20   1  162.51   41.76   4
  -3 -20   1  195.58   45.77   4
   3 -20  -1  200.10   42.66   4
  -3 -20  -1  209.81   49.34   4
   3  20   1  173.42   42.88   2
  -3  20   1  147.82   36.59   2
  -3  20  -1  146.56   36.96   2
   3  20  -1  180.71   43.30   2
   3 -21   1   -1.91   17.39   1
  -3  21  -1   35.34   30.23   4
  -3 -21  -1    1.87   20.66   3
  -3 -21  -1   14.41   16.50   1
   3 -21  -1   30.61   31.15   3
   3 -21   1   34.87   22.58   3
  -3  21   1   -9.07   19.83   4
   3 -21  -1   13.12   16.96   2
  -3 -21   1   42.54   26.89   4
   3 -21   1   24.54   23.07   4
   3 -21  -1   47.16   27.91   4
   3  21  -1   20.01   27.93   2
  -3  21  -1   24.20   26.01   2
  -3  21   1   19.77   21.88   2
  -3  22  -1   30.09   22.18   4
  -3 -22  -1   64.45   36.22   3
  -3 -22   1   78.84   40.86   3
   3 -22  -1   48.31   18.81   1
   3  22   1   39.14   18.97   2
   3 -22   1   44.50   29.97   4
  -3 -22  -1   85.66   38.81   4
  -3 -22   1   79.28   38.21   4
  -3 -22   1   34.83   16.70   2
  -3 -22  -1   38.45   23.62   2
   3 -22  -1   25.31   23.41   2
   3 -22   1   68.87   29.19   3
   3  22  -1   47.51   24.97   2
  -3  22   1   52.12   21.35   2
  -3 -23  -1  -20.50   24.49   3
   3 -23  -1   22.39   21.83   1
   3 -23  -1   63.24   35.62   4
   3 -23  -1   -0.47   23.76   2
  -3  23  -1   -8.55   20.56   2
   3 -23  -1   12.83   28.30   3
  -3 -24  -1  333.80   63.33   3
   3 -24  -1  365.72   64.12   2
  -3  24   1  331.49   64.85   2
  -4   0   197862.58  468.22   3
  -4   0  -198366.50  453.36   1
  -4   0   199999.00  422.77   1
   4   0  -197117.73  404.28   1
   4   0   196764.62  448.19   1
   4   0  -197165.28  409.71   1
  -4   0   195691.39  291.05   2
   4  -1  -1  696.78   28.81   4
  -4  -1  -1  735.68   42.75   4
   4   1   1  722.29   42.34   4
  -4  -1   1  751.79   33.52   4
   4   1  -1  770.64   33.68   4
   4  -1   1  728.57   41.95   4
  -4  -1  -1  735.23   40.20   2
  -4   1  -1  714.00   37.95   2
  -4   1   1  765.43   21.50   2
   4  -1   1  724.70   38.28   2
   4   1   1  715.48   40.14   2
  -4  -1   1  729.68   31.02   2
   4  -1  -1  618.62   18.71   2
   4   1  -1  750.35   30.80   2
   4   1  -1  766.39   41.06   3
   4  -1   1  717.52   33.37   3
  -4  -1   1  771.93   42.77   3
  -4  -1  -1  717.66   31.34   3
   4   1   1  722.65   31.19   3
  -4   1   1  679.54   39.07   3
  -4   1  -1  720.28   35.54   3
   4  -1  -1  750.64   40.96   3
   4  -1   1  745.55   39.45   1
  -4   1  -1  720.90   39.13   1
  -4  -1  -1  743.67   39.66   1
  -4  -1   1  802.69   36.30   1
  -4   1   1  798.53   39.74   1
   4   1  -1  775.23   34.81   1
   4  -1  -1  788.78   38.79   1
  -4   1  -1  705.70   42.34   4
   4   1  -1  798.63   35.19   1
   4  -1  -1  768.27   37.96   1
   4   1   1  729.80   40.13   1
   4   2   1 1751.68   65.98   4
  -4  -2  -1 1716.48   66.29   4
   4  -2  -1 1816.36   46.48   4
   4   2  -1 1789.52   55.62   4
  -4  -2   1 1708.84   56.52   4
   4  -2   1 1787.90   60.38   2
  -4  -2  -1 1754.97   66.19   2
   4   2   1 1787.25   65.21   2
  -4   2  -1 1724.39   61.45   2
   4  -2   1 1763.07   61.67   1
  -4  -2  -1 1755.52   61.49   1
   4   2  -1 1730.40   49.01   1
  -4   2  -1 1803.45   62.62   1
  -4   2   1 1736.11   60.98   1
   4  -2  -1 1718.91   59.41   1
  -4   2  -1 1748.79   68.73   4
   4  -2   1 1678.01   64.59   4
   4   2  -1 1729.10   53.46   2
  -4  -2   1 1782.93   65.81   3
   4   2   1 1684.80   48.06   3
   4   2  -1 1891.89   67.21   3
  -4   2  -1 1767.35   59.24   3
   4  -2   1 1802.26   57.39   3
   4  -2  -1 1858.62   65.21   3
  -4  -2  -1 1676.16   48.30   3
  -4   2   1 1829.46   65.14   3
   4  -2  -1 1714.80   59.50   1
   4   2   1 1699.50   60.63   1
   4   3  -1 6738.26   89.43   1
   4  -3  -1 6529.82  121.77   1
  -4  -3   1 6798.10  120.83   4
   4   3   1 6775.36  135.39   4
   4   3  -1 7160.65  120.78   4
  -4  -3  -1 6602.76  134.35   4
  -4  -3  -1 6600.03  133.17   2
   4   3   1 6757.36  132.16   2
   4  -3  -1 6804.07   61.91   2
   4  -3   1 6743.09  120.96   2
   4   3  -1 6897.28   92.18   1
   4  -3   1 6683.18  121.46   1
  -4  -3   1 7107.85   95.00   1
  -4   3   1 6640.18  124.07   1
  -4  -3  -1 6702.22  121.40   1
  -4   3  -1 6951.00  125.92   1
   4  -3  -1 6454.87  120.09   1
   4  -3   1 6609.95  132.60   4
   4  -3  -1 6843.95   96.76   4
  -4   3  -1 6763.28  138.47   4
  -4   3   1 6531.43   98.15   4
  -4  -3   1 6995.89  120.62   2
  -4   3  -1 6740.03  125.13   2
   4   3  -1 6788.36  115.62   2
  -4  -3   1 6711.00  132.81   3
   4   3  -1 7115.31  136.90   3
   4  -3  -1 6691.55  126.18   3
  -4  -3  -1 6490.37   98.78   3
  -4   3   1 6685.05  128.14   3
   4  -3   1 6789.13  121.52   3
  -4   3  -1 6654.24  123.91   3
   4   3   1 6654.04  121.42   1
  -4  -4  -1  423.89   32.08   1
   4   4   1  417.46   30.82   1
   4  -4  -1  439.28   32.81   1
   4   4  -1  451.10   20.90   1
  -4  -4   1  457.20   33.87   4
   4   4   1  453.48   36.50   4
  -4  -4  -1  465.70   36.45   4
   4   4  -1  448.63   33.71   4
   4  -4   1  404.61   31.31   2
  -4  -4  -1  442.95   36.83   2
   4   4   1  437.50   35.97   2
   4  -4  -1  425.66   20.79   2
  -4   4   1  388.35   31.20   1
   4   4  -1  457.72   21.74   1
  -4   4  -1  471.43   33.42   1
   4  -4  -1  465.55   34.01   1
   4  -4   1  437.79   31.91   1
  -4  -4   1  461.82   21.99   1
  -4   4  -1  404.01   36.56   4
  -4   4   1  396.97   26.30   4
   4  -4   1  413.98   34.79   4
  -4  -4   1  472.59   36.13   4
  -4  -4   1  415.41   35.11   3
  -4  -4  -1  422.01   27.03   3
   4   4  -1  446.42   35.21   3
   4  -4  -1  449.37   33.68   3
  -4   4   1  434.82   34.15   3
   4  -4   1  487.57   34.59   3
  -4   4  -1  431.40   33.90   3
  -4  -4  -1  396.12   36.07   2
   4  -4  -1  343.79   17.22   2
  -4   4  -1  425.79   32.52   2
   4   4  -1  434.65   32.94   2
  -4  -4   1  436.90   32.70   2
   4   5   1 2104.09   70.81   1
  -4  -5  -1 2179.18   72.83   1
   4  -5  -1 2083.23   74.86   1
   4   5  -1 2130.93   41.07   1
   4   5  -1 2255.08   80.28   4
   4   5   1 2113.54   81.34   4
  -4  -5   1 2296.29   80.33   4
  -4  -5  -1 2229.34   83.29   4
  -4  -5  -1 2189.10   83.57   2
   4  -5   1 2238.41   75.67   2
   4   5   1 2270.53   84.83   2
   4  -5  -1 2087.34   55.33   2
   4  -5  -1 2148.92   75.35   1
   4   5  -1 2184.27   43.98   1
   4  -5   1 2154.31   71.75   1
  -4   5  -1 2208.94   74.55   1
  -4   5   1 2147.42   76.73   1
   4  -5   1 2070.69   81.15   4
   4  -5  -1 2255.03   67.43   4
  -4   5   1 2059.98   66.03   4
  -4   5  -1 2094.49   87.30   4
  -4  -5   1 2163.83   81.41   4
  -4  -5   1 2206.73   82.55   3
   4   5  -1 2236.96   83.14   3
   4   5   1 2121.23   64.38   3
  -4  -5  -1 2117.01   64.05   3
   4  -5   1 2187.21   79.88   3
   4  -5  -1 2095.77   75.77   3
  -4   5   1 2195.09   79.18   3
  -4   5  -1 2282.08   82.32   3
  -4  -5  -1 2190.49   84.07   2
  -4  -5   1 2224.26   81.04   2
   4   5  -1 2126.26   77.10   2
  -4   5  -1 2169.26   76.62   2
   4  -5  -1 1940.39   47.76   2
   4   6   1  233.49   24.68   1
  -4  -6  -1  225.25   24.42   1
   4  -6  -1  236.37   25.75   1
   4   6  -1  266.48   11.72   1
   4   6  -1  280.72   30.03   4
  -4  -6  -1  259.14   29.90   4
  -4  -6   1  255.16   29.10   4
   4   6   1  265.19   29.77   4
   4  -6  -1  232.74   21.47   2
   4   6   1  252.73   29.06   2
  -4  -6  -1  226.14   27.98   2
   4  -6   1  258.08   25.40   1
  -4   6  -1  250.99   26.14   1
   4   6  -1  256.36   12.21   1
   4  -6  -1  241.12   26.62   1
  -4   6   1  242.89   26.47   1
  -4   6   1  230.78   24.51   4
  -4   6  -1  223.57   30.89   4
   4  -6   1  233.81   28.71   4
   4  -6  -1  248.21   24.94   4
  -4  -6   1  242.97   29.60   4
  -4  -6   1  279.59   31.17   3
   4   6  -1  271.01   30.13   3
  -4  -6  -1  251.95   24.69   3
   4   6   1  230.58   22.34   3
   4  -6   1  257.42   28.68   3
   4  -6  -1  237.01   26.77   3
   4  -6   1  252.16   29.23   3
  -4   6   1  232.57   27.52   3
  -4   6  -1  254.00   29.54   3
  -4   6   1  256.17   20.06   2
  -4  -6  -1  241.06   29.34   2
  -4  -6   1  291.87   30.75   2
   4  -6   1  257.94   27.11   2
  -4   6  -1  240.03   28.13   2
   4   6  -1  256.70   28.48   2
  -4  -7  -1 3743.07  101.31   1
   4   7   1 3775.89   98.81   1
   4  -7  -1 3829.74  107.96   1
   4   7  -1 4109.35  122.27   4
  -4  -7  -1 3953.98  123.91   4
   4   7   1 3828.90  119.15   4
  -4  -7   1 4008.75  119.92   4
   4  -7  -1 3866.62   91.00   2
  -4  -7  -1 3775.01  119.05   2
  -4   7  -1 3897.56  104.91   1
   4  -7  -1 3766.17  107.17   1
   4  -7   1 3720.08   98.67   1
   4  -7  -1 4015.53  108.36   4
  -4   7  -1 3874.31  127.38   4
  -4   7   1 3671.17  103.19   4
  -4  -7   1 3979.90  124.20   4
   4   7   1 3796.49   99.58   3
  -4  -7   1 3951.33  121.74   3
   4  -7   1 3683.58  117.44   3
  -4  -7  -1 3860.27  100.33   3
   4  -7  -1 3884.06  114.37   3
  -4   7   1 3751.74  112.22   3
  -4   7  -1 4023.38  121.22   3
  -4   7   1 3966.94   88.74   2
   4  -7   1 3742.22  109.23   2
   4   7  -1 4018.31  116.05   2
  -4   7  -1 3879.28  115.75   2
  -4  -7   1 4220.11  122.39   2
   4  -7  -1 3578.45   85.22   2
   4   8   1   27.41    8.80   1
  -4  -8   1   16.19    7.25   4
  -4  -8  -1   28.31   12.35   4
   4   8   1   40.66   12.26   4
   4   8  -1   29.15   13.26   4
   4  -8  -1   20.74    7.25   2
   4  -8  -1   10.45    6.48   1
  -4   8  -1   25.07    8.38   1
   4  -8   1   26.04   11.03   2
   4  -8   1   14.88    8.96   4
   4  -8  -1   16.31    9.05   4
  -4  -8   1   31.40   12.99   4
  -4   8   1   27.65   10.80   4
   4   8  -1   24.47   12.16   3
   4   8   1    8.95    4.46   3
  -4  -8  -1   34.37   11.81   3
  -4   8   1   14.61    5.60   3
   4  -8   1   28.13   10.52   3
   4   8  -1   32.61   11.26   2
  -4  -8   1   22.74    9.21   2
  -4   8   1   23.75    7.59   2
  -4   8  -1   23.77   11.40   2
   4  -8  -1   15.28    8.14   2
  -4  -8  -1   18.68    7.59   2
   4  -8   1   23.30    9.06   1
  -4  -8  -1   19.34   10.80   1
   4   9   1  776.55   46.40   1
  -4  -9  -1  790.33   49.80   1
   4  -9  -1  779.28   52.35   1
  -4  -9  -1  840.78   61.47   4
  -4  -9   1  859.17   62.66   4
   4   9  -1  860.86   62.64   4
   4   9   1  845.03   61.72   4
   4  -9  -1  769.00   48.39   2
  -4  -9  -1  794.98   59.23   2
  -4   9  -1  816.10   49.91   1
   4  -9   1  799.76   48.71   1
   4  -9  -1  796.87   55.67   4
   4  -9   1  814.51   62.58   4
  -4   9  -1  757.99   62.91   4
  -4  -9  -1  720.59   64.85   4
  -4   9   1  835.81   57.40   4
  -4  -9   1  882.94   65.82   4
   4   9  -1  837.49   62.31   3
   4   9   1  803.55   51.12   3
  -4  -9   1  767.00   57.08   3
  -4  -9  -1  768.51   49.53   3
   4  -9   1  823.16   59.95   3
   4  -9  -1  821.97   58.83   3
  -4   9  -1  873.04   62.15   3
   4  -9   1  815.32   60.85   3
   4   9   1  837.21   60.67   2
  -4  -9  -1  817.38   60.40   2
   4   9  -1  855.33   60.33   2
  -4   9   1  827.14   47.63   2
  -4   9  -1  875.24   61.97   2
   4  -9  -1  779.81   49.00   2
  -4  -9   1  932.98   63.49   2
  -4 -10  -1 5052.67  128.60   1
   4  10   1 5149.01  123.10   1
   4 -10  -1 5147.67  140.75   1
  -4 -10  -1 5474.56  166.22   4
  -4 -10   1 5578.90  166.56   4
   4 -10  -1 4659.38  131.76   2
  -4 -10  -1 5383.21  162.24   2
   4 -10  -1 5234.13  139.68   1
  -4  10  -1 5274.43  129.18   1
   4 -10   1 4917.32  123.24   1
  -4  10  -1 5355.82  168.95   4
  -4  10   1 5473.77  150.67   4
  -4 -10  -1 5125.79  137.47   3
  -4 -10   1 5295.96  158.51   3
   4 -10   1 5161.22  158.53   3
   4  10   1 4986.48  135.68   3
   4 -10  -1 5293.72  156.36   3
  -4  10  -1 5487.20  163.54   3
  -4  10   1 5650.03  157.92   3
  -4 -10  -1 5045.86  140.62   3
   4  10  -1 5330.07  154.89   2
   4  10   1 5014.95  153.18   2
  -4  10   1 5420.57  131.06   2
   4 -10  -1 5025.45  133.10   2
   4 -10   1 5328.69  149.96   2
  -4 -11  -1  266.75   38.19   4
  -4 -11   1  270.83   38.91   4
  -4 -11  -1  256.91   37.26   2
   4 -11  -1  210.85   28.47   2
   4 -11  -1  245.98   33.00   1
  -4  11  -1  230.98   28.20   1
   4 -11   1  207.42   25.08   1
  -4 -11  -1  216.13   27.40   1
   4 -11  -1  213.60   31.84   4
  -4  11  -1  227.17   36.55   4
  -4  11   1  259.13   35.57   4
   4  11   1  271.28   33.75   3
   4 -11  -1  250.91   33.75   3
   4 -11   1  211.54   34.80   3
  -4 -11   1  231.44   33.69   3
  -4  11   1  242.06   33.59   3
  -4  11  -1  283.97   39.88   3
  -4 -11  -1  217.51   32.05   3
   4  11   1  194.74   31.39   2
   4  11  -1  236.23   34.20   2
  -4  11  -1  232.58   36.85   2
   4 -11  -1  215.91   29.23   2
  -4  11   1  243.30   28.65   2
   4  11   1  224.83   26.35   1
  -4  12  -1 4272.89  154.93   2
   4 -12  -1 4163.76  133.18   2
  -4  12  -1 4079.67  159.43   4
  -4  12   1 4136.36  143.41   4
   4  12   1 3954.41  136.06   3
  -4 -12  -1 3992.99  132.71   3
   4 -12   1 4132.85  151.76   3
  -4 -12   1 4213.16  154.02   3
   4 -12  -1 4156.64  148.78   3
   4  12   1 3811.80  144.55   2
   4  12  -1 4084.55  147.03   2
  -4  12  -1 4223.74  157.73   3
  -4 -12  -1 3898.47  137.55   3
  -4  12   1 4142.14  146.09   3
   4 -12  -1 4079.47  130.72   1
   4 -12   1 3841.56  114.16   1
  -4 -12  -1 4184.15  154.71   2
   4 -12  -1 4080.20  141.38   4
  -4 -12  -1 4347.16  159.54   4
  -4 -12   1 4405.08  160.27   4
  -4 -12  -1 3662.95  117.76   1
   4  12   1 3997.56  112.14   1
  -4 -13   1 1848.76  110.10   4
   4 -13  -1 1834.81   99.10   4
  -4 -13  -1 1827.25  107.23   4
   4 -13  -1 1672.76   86.73   2
  -4 -13  -1 1836.60  105.93   2
   4 -13  -1 1772.32   88.53   1
  -4  13  -1 1578.10   75.21   1
   4 -13   1 1634.60   76.24   1
   4 -13  -1 1727.32   92.52   2
  -4  13  -1 1744.44  103.39   2
  -4  13  -1 1712.72  108.44   4
  -4  13   1 1715.44   97.15   4
   4 -13   1 1696.38  100.53   3
  -4 -13  -1 1651.73   90.15   3
  -4 -13   1 1734.67  102.59   3
   4 -13  -1 1885.49  103.44   3
  -4  13   1 1791.52   90.03   2
   4  13  -1 1726.93   98.91   2
   4  13   1 1664.02  100.39   2
  -4  13   1 1764.39   99.89   3
  -4  13  -1 1823.48  107.58   3
   4 -13   1 1557.80   75.42   1
   4  13   1 1604.69   71.74   1
  -4 -13  -1 1511.23   77.55   1
  -4  14  -1 3021.49  140.79   2
  -4  14   1 3038.06  132.03   4
  -4  14  -1 3131.81  151.83   4
   4 -14  -1 2846.67  135.11   3
  -4 -14  -1 2955.51  126.05   3
  -4 -14   1 3101.00  141.80   3
   4 -14   1 2911.38  137.75   3
   4  14   1 2842.63  134.87   2
  -4  14   1 3071.50  123.78   2
   4  14  -1 3019.34  135.11   2
  -4  14   1 3128.01  137.73   3
   4 -14  -1 3013.38  118.93   1
  -4  14  -1 2865.53  104.04   1
  -4 -14  -1 2846.94  137.25   2
  -4  14  -1 3028.31  142.16   3
   4 -14  -1 2912.23  121.87   2
  -4 -14  -1 3077.04  144.55   4
   4 -14  -1 3108.23  134.93   4
  -4 -14   1 3102.41  146.95   4
   4 -14   1 2648.47  101.49   1
   4  14   1 3090.17  101.97   1
  -4 -15  -1    9.52   10.50   4
   4 -15  -1    7.33   14.69   4
   4 -15  -1   12.31   10.28   2
  -4  15  -1   13.84   11.88   1
   4 -15  -1    0.85   10.39   1
  -4 -15  -1   16.21   14.56   1
   4 -15   1    8.60    8.70   1
  -4  15   1    2.48   11.70   4
   4 -15  -1   12.42   16.95   3
  -4 -15   1   37.10   17.24   3
  -4 -15  -1   -0.36   10.33   3
  -4  15   1   11.56   11.28   3
  -4  15  -1   -0.50    9.67   2
  -4  15   1   19.78   13.45   2
   4 -15   1    9.31   12.34   1
   4  15   1    8.82   11.21   1
   4 -16   1  257.71   30.85   1
  -4 -16  -1  203.43   31.42   1
  -4  16  -1  167.45   36.73   4
  -4  16   1  265.30   42.57   4
   4 -16   1  249.95   42.07   3
   4 -16  -1  237.57   40.81   3
  -4 -16  -1  217.55   37.67   3
  -4 -16   1  240.85   41.56   3
  -4  16   1  222.77   40.28   3
  -4  16  -1  200.81   28.43   1
   4 -16  -1  231.00   35.09   1
   4 -16  -1  242.88   37.91   2
  -4 -16  -1  224.57   41.20   2
  -4  16  -1  259.95   43.95   2
  -4  16   1  257.39   40.14   2
   4  16  -1  227.91   39.63   2
   4  16   1  222.62   41.41   2
  -4 -16   1  228.11   45.61   4
  -4 -16  -1  284.50   45.39   4
   4 -16  -1  278.72   45.22   4
  -4 -17  -1  709.18   57.41   1
  -4  17  -1  895.86   88.30   4
   4 -17   1  882.58   86.34   3
  -4 -17  -1  840.19   76.76   3
  -4 -17   1  967.64   86.97   3
   4 -17  -1  902.79   82.13   3
   4  17  -1  977.76   85.46   2
  -4  17   1  947.69   78.72   2
   4  17   1  852.34   83.23   2
  -4  17   1  903.10   83.46   3
  -4 -17  -1  890.50   84.67   2
   4 -17  -1  867.91   74.62   2
  -4 -17   1 1063.42   95.65   4
  -4 -17  -1  928.36   86.62   4
   4 -17  -1  902.17   72.00   1
   4 -17   1  823.74   59.54   1
  -4 -17  -1  792.33   57.59   1
   4  17   1  941.54   56.84   1
   4 -18   1   88.62   15.20   1
  -4 -18  -1   54.14   19.77   1
  -4  18  -1   96.74   32.24   4
  -4  18   1  111.66   30.91   4
   4 -18   1  104.73   34.29   3
   4 -18  -1  139.45   37.22   3
  -4 -18   1   85.45   30.77   3
  -4 -18  -1  102.89   23.16   1
   4 -18  -1  108.24   26.57   1
  -4 -18   1  120.86   35.94   4
  -4 -18  -1   69.99   25.96   4
   4 -18   1  108.31   33.04   4
   4 -18  -1  129.62   32.98   4
  -4  18   1  125.29   34.46   3
  -4 -18  -1  134.60   35.05   2
  -4  18  -1  116.35   32.96   2
   4  18  -1   79.95   26.84   2
   4  18   1   97.65   29.65   2
  -4  18   1  122.62   33.45   2
   4  18   1   86.94   17.84   1
   4 -19   1  188.20   29.69   1
  -4  19   1  226.15   42.85   4
  -4  19  -1  240.91   51.38   4
   4 -19  -1  198.36   45.82   3
   4 -19   1  192.26   40.79   3
  -4 -19  -1  263.53   44.15   3
  -4 -19   1  246.02   46.15   3
   4  19   1  198.23   45.16   2
   4 -19  -1  204.73   36.37   1
  -4 -19  -1  138.15   23.76   1
   4 -19   1  251.20   48.24   4
   4 -19  -1  192.34   40.79   4
  -4 -19   1  267.40   52.90   4
  -4 -19  -1  233.71   50.74   4
   4 -19  -1  193.22   39.48   2
  -4 -19  -1  269.78   50.67   2
   4  19  -1  231.79   46.58   2
  -4  19  -1  224.67   46.36   2
  -4  19   1  205.62   41.22   2
   4  19   1  188.56   26.62   1
  -4  20   1  333.73   55.54   4
  -4  20  -1  322.24   58.14   4
   4 -20  -1  271.03   51.23   3
   4 -20   1  383.93   65.90   3
  -4 -20  -1  296.98   52.16   3
  -4 -20   1  321.13   56.97   3
   4  20   1  317.47   56.47   2
  -4 -20  -1  201.96   28.77   1
   4 -20   1  386.44   62.69   4
   4 -20  -1  379.78   58.55   4
  -4 -20  -1  324.57   58.20   4
  -4 -20   1  342.22   64.11   4
   4 -20  -1  286.75   51.28   2
  -4 -20  -1  368.92   59.70   2
   4  20  -1  330.98   60.49   2
  -4  20  -1  337.24   59.00   2
  -4  20   1  299.73   52.97   2
   4 -20   1  259.84   35.17   1
  -4  21  -1  305.24   58.09   4
  -4  21   1  281.31   52.28   4
   4 -21   1  244.65   53.88   3
   4 -21  -1  343.35   57.76   3
  -4 -21  -1  202.37   44.43   3
  -4 -21   1  288.07   56.28   3
  -4 -21  -1  227.03   32.12   1
   4  21   1  251.88   50.01   2
   4 -21  -1  254.40   38.56   1
  -4 -21   1  305.70   58.73   4
   4 -21   1  359.64   66.65   4
   4 -21  -1  243.78   49.44   4
  -4 -21  -1  262.50   52.09   2
   4 -21  -1  237.61   49.50   2
  -4 -21   1  284.15   56.21   2
  -4  21  -1  300.70   58.12   2
   4  21  -1  302.80   60.52   2
  -4  21   1  281.38   49.41   2
   4 -21   1  223.80   34.57   1
   4 -22  -1  139.50   43.22   3
  -4 -22   1  196.67   47.95   3
  -4 -22  -1  185.29   43.28   3
   4  22   1  117.32   37.05   2
   4 -22  -1  131.11   34.61   1
  -4 -22  -1  189.64   51.10   4
   4 -22  -1  272.47   54.41   4
   4 -22   1  173.68   45.81   4
   4 -22  -1  170.33   41.58   2
  -4 -22  -1  184.10   50.17   2
  -4  22  -1  186.57   50.55   4
  -4  22   1  125.58   30.58   2
  -4 -23  -1  -41.37   30.21   3
   4 -23  -1   18.99   23.18   1
   4 -23  -1   39.17   27.27   4
  -4  23  -1    0.52   27.42   2
   4 -23  -1   48.20   31.49   3
  -4  23   1  -72.33   39.65   4
  -4  24   1  209.31   49.19   2
   4 -24  -1  201.17   46.57   2
   5   0  -1 2778.10   49.92   2
  -5   0   1 3047.44   53.33   2
   5   0  -1 3255.92   93.13   3
   5   0   1 3184.38   77.80   3
  -5   0  -1 3166.06   79.27   3
  -5   0   1 3259.47   94.21   3
   5   0   1 3112.53   86.78   1
  -5   0  -1 3277.79   90.04   1
  -5   0   1 3236.96   83.17   1
   5   0  -1 3307.28   82.02   1
   5   0   1 3161.91   85.82   2
  -5   0  -1 3188.56   87.28   2
   5   0  -1 3068.89   77.99   1
  -5   0   1 3269.03   75.71   4
  -5   0  -1 3134.87   96.00   4
   5   0   1 3085.95   93.79   4
   5   1  -1   13.09    6.96   4
   5   1   1    6.59    4.86   2
   5  -1  -1    7.94    7.54   1
  -5   1   1   -4.28    5.28   1
  -5  -1   1    4.48    5.44   1
   5   1  -1    5.56    5.15   1
  -5   1  -1    6.66    4.50   4
  -5   1   1    6.45    3.01   4
  -5  -1  -1   -0.57    5.61   4
  -5  -1   1   12.09    6.49   4
   5  -1   1    4.10    4.80   4
   5   1   1    5.34    7.20   4
  -5  -1  -1    1.89    6.61   2
   5  -1   1    8.25    5.60   2
  -5   1  -1   18.29    6.87   2
   5   1  -1    4.91    4.25   2
  -5  -1   1    7.93    3.82   2
   5  -1  -1    6.43    6.67   3
   5   1   1   17.13    5.74   3
  -5   1   1    1.11    6.63   3
  -5  -1   1   13.14    8.33   3
   5   1  -1   11.00    7.43   3
  -5   1  -1    0.87    3.54   3
  -5  -1  -1    8.93    4.23   3
   5  -1   1   15.24    6.14   3
   5  -1  -1    7.40    5.91   1
   5   1  -1   -0.48    4.32   1
   5  -1   1    2.67    4.17   1
   5   1   1    5.58    6.54   1
  -5  -1  -1   10.90    7.81   1
  -5   1  -1   14.40    6.66   1
  -5  -2  -1  491.23   38.86   4
   5   2   1  551.10   40.59   4
   5   2  -1  528.40   34.93   4
   5  -2   1  477.16   37.67   4
  -5  -2   1  546.99   34.59   4
   5   2   1  560.25   39.59   2
   5  -2   1  556.81   34.86   2
  -5   2  -1  551.54   36.57   2
  -5  -2  -1  516.41   38.32   2
  -5  -2   1  503.52   30.38   2
   5   2  -1  508.54   29.36   2
   5   2  -1  572.54   40.20   3
   5   2   1  530.20   31.17   3
  -5  -2  -1  543.16   32.02   3
  -5   2   1  587.67   40.63   3
  -5   2  -1  557.28   36.99   3
  -5  -2   1  558.68   40.22   3
   5  -2   1  537.98   33.77   3
   5  -2  -1  557.57   38.95   3
  -5   2   1  580.77   37.81   1
   5   2  -1  515.99   30.43   1
   5  -2   1  552.78   37.30   1
  -5   2  -1  575.06   38.84   1
   5  -2  -1  521.57   35.38   1
  -5  -2   1  563.93   31.54   1
  -5  -2  -1  509.43   36.39   1
  -5   2  -1  544.30   41.84   4
  -5   2   1  567.45   31.03   4
   5   2  -1  544.70   29.67   1
   5  -2  -1  540.25   35.94   1
   5   2   1  559.66   37.42   1
   5  -3  -1  951.98   40.15   4
  -5  -3  -1  926.64   55.20   4
  -5  -3   1  895.10   49.01   4
   5   3   1  920.79   53.03   4
   5   3  -1  857.94   46.67   4
  -5  -3  -1  960.88   53.08   2
  -5   3  -1  947.68   48.33   2
   5  -3   1  962.77   47.24   2
   5   3   1  887.35   52.15   2
  -5   3   1  919.97   49.58   1
  -5   3  -1  932.80   49.93   1
   5  -3   1  883.14   47.91   1
   5   3  -1  983.80   39.32   1
   5  -3  -1  881.70   47.99   1
  -5  -3  -1  925.69   49.06   1
  -5  -3   1  933.83   38.76   1
   5  -3   1  839.55   51.08   4
  -5   3   1  894.37   40.35   4
  -5   3  -1  911.04   54.84   4
   5   3  -1  898.29   43.07   2
  -5  -3   1 1019.95   47.24   2
  -5  -3   1  918.64   52.93   3
   5   3  -1  969.23   54.24   3
   5   3   1  853.88   40.23   3
   5  -3   1  887.75   47.37   3
  -5   3  -1  952.42   50.44   3
  -5  -3  -1  936.94   43.01   3
   5  -3  -1  919.10   50.61   3
  -5   3   1  896.94   51.91   3
   5   3  -1  850.54   36.01   1
   5  -3  -1  937.99   48.95   1
   5   3   1  888.40   47.40   1
   5  -4  -1 1715.90   68.33   1
  -5  -4  -1 1754.83   76.04   4
  -5  -4   1 1810.08   72.11   4
   5   4   1 1686.21   74.79   4
   5   4  -1 1783.61   70.45   4
   5  -4  -1 1779.56   31.86   2
   5  -4   1 1784.14   65.72   2
   5   4   1 1754.27   74.03   2
  -5  -4  -1 1732.32   73.66   2
   5  -4   1 1676.58   66.58   1
   5   4  -1 1736.86   50.05   1
   5  -4  -1 1693.98   68.35   1
  -5   4   1 1728.50   70.12   1
  -5   4  -1 1777.56   71.00   1
  -5  -4  -1 1699.38   66.31   1
  -5   4  -1 1713.53   77.80   4
  -5   4   1 1702.24   60.16   4
   5  -4  -1 1820.11   59.32   4
   5  -4   1 1668.61   73.95   4
  -5   4  -1 1833.19   68.67   2
   5   4  -1 1827.63   66.26   2
  -5  -4   1 1760.91   68.63   2
   5   4   1 1676.46   59.94   3
   5   4  -1 1718.43   74.29   3
  -5  -4   1 1722.97   73.62   3
  -5   4   1 1636.01   71.60   3
   5  -4   1 1725.55   69.21   3
   5  -4  -1 1634.89   71.63   3
  -5  -4  -1 1752.81   60.30   3
  -5   4  -1 1707.01   71.32   3
  -5  -4  -1 1661.61   75.09   2
   5   4   1 1690.87   66.12   1
   5   5   1  955.54   50.13   1
   5  -5  -1  980.44   53.58   1
   5   5  -1  956.18   33.08   1
   5   5   1  996.52   59.10   4
  -5  -5   1  980.37   56.06   4
   5   5  -1 1106.56   58.68   4
  -5  -5  -1 1045.84   61.54   4
  -5  -5  -1  957.54   57.28   2
   5   5   1 1062.60   60.57   2
   5  -5   1  957.58   51.35   2
   5  -5  -1 1016.37   54.35   1
   5  -5   1  962.38   51.99   1
  -5   5  -1 1023.56   55.42   1
   5   5  -1 1002.07   36.11   1
  -5  -5  -1  898.78   49.88   1
  -5   5   1  966.46   53.98   1
  -5  -5   1 1020.07   35.80   1
   5  -5  -1 1011.22   47.78   4
  -5   5  -1  989.09   62.04   4
   5  -5   1  985.20   59.95   4
  -5   5   1  897.94   47.11   4
  -5  -5   1 1019.17   59.89   4
   5   5  -1  933.90   55.93   3
  -5  -5   1  945.35   56.96   3
  -5  -5  -1  951.39   46.64   3
   5   5   1  975.94   46.07   3
  -5   5   1  979.19   57.95   3
   5  -5  -1  935.15   54.92   3
   5  -5   1  983.42   55.71   3
  -5   5  -1  964.62   56.86   3
   5   5  -1  961.42   51.47   2
  -5  -5  -1  968.96   58.64   2
   5  -5  -1  837.93   28.28   2
  -5   5  -1 1010.22   53.40   2
  -5  -5   1 1081.68   57.68   2
   5   6   1 1646.81   66.96   1
   5   6  -1 1600.64   39.38   1
  -5  -6   1 1822.74   79.44   4
  -5  -6  -1 1661.83   79.37   4
   5   6  -1 1707.17   77.34   4
   5  -6  -1 1587.56   51.58   2
   5  -6   1 1614.99   69.21   2
  -5  -6  -1 1692.02   80.14   2
   5  -6   1 1605.83   68.22   1
  -5  -6   1 1799.32   43.86   1
  -5  -6  -1 1528.26   65.62   1
  -5   6  -1 1724.18   73.31   1
   5  -6  -1 1678.25   71.90   1
  -5   6   1 1680.22   68.35   4
  -5   6  -1 1682.17   83.68   4
   5  -6  -1 1741.26   66.54   4
  -5  -6   1 1632.58   79.10   4
  -5  -6  -1 1607.98   63.25   3
   5   6   1 1684.58   66.09   3
  -5  -6   1 1742.94   79.97   3
  -5   6   1 1708.12   77.68   3
   5  -6  -1 1584.41   74.08   3
   5  -6   1 1719.42   77.50   3
  -5   6  -1 1713.77   78.46   3
  -5   6   1 1745.05   48.76   2
   5   6  -1 1694.40   73.29   2
   5  -6  -1 1521.17   46.13   2
  -5   6  -1 1746.58   73.92   2
  -5  -6   1 1881.73   80.29   2
   5  -7  -1  668.81   47.17   1
   5   7  -1  677.02   21.52   1
  -5  -7   1  761.22   54.37   4
   5   7   1  660.40   51.49   4
   5   7   1  706.14   53.31   2
   5  -7  -1  613.23   35.73   2
   5  -7  -1  731.29   49.41   1
  -5   7  -1  725.54   48.94   1
  -5  -7   1  733.21   24.22   1
   5  -7   1  660.49   44.52   1
  -5   7   1  655.84   47.85   1
   5   7  -1  693.81   23.36   1
  -5   7   1  603.20   44.62   4
   5  -7  -1  722.82   46.54   4
   5  -7   1  690.30   53.97   4
   5  -7  -1  612.97   33.66   2
  -5   7  -1  670.95   50.31   2
   5  -7   1  689.98   47.62   2
   5   7   1  663.46   43.41   3
  -5  -7  -1  694.98   44.84   3
   5   7  -1  778.02   56.16   3
   5  -7   1  721.18   53.84   3
  -5   7   1  697.46   51.48   3
  -5   7  -1  708.19   54.01   3
  -5   7   1  704.44   35.37   2
  -5  -7  -1  753.21   55.08   2
   5   7  -1  681.52   48.78   2
  -5  -7  -1  615.89   42.43   1
   5   7   1  637.20   42.82   1
   5   8   1 2364.43   84.03   1
  -5  -8  -1 2452.85   85.56   1
   5  -8  -1 2414.93   94.07   1
  -5  -8  -1 2745.08  111.95   4
   5   8  -1 2691.46  107.30   4
   5   8   1 2516.81  104.52   4
  -5  -8  -1 2559.81  106.10   2
   5  -8  -1 2619.03   77.26   2
  -5   8  -1 2628.36   94.49   1
  -5   8   1 2533.51   96.92   1
   5  -8   1 2420.99   87.56   1
   5  -8   1 2433.42  106.80   4
   5  -8  -1 2596.46   96.45   4
  -5   8   1 2447.11   91.84   4
  -5   8  -1 2482.49  109.67   4
  -5  -8   1 2640.30  110.70   4
   5   8   1 2479.15   88.27   3
   5  -8   1 2581.16  104.14   3
  -5  -8  -1 2479.26   88.56   3
  -5  -8   1 2599.77  105.80   3
   5   8  -1 2661.86  109.06   3
   5  -8  -1 2444.52  100.48   3
   5  -8   1 2420.08  102.45   3
  -5   8  -1 2590.20  105.97   3
  -5   8   1 2593.62   75.11   2
  -5  -8  -1 2537.95  106.34   2
   5  -8  -1 2411.58   74.26   2
   5  -8   1 2566.55   95.36   2
  -5   8  -1 2495.74  100.51   2
  -5  -8   1 2760.51  108.77   2
  -5  -9   1  145.68   26.17   4
   5   9  -1  132.38   25.52   4
  -5  -9  -1  123.21   25.96   4
   5  -9  -1  126.37   18.22   2
  -5  -9  -1  111.27   22.60   2
  -5   9   1  111.99   21.44   1
   5   9   1  128.38   24.98   2
   5  -9  -1  123.81   21.46   1
   5  -9   1   92.78   17.22   1
  -5  -9  -1   89.19   16.80   1
  -5   9   1   93.23   20.03   4
  -5  -9   1  125.04   25.84   4
  -5   9  -1  110.98   24.88   4
   5  -9  -1  117.16   21.52   4
   5   9   1   99.47   19.10   3
   5  -9   1  119.11   23.60   3
  -5  -9  -1   99.27   17.55   3
  -5  -9   1  104.48   20.58   3
   5  -9  -1  114.11   24.33   3
  -5   9  -1  125.87   23.70   3
  -5   9   1   93.29   19.82   3
  -5   9   1  120.15   17.47   2
   5  -9  -1  116.35   18.00   2
   5   9  -1  125.58   23.02   2
  -5   9  -1   92.77   21.51   2
   5  -9  -1  118.78   20.43   1
   5   9   1  101.65   16.61   1
   5  10   1   49.91   13.92   1
  -5 -10   1   74.42   20.44   4
  -5 -10  -1   76.51   21.62   4
   5 -10  -1   62.42   16.29   2
  -5 -10  -1   65.21   18.14   2
   5 -10  -1   52.75   15.27   1
  -5  10  -1   73.65   17.13   1
   5  10   1   72.86   18.89   2
   5 -10   1   62.65   20.07   2
  -5  10  -1   53.21   18.63   4
   5 -10  -1   55.30   16.76   4
   5 -10   1   74.93   20.16   3
  -5 -10  -1   58.04   12.79   3
  -5 -10   1   76.51   19.04   3
  -5  10   1   56.07   16.74   3
  -5  10  -1   66.17   19.56   3
   5 -10  -1   52.29   12.27   2
   5  10  -1   58.67   16.95   2
  -5  10   1   63.26   13.30   2
  -5 -10  -1   39.64    7.85   1
   5 -10   1   49.82   13.80   1
  -5  11  -1  359.01   45.06   2
   5 -11  -1  336.21   34.96   2
  -5  11   1  303.18   38.82   4
   5 -11  -1  340.73   43.05   4
  -5  11  -1  320.10   45.29   4
   5 -11   1  332.20   43.42   3
  -5 -11   1  391.61   46.45   3
   5  11   1  333.23   37.83   3
   5  11  -1  340.73   42.72   2
  -5  11   1  329.39   33.74   2
   5  11   1  358.66   44.59   2
  -5  11   1  352.28   42.23   3
  -5  11  -1  355.18   43.49   3
   5 -11  -1  346.27   36.41   1
  -5  11  -1  359.85   36.63   1
  -5 -11  -1  346.32   43.43   2
   5 -11  -1  368.89   36.01   2
   5  11   1  334.00   32.96   1
  -5 -11  -1  277.29   31.02   1
  -5 -11   1  376.95   46.09   4
  -5 -11  -1  385.21   47.33   4
  -5 -12  -1 1101.40   84.58   4
  -5 -12   1 1206.92   85.31   4
   5 -12  -1 1118.57   67.26   2
  -5 -12  -1 1031.56   79.06   2
   5 -12  -1 1148.75   72.49   1
   5 -12   1 1028.59   62.49   1
  -5  12  -1  986.99   62.43   1
  -5  12  -1 1094.75   84.97   4
  -5  12   1 1081.76   76.85   4
   5 -12  -1 1055.57   77.35   3
  -5 -12  -1 1019.47   70.56   3
  -5 -12   1 1115.86   80.68   3
   5 -12   1 1073.35   81.60   3
  -5  12   1 1105.68   65.91   2
   5  12  -1 1199.36   80.23   2
   5  12   1  989.78   76.37   2
  -5  12  -1 1110.83   82.45   3
  -5  12   1 1136.58   79.18   3
  -5  12  -1 1169.51   82.80   2
   5  12   1 1067.08   58.25   1
  -5 -12  -1  945.01   59.04   1
  -5  13  -1  790.39   71.69   2
   5 -13  -1  689.58   54.44   2
  -5  13  -1  699.86   69.84   4
  -5  13   1  719.68   65.15   4
  -5 -13   1  802.86   70.57   3
   5 -13   1  762.72   71.61   3
   5 -13  -1  770.73   67.88   3
  -5 -13  -1  742.84   61.77   3
   5  13  -1  811.77   68.67   2
  -5  13   1  756.42   57.32   2
   5  13   1  757.63   67.14   2
  -5  13  -1  758.30   70.91   3
  -5  13   1  775.80   67.23   3
   5 -13  -1  795.68   60.34   1
   5 -13   1  707.86   52.04   1
  -5  13  -1  692.63   54.64   1
   5 -13  -1  816.55   59.69   2
  -5 -13  -1  750.72   68.92   2
  -5 -13   1  819.58   72.73   4
  -5 -13  -1  820.43   74.35   4
   5  13   1  790.49   50.31   1
  -5  14  -1 1158.30   89.13   2
  -5  14   1 1093.29   81.97   4
  -5  14  -1 1140.08   93.55   4
   5 -14  -1 1128.40   85.29   3
  -5 -14  -1 1161.32   79.68   3
   5 -14   1 1083.75   87.94   3
  -5 -14   1 1146.82   87.28   3
   5  14   1 1041.59   85.20   2
   5  14  -1 1223.01   87.96   2
  -5  14   1 1161.88   75.20   2
  -5  14   1 1148.11   85.38   3
  -5  14  -1 1279.28   94.82   3
   5 -14  -1 1175.27   76.51   1
   5 -14   1 1093.27   66.97   1
  -5 -14  -1 1133.74   88.65   2
   5 -14  -1 1189.65   76.03   2
  -5 -14  -1 1209.45   93.95   4
  -5 -14   1 1104.32   87.89   4
   5 -14  -1 1106.15   80.88   4
   5  14   1 1099.70   60.75   1
  -5 -15  -1  143.42   25.67   1
   5 -15   1  180.37   28.54   1
  -5  15   1  187.59   37.34   4
   5 -15  -1  150.63   33.33   3
   5 -15   1  173.58   35.15   3
  -5 -15  -1  197.26   34.17   3
  -5  15   1  176.24   34.49   3
   5 -15  -1  163.81   31.19   2
  -5 -15  -1  194.96   39.61   2
  -5  15  -1  160.52   35.06   3
   5 -15  -1  171.75   30.92   4
   5  15   1  151.11   34.07   2
   5 -15  -1  198.47   32.01   1
  -5  15   1  199.14   34.09   2
  -5  15  -1  183.50   37.73   2
   5 -16   1  221.50   32.07   1
  -5 -16  -1  165.85   27.49   1
  -5  16   1  279.27   42.92   4
  -5  16  -1  239.78   48.63   4
   5 -16   1  224.18   44.89   3
  -5 -16  -1  258.64   38.71   3
  -5 -16   1  293.09   46.46   3
   5  16   1  227.06   44.33   2
   5 -16  -1  279.58   41.05   1
  -5  16  -1  275.21   45.32   3
   5 -16  -1  227.75   37.75   2
  -5 -16  -1  229.43   44.27   2
  -5  16   1  256.63   39.22   2
  -5  16  -1  236.48   42.72   2
   5  16  -1  282.53   42.57   2
   5 -16  -1  244.90   41.69   4
  -5 -16   1  256.03   44.58   4
  -5 -16  -1  334.59   51.92   4
  -5 -17  -1  177.94   40.08   4
  -5 -17   1  141.80   33.67   4
   5 -17  -1  138.75   29.51   2
  -5 -17  -1  110.11   33.00   2
   5  17   1  128.38   32.53   2
   5 -17  -1  160.71   30.41   1
  -5 -17  -1  127.39   25.17   1
   5 -17   1  150.91   28.10   1
  -5  17  -1  119.81   34.28   4
   5 -17   1  306.56   48.38   3
   5 -17  -1  109.30   28.89   3
  -5 -17  -1  163.24   34.99   3
  -5 -17   1  197.63   40.18   3
  -5  17   1  129.01   33.61   3
   5  17  -1  160.77   37.33   2
  -5  17   1  163.99   34.65   2
   5  17   1  140.72   21.00   1
  -5 -18  -1  301.49   39.70   1
   5 -18   1  396.63   41.14   1
  -5  18   1  331.12   52.11   4
  -5  18  -1  404.36   62.53   4
   5 -18   1  339.06   56.35   3
   5 -18  -1  359.64   56.08   3
  -5 -18  -1  401.98   54.46   3
  -5 -18   1  391.12   58.06   3
  -5 -18  -1  327.22   37.82   1
   5 -18  -1  438.37   53.37   1
   5  18   1  354.49   54.12   2
   5  18   1  383.80   36.40   1
  -5  18   1  442.49   61.71   3
   5 -18  -1  400.48   54.44   2
  -5 -18  -1  386.19   58.19   2
  -5  18  -1  414.16   58.61   2
  -5  18   1  408.27   53.47   2
   5  18  -1  411.42   59.49   2
  -5 -18  -1  456.19   63.67   4
  -5 -18   1  439.36   64.89   4
   5 -18  -1  382.38   56.12   4
   5 -19   1   44.79   20.30   1
  -5  19  -1   45.71   25.47   4
  -5  19   1   35.30   20.69   4
   5 -19   1   47.64   22.89   3
   5 -19  -1   56.25   27.89   3
  -5 -19  -1   52.38   24.01   3
  -5 -19   1    9.01   13.66   3
   5  19   1   -3.40   18.90   2
  -5 -19  -1   29.24   14.02   1
   5 -19  -1   38.07   18.66   1
   5  19   1   17.28   16.58   1
   5 -19  -1   14.48   17.22   2
  -5  19   1    2.27   14.23   3
  -5 -19  -1   33.97   16.52   2
  -5 -19  -1   16.05   14.07   4
   5 -19  -1   52.98   24.44   4
  -5 -19   1   50.31   27.97   4
   5 -19   1   40.10   22.90   4
  -5  19  -1   63.17   28.51   2
   5  19  -1   46.34   19.54   2
  -5  19   1   44.56   20.49   2
   5 -20   1   58.57   21.64   1
   5 -20  -1   79.57   29.96   3
  -5 -20  -1   50.87   23.43   3
  -5 -20   1   82.45   33.42   3
   5 -20  -1   82.26   26.09   1
  -5 -20  -1   44.44   14.38   1
  -5  20   1   72.04   28.83   4
   5 -20  -1   71.27   23.57   2
  -5 -20  -1   29.79   19.90   4
   5 -20  -1   50.17   22.68   4
  -5  20  -1   66.51   26.45   2
  -5  20   1   74.57   26.65   2
   5 -21   1   14.85   19.38   1
  -5  21  -1   -0.71   18.81   4
  -5  21   1   13.46   20.46   4
  -5 -21  -1   40.08   21.49   3
  -5 -21   1   56.84   31.90   3
   5  21   1    4.02   18.42   2
   5 -21  -1   -0.97   16.46   1
   5 -21   1   20.04   27.19   3
  -5 -21   1   58.26   27.53   2
   5 -21  -1    5.59   15.30   2
  -5 -21  -1   15.62   22.16   2
  -5 -21  -1  -16.71   21.99   4
  -5 -21   1   -6.03   26.26   4
   5 -21  -1   25.36   26.09   4
   5 -21   1   29.43   23.49   4
  -5  21   1   -9.98   17.05   2
   5  21  -1    5.10   18.38   2
  -5  21  -1   -8.87   22.85   2
  -5  22   1   69.95   32.04   4
  -5 -22   1   61.29   30.40   3
  -5 -22  -1   20.44   23.07   3
   5 -22  -1   64.19   23.80   1
   5 -22  -1   76.92   36.52   3
   5 -22  -1   35.82   25.79   2
  -5  22   1   -3.62   19.54   2
   5 -22  -1   68.06   32.42   4
  -5 -23  -1  -24.31   31.02   3
   5 -23  -1    2.03   21.17   1
   5 -23  -1   45.40   31.00   4
  -5  23   1  -25.40   31.22   4
  -5  23   1   25.46   26.10   2
  -5  23  -1  -11.76   33.68   2
  -5  24   1  -16.81   22.56   2
   5 -24  -1   -2.53   24.25   2
  -6   0   1  189.39   21.26   4
   6   0  -1  174.31   19.40   4
   6   0   1  184.66   22.16   2
  -6   0  -1  171.35   22.47   2
   6   0  -1  165.72   20.22   1
  -6   0   1  200.18   22.25   1
   6   0   1  178.93   23.87   4
  -6   0  -1  176.99   24.60   4
  -6   0   1  169.42   13.33   2
   6   0  -1  183.93   13.31   2
  -6   0  -1  172.64   20.87   3
   6   0  -1  181.35   24.84   3
  -6   0   1  195.86   24.86   3
   6   0   1  201.85   22.63   3
   6   0  -1  167.13   19.44   1
  -6   0  -1  179.46   23.29   1
   6   0   1  200.66   24.52   1
   6   1  -1    0.14    3.56   4
   6  -1   1    2.61    3.51   2
   6   1   1   -0.12    3.48   2
   6   1  -1    1.19    4.87   1
  -6   1   1    1.72    6.78   1
  -6  -1   1    8.87    7.34   1
   6  -1  -1   -1.69    4.55   1
   6   1   1   -0.65    4.06   4
   6  -1  -1    2.37    3.05   4
  -6  -1   1    2.55    3.99   4
   6  -1   1   -5.14    7.89   4
  -6  -1  -1   -3.19    4.73   4
  -6   1  -1   -3.79    7.47   4
  -6   1   1   -0.26    3.80   4
  -6   1  -1   -3.26    4.45   2
  -6  -1  -1   -2.01    4.92   2
   6   1  -1   -5.66    4.22   2
  -6  -1   1    0.82    2.51   2
   6   1   1    8.03    4.87   3
   6  -1  -1   12.69    8.27   3
   6   1  -1   -4.85    7.03   3
  -6  -1   1    0.49    6.40   3
   6  -1   1    1.91    5.37   3
  -6   1   1   -3.41    4.35   3
  -6  -1  -1    4.64    3.82   3
  -6   1  -1    4.44    6.48   3
   6  -1  -1    9.73    6.48   1
  -6  -1  -1    6.48    7.42   1
   6   1   1    0.68    6.14   1
  -6   1  -1   -4.10    6.38   1
   6  -1   1    2.72    6.64   1
   6  -2  -1 5953.48  125.57   1
  -6   2   1 6230.63  116.23   4
  -6   2  -1 6198.14  147.41   4
  -6  -2   1 6134.64  108.06   2
   6   2   1 6145.38  119.59   3
   6   2  -1 6449.29  143.44   3
   6  -2   1 6056.60  126.41   3
  -6   2  -1 6322.93  133.73   3
  -6  -2   1 6294.85  143.21   3
  -6  -2  -1 6190.07  120.93   3
  -6   2   1 6260.64  144.08   3
   6  -2  -1 6162.64  140.37   3
  -6  -2   1 6476.04  118.86   1
  -6  -2  -1 6262.86  132.87   1
   6   2  -1 6396.21  116.33   1
  -6   2   1 6304.97  134.30   1
   6  -2   1 6064.44  132.79   1
   6  -2  -1 6235.46  131.09   1
  -6   2  -1 6221.09  137.55   1
  -6  -2   1 6370.88  128.66   4
   6   2  -1 6357.40  128.64   4
   6   2   1 6307.37  144.94   4
  -6  -2  -1 6073.29  145.50   4
   6  -2   1 6108.55  141.64   4
   6  -2  -1 6514.94  117.39   4
   6  -2   1 6285.29  123.70   2
  -6   2  -1 6161.30  126.95   2
  -6  -2  -1 6222.52  136.43   2
   6   2   1 6120.03  134.75   2
   6   2  -1 6098.58  102.62   2
   6   2   1 6162.68  130.84   1
   6  -3  -1  215.07   24.39   1
   6   3  -1  210.25   24.61   4
  -6  -3  -1  232.64   28.28   4
   6  -3  -1  228.44   21.75   4
  -6  -3   1  248.22   27.02   4
   6  -3   1  236.22   24.56   2
  -6   3  -1  215.68   23.86   2
  -6  -3  -1  249.19   27.82   2
   6   3   1  236.38   27.46   2
   6   3  -1  196.67   20.54   1
  -6  -3   1  226.81   21.73   1
  -6  -3  -1  224.61   27.26   2
  -6   3   1  193.11   24.64   1
   6  -3  -1  216.10   25.68   1
  -6   3  -1  213.44   28.45   4
   6  -3   1  229.25   27.78   4
  -6   3   1  186.36   19.81   4
   6   3   1  217.01   27.60   4
  -6  -3   1  195.64   21.83   2
   6   3   1  219.26   22.68   3
   6   3  -1  226.89   27.29   3
  -6   3   1  187.61   25.98   3
  -6  -3   1  236.30   28.43   3
  -6   3  -1  203.30   25.76   3
   6  -3  -1  185.18   25.34   3
   6  -3   1  200.46   23.45   3
  -6  -3  -1  212.45   22.28   3
   6   3   1  217.85   25.26   1
   6  -3   1  217.22   24.35   1
  -6  -3  -1  223.11   25.79   1
  -6   3  -1  232.96   27.02   1
   6   3  -1  213.64   21.69   2
   6   4   1  141.20   22.03   4
   6   4  -1  147.24   22.37   4
   6   4   1  119.87   20.52   2
  -6  -4  -1  120.94   20.46   2
   6  -4  -1  126.89   19.89   1
  -6  -4   1  132.89   15.53   1
   6  -4  -1  136.67   17.64   4
  -6  -4   1  124.41   20.80   4
  -6  -4  -1  104.89   20.52   4
  -6   4   1  126.92   18.34   4
  -6   4  -1  119.88   23.88   4
  -6  -4   1  122.65   19.94   2
  -6  -4  -1  156.63   24.59   2
   6   4  -1  140.45   19.70   2
  -6  -4   1  132.14   22.05   3
   6   4   1  137.34   18.55   3
  -6  -4  -1  138.69   18.88   3
   6  -4  -1  119.97   20.80   3
   6  -4   1  128.49   20.40   3
  -6   4   1  134.50   20.94   3
  -6   4  -1  110.69   19.11   3
   6  -4   1  115.96   18.13   1
   6   4  -1  120.55   15.74   1
   6   4   1  139.37   20.40   1
  -6   4  -1  122.09   20.43   1
  -6  -4  -1  104.31   18.98   1
   6  -4   1  145.74   19.59   2
  -6   4  -1  143.19   20.43   2
   6  -5  -1 8841.99  169.72   1
  -6  -5   1 9673.48  182.94   4
   6   5  -1 9481.48  180.87   4
  -6  -5  -1 9179.25  190.82   4
   6  -5  -1 9427.30   77.99   2
  -6  -5  -1 8779.67  182.01   2
   6  -5   1 9297.45  160.05   2
   6   5   1 9099.25  182.05   2
  -6  -5  -1 8823.03  161.37   1
  -6   5  -1 9188.23  176.87   1
   6  -5  -1 8947.37  171.17   1
   6  -5   1 8837.59  167.46   1
  -6  -5   1 9234.73  124.11   1
   6   5  -1 9122.13  125.46   1
  -6   5   1 9276.82  177.53   1
  -6   5   1 8970.24  157.08   4
   6  -5   1 8983.02  183.97   4
   6  -5  -1 9189.91  152.69   4
  -6   5  -1 9160.49  195.43   4
  -6  -5   110150.35  183.98   2
  -6   5  -1 9360.34  165.20   2
   6   5  -1 9471.28  188.38   3
   6   5   1 8839.05  153.02   3
  -6  -5   1 9042.31  185.38   3
  -6  -5  -1 8928.45  155.10   3
  -6   5   1 9101.73  183.72   3
   6  -5   1 9054.88  177.09   3
  -6   5  -1 9140.26  182.31   3
   6   5  -1 9122.56  162.45   2
   6   5   1 8947.17  160.86   1
   6   6   1 1358.50   63.37   1
   6  -6  -1 1306.95   67.66   1
   6   6   1 1428.20   77.21   4
  -6  -6   1 1448.97   75.73   4
   6   6  -1 1518.54   76.41   4
  -6  -6  -1 1449.33   77.30   2
   6   6   1 1446.89   74.97   2
   6  -6   1 1366.42   64.42   2
   6   6  -1 1433.64   47.16   1
   6  -6   1 1431.44   68.24   1
  -6   6   1 1400.13   71.55   1
  -6  -6  -1 1407.84   65.47   1
  -6  -6   1 1464.53   46.30   1
  -6   6   1 1371.95   64.34   4
   6  -6  -1 1479.22   64.52   4
   6  -6   1 1326.99   75.46   4
  -6  -6   1 1423.22   77.33   4
   6   6   1 1392.26   62.73   3
  -6  -6  -1 1384.56   63.57   3
   6   6  -1 1411.35   74.88   3
   6  -6   1 1364.02   71.80   3
  -6   6   1 1349.44   74.26   3
   6  -6  -1 1384.71   72.76   3
  -6   6  -1 1381.80   74.03   3
  -6  -6  -1 1425.28   75.66   2
   6   6  -1 1351.20   67.79   2
  -6  -6   1 1585.58   76.75   2
  -6   6  -1 1339.17   65.67   2
   6  -6  -1 1234.92   35.91   2
   6   7   111334.13  187.02   1
   6  -7  -110860.07  200.45   1
   6   7   111190.91  224.62   4
   6   7  -112212.54  223.81   4
  -6  -7  -111368.35  228.03   4
   6  -7   111553.29  193.70   2
  -6  -7  -111479.64  223.05   2
   6  -7  -111292.18  141.44   2
   6   7   111344.11  218.13   2
   6  -7  -111727.18  207.97   1
  -6   7  -111883.71  210.50   1
  -6  -7   111978.38  125.96   1
  -6  -7  -111219.93  185.86   1
   6   7  -111823.97  122.44   1
  -6   7   111284.94  208.65   1
   6  -7   111343.53  196.72   1
  -6   7  -111684.42  239.05   4
   6  -7   110773.22  221.07   4
  -6   7   111378.66  197.22   4
   6  -7  -111968.76  195.42   4
  -6  -7   111139.11  226.35   4
   6   7   111446.54  189.86   3
   6   7  -111653.53  226.58   3
  -6  -7  -111171.85  187.75   3
  -6  -7   111650.72  223.64   3
   6  -7  -111548.00  216.09   3
   6  -7   111302.50  217.71   3
  -6   7  -111954.65  226.24   3
  -6  -7  -111602.09  225.71   2
  -6   7   111889.79  135.97   2
   6   7  -111933.35  206.80   2
  -6   7  -111658.63  206.07   2
   6   8   1 3258.59  102.91   1
   6   8  -1 2998.45   51.80   1
  -6  -8  -1 3447.15  131.41   4
   6   8  -1 3518.12  126.36   4
  -6  -8   1 3512.18  128.57   4
   6  -8   1 3145.41  106.88   2
  -6  -8  -1 3348.05  125.73   2
   6  -8  -1 3487.34   84.56   2
   6  -8  -1 3392.77  115.48   1
  -6  -8  -1 3240.15  101.76   1
  -6   8  -1 3361.63  114.43   1
  -6  -8   1 3347.58   59.31   1
  -6   8   1 3193.81  108.95   4
  -6   8  -1 3236.23  130.32   4
   6  -8  -1 3379.63  111.02   4
  -6  -8   1 3219.22  127.35   4
   6   8   1 3278.58  105.96   3
  -6  -8   1 3377.45  124.93   3
  -6  -8  -1 3308.27  106.24   3
  -6   8   1 3310.07  122.71   3
   6  -8  -1 3079.93  118.55   3
  -6   8  -1 3489.18  128.22   3
  -6   8   1 3452.35   82.74   2
   6   8  -1 3430.59  116.90   2
   6  -8  -1 2818.60   73.71   2
  -6   8  -1 3256.96  114.56   2
  -6  -8   1 3636.78  131.74   2
   6   9  -1  287.96   12.05   1
  -6  -9   1  327.34   39.61   4
  -6  -9  -1  370.18   43.82   4
  -6  -9  -1  371.41   42.10   2
   6  -9  -1  301.69   27.56   2
  -6   9  -1  353.70   37.43   1
   6  -9  -1  313.05   34.03   1
  -6   9   1  276.11   33.77   4
  -6   9  -1  267.51   39.48   4
  -6  -9  -1  343.27   35.81   3
  -6  -9   1  350.77   41.86   3
   6  -9   1  316.09   40.37   3
  -6   9   1  314.46   27.36   2
   6   9  -1  339.66   38.37   2
  -6   9  -1  373.39   42.33   3
  -6   9   1  348.94   40.14   3
   6  -9   1  278.31   34.02   2
  -6   9  -1  297.93   35.76   2
   6  -9  -1  287.20   26.03   2
   6   9  -1  304.94   14.00   1
   6  -9   1  320.43   33.44   1
  -6  -9  -1  261.49   29.33   1
   6   9   1  266.68   30.13   1
   6  10   1   21.75    6.64   1
  -6 -10  -1   18.75   11.26   4
  -6 -10   1    3.49    6.41   4
   6 -10  -1   20.33   10.63   2
  -6 -10  -1   -5.29    7.15   2
  -6  10  -1   15.23   11.33   1
   6 -10  -1    4.46   10.58   1
   6  10   1   18.07   13.29   2
   6 -10   1    3.05    9.37   2
   6 -10  -1    4.28    9.35   4
  -6  10  -1   11.56   10.29   4
   6 -10   1    5.61    7.91   3
   6  10   1   -8.92   11.87   3
  -6 -10   1    7.76    8.59   3
  -6  10  -1    1.16    8.08   3
  -6  10   1    4.09    9.45   3
   6 -10  -1   -2.57    6.57   2
  -6  10   1   10.60    6.58   2
   6  10  -1    5.02    7.46   2
  -6 -10  -1   -7.15    9.91   1
   6 -10   1    5.08    6.97   1
  -6 -11   1  113.13   27.48   4
  -6 -11  -1   96.01   26.07   4
   6 -11  -1   90.90   19.26   2
  -6 -11  -1  114.21   27.74   2
   6  11   1   70.55   21.65   2
   6 -11  -1  100.81   22.44   1
  -6 -11  -1   59.24   15.27   1
   6 -11   1   69.88   16.19   1
  -6  11   1  127.32   25.25   4
  -6  11  -1   90.95   22.46   4
   6  11   1   52.64   14.80   3
   6 -11   1   79.19   23.96   3
  -6 -11   1   79.41   21.96   3
  -6 -11  -1  100.39   20.23   3
  -6  11  -1   91.61   23.59   3
  -6  11   1   99.66   27.32   3
   6 -11  -1   74.48   17.28   2
  -6  11  -1   80.66   23.59   2
   6  11  -1   86.92   21.27   2
  -6  11   1   98.83   19.39   2
   6  11   1   68.06   17.84   1
  -6 -12   1 2538.74  126.98   4
  -6 -12  -1 2431.34  126.95   4
   6 -12  -1 2217.79   93.55   2
  -6 -12  -1 2316.78  121.32   2
   6 -12  -1 2313.93  107.09   1
   6 -12   1 2144.67   94.16   1
  -6  12  -1 2152.88  123.00   4
  -6  12   1 2266.41  112.20   4
  -6 -12  -1 2385.36  108.30   3
   6 -12   1 2215.78  118.36   3
  -6 -12   1 2380.01  121.90   3
  -6  12   1 2444.93   95.23   2
   6  12   1 2122.48  115.62   2
   6  12  -1 2454.30  117.32   2
  -6  12   1 2370.43  118.59   3
  -6  12  -1 2326.23  120.49   3
  -6  12  -1 2355.32  119.64   2
   6  12   1 2132.57   86.52   1
  -6 -13  -1  368.13   50.21   4
  -6 -13   1  388.35   52.30   4
  -6 -13  -1  322.15   47.75   2
   6  13   1  319.76   47.29   2
   6 -13  -1  400.04   46.53   1
   6 -13   1  326.08   36.70   1
  -6  13  -1  333.47   49.47   4
  -6  13   1  347.57   45.24   4
   6 -13  -1  310.79   45.14   3
   6 -13   1  314.91   47.19   3
  -6 -13   1  372.93   48.92   3
  -6 -13  -1  357.57   44.00   3
  -6  13   1  397.53   50.77   3
  -6  13  -1  390.99   49.83   3
   6 -13  -1  327.25   38.33   2
  -6  13  -1  320.43   46.71   2
   6  13  -1  339.20   45.70   2
   6  13   1  295.62   30.99   1
  -6 -14  -1    4.31   10.68   4
  -6 -14   1   12.20   17.59   4
   6 -14  -1   16.69   11.74   2
   6 -14  -1    7.68   13.00   1
  -6 -14  -1   19.06   10.47   1
   6 -14   1   23.77   17.67   1
  -6  14  -1   11.04   11.59   4
  -6  14   1   -4.30   13.65   4
   6 -14  -1   11.70   19.18   3
  -6 -14   1    6.36   11.19   3
  -6 -14  -1   22.20   14.46   3
  -6  14   1   24.85   13.58   3
  -6  14   1   13.18    9.35   2
   6  14  -1    6.51    9.50   2
  -6  14  -1    5.97   15.02   2
   6  14   1    0.70    8.64   1
  -6  15   1  886.14   78.43   4
  -6  15  -1 1012.20   92.28   4
  -6 -15   1 1026.90   86.79   3
  -6 -15  -1  952.86   79.07   3
   6 -15   1  861.37   80.39   3
  -6  15   1  927.18   70.43   2
   6  15  -1 1020.10   86.00   2
   6  15   1  878.87   82.31   2
  -6  15  -1  958.82   85.78   3
   6 -15  -1  989.42   74.63   1
   6 -15   1  893.78   64.34   1
  -6 -15  -1  687.90   53.85   1
  -6 -15  -1  884.84   83.42   2
   6 -15  -1  915.81   70.37   2
  -6 -15   1 1024.56   90.68   4
   6 -15  -1  906.81   78.33   4
  -6 -15  -1 1128.12   95.01   4
  -6  15  -1  907.68   81.92   2
  -6 -16  -1  670.49   77.12   4
  -6 -16   1  621.66   72.80   4
   6 -16  -1  603.89   66.47   4
   6 -16  -1  544.65   56.84   2
  -6 -16  -1  634.70   73.31   2
   6 -16   1  564.78   53.86   1
   6 -16  -1  533.07   58.42   1
  -6  16  -1  589.87   67.68   2
  -6  16  -1  565.20   72.87   4
  -6  16   1  576.04   67.49   4
   6 -16  -1  602.10   69.26   3
   6 -16   1  553.14   69.38   3
  -6 -16  -1  589.63   62.57   3
  -6 -16   1  532.80   65.76   3
  -6  16  -1  629.81   73.73   3
  -6  16   1  613.44   67.88   3
   6  16  -1  697.50   72.38   2
  -6  16   1  536.65   55.92   2
   6  16   1  564.16   67.63   2
  -6 -16  -1  434.28   42.59   1
  -6 -17  -1  548.00   49.66   1
  -6  17   1  756.48   76.43   4
  -6  17  -1  745.59   86.16   4
   6 -17   1  718.30   81.15   3
   6 -17  -1  864.17   86.44   3
  -6 -17   1  811.45   84.29   3
   6  17   1  668.07   77.48   2
   6  17  -1  808.55   82.13   2
  -6  17   1  777.59   71.36   2
  -6  17  -1  831.71   87.24   3
  -6  17   1  727.72   77.70   3
   6 -17   1  712.26   59.74   1
  -6 -17  -1  848.56   88.37   2
   6 -17  -1  682.19   67.79   2
  -6 -17  -1  832.08   87.53   4
  -6 -17   1  872.37   89.94   4
   6 -17  -1  785.32   78.45   4
   6  17   1  708.89   51.07   1
  -6 -18  -1  322.44   58.53   4
  -6 -18   1  374.82   61.15   4
   6 -18  -1  316.83   52.64   4
   6 -18  -1  288.80   48.36   2
  -6 -18  -1  332.26   57.70   2
   6  18   1  327.11   56.04   2
   6 -18  -1  346.88   48.08   1
  -6 -18  -1  290.99   34.86   1
   6 -18   1  296.96   38.16   1
  -6  18  -1  334.54   58.64   4
  -6  18   1  288.42   51.22   4
   6 -18   1  381.02   62.16   3
   6 -18  -1  331.83   56.08   3
  -6 -18  -1  362.41   53.84   3
  -6 -18   1  376.96   61.28   3
  -6  18   1  323.06   54.62   3
  -6  18  -1  375.77   56.02   2
   6  18  -1  390.98   60.59   2
  -6  18   1  356.61   50.12   2
   6  18   1  324.41   33.32   1
  -6  19  -1 1850.61  141.66   4
  -6  19   1 1876.18  129.43   4
  -6 -19   1 2023.66  141.55   3
   6 -19  -1 1860.95  133.63   3
   6 -19   1 1875.45  139.26   3
  -6 -19  -1 1880.27  126.36   3
  -6  19  -1 1883.31  131.75   2
   6  19   1 1670.63  131.27   2
   6  19  -1 1990.62  139.10   2
  -6  19   1 1992.90  141.72   3
   6 -19  -1 1724.18  110.90   1
   6 -19   1 1695.00   96.50   1
  -6 -19  -1 1520.56   80.66   1
  -6 -19   1 2105.47  143.37   2
  -6 -19  -1 2046.05  146.24   2
  -6 -19   1 2118.08  148.37   4
  -6 -19  -1 1860.54  140.04   4
   6 -19  -1 2040.58  133.61   4
   6  19   1 1769.16   79.35   1
   6 -20  -1   20.48   20.86   4
  -6 -20   1    1.76   22.88   4
  -6 -20   1   68.51   33.46   2
   6 -20  -1   11.48   14.77   2
  -6  20   1  -22.40   21.46   3
  -6 -20  -1   19.04   22.04   2
  -6  20   1  -22.81   24.00   4
   6 -20   1   28.09   25.92   3
   6 -20  -1  -11.50   23.22   3
  -6 -20  -1    7.67   15.63   3
   6 -20  -1   -8.22   23.58   1
  -6 -20  -1   -2.72   17.30   1
   6  20   1   -6.02   15.05   2
   6 -20   1  -30.02   18.73   1
  -6  20   1  -17.97   20.48   2
   6  20  -1   10.20   15.64   2
  -6  20  -1  -31.32   24.51   2
   6  20   1   -6.30   16.57   1
   6 -21   1  420.63   47.99   1
   6 -21   1  455.30   76.07   3
   6 -21  -1  474.82   71.63   3
  -6 -21  -1  457.26   66.36   3
  -6 -21   1  517.09   75.38   3
   6 -21  -1  408.90   53.69   1
   6  21   1  439.14   72.16   2
  -6  21  -1  404.63   73.32   4
  -6  21   1  433.90   66.69   4
  -6 -21   1  405.65   68.24   2
   6 -21  -1  351.89   53.58   2
  -6 -21  -1  427.37   72.34   2
   6 -21  -1  465.26   70.99   4
  -6 -21   1  457.72   74.52   4
  -6 -21  -1  454.75   70.17   4
   6 -21   1  508.10   79.92   4
   6  21  -1  462.36   72.03   2
  -6  21  -1  368.93   60.82   2
  -6  21   1  359.71   57.30   2
  -6  22   1  196.34   45.25   2
   6 -22  -1  274.88   51.35   1
   6 -22  -1  230.42   46.73   2
   6 -22  -1  305.50   58.07   3
   6 -22  -1  290.31   58.77   4
  -6  22   1  231.47   52.53   4
  -6 -23  -1  -59.23   32.79   3
   6 -23  -1   28.41   33.89   1
  -6  23   1    8.90   28.63   2
  -6  23  -1  -16.35   29.87   2
   6 -23  -1   15.24   20.52   2
  -6  24   1   -9.01   30.32   2
   6 -24  -1  -22.23   30.70   2
   7   0  -1   30.42   10.01   4
  -7   0  -1   29.20   14.93   4
  -7   0   1   43.64   10.51   4
  -7   0  -1   31.69   10.97   2
  -7   0   1   22.49    5.40   2
   7   0   1   23.00    9.30   3
  -7   0   1   26.63   10.76   3
  -7   0  -1   41.52   11.08   3
  -7   0   1   39.01   12.15   1
   7   0  -1   40.00   10.65   1
   7   0   1   27.47    8.45   2
   7   0   1   21.22    9.13   1
   7   1  -1   43.71   12.08   4
   7   1   1   32.38   10.51   2
  -7  -1   1   24.38    6.47   2
   7  -1   1   21.94    6.63   2
   7   1  -1   35.41    9.33   1
   7  -1  -1   24.41    9.49   1
  -7   1   1   28.73   10.99   1
  -7  -1   1   37.03   11.61   1
   7  -1  -1   40.01   10.16   4
  -7  -1   1   24.39    9.15   4
  -7   1  -1   34.42   13.28   4
  -7   1   1   38.64    8.20   4
  -7  -1  -1   27.20   10.89   4
  -7   1  -1   33.65    9.67   2
  -7  -1  -1   29.74    9.45   2
   7   1  -1   30.58    7.66   2
  -7  -1   1   25.44    9.50   3
   7  -1   1   32.22   10.96   3
   7   1   1   21.88    8.80   3
  -7   1  -1   23.93    8.47   3
  -7  -1  -1   37.98    9.83   3
  -7   1   1   36.28    9.92   3
   7  -1  -1   29.50   10.74   1
   7   1   1   20.14    8.85   1
  -7  -1  -1   31.78   11.67   1
   7  -1   1   37.51   12.21   1
  -7  -2   1 1036.99   47.43   2
   7   2   1 1169.43   56.54   3
  -7   2  -1 1120.95   61.12   3
  -7   2   1 1143.18   65.76   3
  -7  -2  -1 1153.46   57.18   3
  -7  -2   1 1162.53   65.64   3
   7  -2   1 1163.73   59.75   3
   7   2  -1 1105.65   52.41   1
  -7  -2  -1 1114.78   60.53   1
   7   2   1 1226.55   62.45   1
   7  -2  -1 1143.89   59.85   1
   7  -2   1 1149.02   61.79   1
  -7  -2   1 1191.01   55.56   1
  -7  -2   1 1151.44   59.41   4
  -7  -2  -1 1181.04   68.73   4
   7  -2  -1 1218.04   56.40   4
   7   2  -1 1209.50   60.45   4
   7   2   1 1150.29   60.55   2
  -7  -2  -1 1140.57   61.81   2
  -7   2  -1 1189.03   58.83   2
   7  -2   1 1123.81   55.17   2
   7   2  -1 1227.26   48.02   2
  -7   2  -1 1122.19   67.43   4
  -7   2   1 1179.88   57.19   4
  -7   3  -1  681.23   53.70   4
  -7   3   1  680.46   43.65   4
  -7  -3   1  660.03   42.87   2
   7   3  -1  701.60   50.93   3
   7   3   1  707.68   44.45   3
   7  -3  -1  749.99   52.57   3
  -7  -3   1  715.85   51.96   3
  -7  -3  -1  693.81   44.63   3
  -7   3  -1  709.56   49.78   3
   7  -3   1  671.66   46.97   3
  -7   3   1  679.31   51.64   3
  -7  -3  -1  711.35   48.82   1
  -7   3  -1  700.52   49.97   1
   7  -3   1  669.94   47.20   1
   7   3  -1  755.08   42.28   1
   7  -3  -1  695.18   47.38   1
  -7  -3   1  735.79   42.23   1
   7   3  -1  729.00   48.83   4
   7  -3  -1  697.05   43.37   4
   7   3   1  669.25   51.15   4
   7  -3   1  653.23   49.74   4
  -7  -3  -1  679.73   52.54   4
  -7  -3   1  739.61   49.50   4
  -7  -3  -1  674.68   48.46   2
  -7   3  -1  638.46   43.94   2
   7   3   1  739.75   50.76   2
   7  -3   1  664.61   42.36   2
   7   3  -1  788.56   42.48   2
  -7  -3  -1  647.18   49.13   2
   7   3   1  688.39   48.00   1
   7  -4  -1  951.73   56.19   1
  -7  -4   1 1003.31   60.96   4
   7   4   1 1036.18   65.03   4
   7  -4  -1  998.85   52.49   4
   7   4  -1  991.91   59.06   4
  -7  -4  -1 1004.34   60.98   2
   7   4   1 1115.58   64.76   2
   7  -4   1  973.94   52.10   2
  -7  -4  -1  976.35   56.67   1
   7   4  -1 1015.05   48.19   1
  -7   4  -1 1044.05   61.65   1
  -7   4   1  997.03   59.22   1
  -7  -4   1 1033.94   48.40   1
   7  -4   1  975.13   63.09   4
  -7   4   1  934.84   52.80   4
  -7   4  -1  950.02   53.25   2
  -7  -4   1  992.42   56.84   2
   7   4  -1 1032.97   63.40   3
   7   4   1 1002.68   54.34   3
   7  -4  -1 1004.36   62.53   3
  -7  -4  -1 1008.84   54.77   3
  -7   4  -1 1038.51   62.26   3
   7   4   1  980.75   56.76   1
   7   4  -1 1159.19   56.11   2
  -7  -4  -1  967.98   60.72   2
   7  -5  -1   69.99   17.97   1
   7   5  -1   85.34   18.50   4
   7   5   1   63.55   17.32   4
   7   5   1   74.97   18.06   2
  -7  -5  -1   62.43   18.16   2
  -7  -5   1   66.30   12.57   1
  -7   5   1   72.93   18.03   1
  -7   5  -1   70.86   17.72   1
   7  -5  -1   86.47   18.11   1
   7  -5  -1   61.56   12.65   4
  -7  -5  -1   76.02   18.10   4
   7  -5   1   61.12   15.84   4
  -7  -5   1   66.84   17.80   4
  -7   5  -1   70.56   16.00   4
  -7   5   1   63.03   13.72   4
  -7  -5  -1   69.72   16.44   2
  -7  -5   1   54.49   14.72   2
   7   5  -1   77.67   15.31   2
  -7  -5  -1   61.13   13.29   3
   7   5  -1   67.00   16.90   3
  -7  -5   1   85.63   18.24   3
   7   5   1   58.29   14.81   3
   7  -5  -1   69.36   16.66   3
   7  -5   1   61.93   14.93   3
  -7   5  -1   78.65   18.36   3
   7   5   1   58.81   13.13   1
   7   5  -1   80.06   12.98   1
  -7  -5  -1   53.00   13.10   1
   7  -5   1   69.66   13.92   2
  -7   5  -1   68.41   12.55   2
  -7  -6  -1 2934.11  117.95   4
  -7  -6   1 3032.72  113.51   4
   7   6  -1 3086.53  112.54   4
   7   6   1 2839.95  115.59   4
  -7  -6  -1 2953.02  113.88   2
   7  -6  -1 2782.53   42.82   2
   7  -6   1 3026.32   96.90   2
   7   6   1 2942.25  111.24   2
   7  -6  -1 3178.02   48.70   2
   7   6  -1 2926.12   76.95   1
  -7   6  -1 2976.80  109.54   1
  -7  -6   1 3041.75   76.78   1
   7  -6  -1 3011.94  107.66   1
  -7  -6  -1 2810.09   97.08   1
   7  -6   1 2914.04  103.57   1
   7  -6   1 2694.43  112.02   4
  -7   6  -1 2928.74  122.47   4
  -7   6   1 2946.00  100.53   4
   7  -6  -1 2948.98   96.39   4
  -7   6  -1 2863.04   97.76   2
  -7  -6   1 3027.99  110.29   2
  -7  -6   1 2961.46  114.66   3
   7   6   1 2859.42   96.34   3
   7   6  -1 2939.92  114.18   3
   7  -6   1 2821.81  108.97   3
   7  -6  -1 2820.72  110.40   3
  -7  -6  -1 2948.67   99.40   3
  -7   6   1 3133.26  117.93   3
  -7   6  -1 2936.23  113.51   3
   7   6   1 2908.29   98.56   1
   7   6  -1 3094.16  103.74   2
  -7  -6  -1 3008.54  114.92   2
  -7  -7   1  246.30   34.59   4
   7   7  -1  271.99   35.84   4
   7  -7   1  259.49   31.23   2
  -7  -7  -1  238.82   34.05   2
  -7   7  -1  242.30   32.66   1
  -7  -7   1  246.27   20.13   1
   7  -7  -1  254.87   32.00   1
   7   7  -1  237.91   19.70   1
   7  -7  -1  219.59   28.89   4
  -7  -7  -1  230.77   34.86   4
  -7   7   1  187.09   25.76   4
  -7  -7   1  212.78   35.67   4
  -7   7  -1  252.10   37.49   4
  -7  -7   1  235.62   34.34   2
   7   7   1  269.18   29.48   3
  -7  -7   1  298.64   36.10   3
  -7  -7  -1  244.30   28.88   3
  -7   7  -1  218.49   30.49   3
  -7   7   1  267.72   35.76   3
   7  -7   1  242.10   31.36   1
   7   7   1  252.60   30.55   1
  -7  -7  -1  256.25   30.00   1
  -7   7  -1  236.20   30.46   2
   7  -7  -1  213.20   15.60   2
  -7  -8   1 1732.92   94.78   4
  -7  -8  -1 1602.93   93.26   4
   7  -8  -1 1669.69   56.26   2
   7  -8   1 1578.24   77.53   2
  -7  -8  -1 1718.69   92.74   2
   7  -8   1 1623.02   79.46   1
   7  -8  -1 1717.84   85.81   1
  -7  -8   1 1727.08   51.28   1
   7   8  -1 1734.80   51.02   1
  -7   8  -1 1606.32   96.41   4
  -7   8   1 1590.67   81.90   4
  -7  -8   1 1816.05   94.10   2
  -7   8  -1 1592.76   80.88   2
  -7  -8  -1 1590.51   78.09   3
  -7  -8   1 1665.60   91.57   3
  -7   8   1 1631.25   90.98   3
  -7   8  -1 1739.24   94.41   3
   7   8  -1 1762.54   86.48   2
  -7   8   1 1739.97   55.02   2
   7   8   1 1608.93   76.19   1
  -7  -9   1  784.32   65.78   4
  -7  -9  -1  716.01   64.25   4
  -7  -9  -1  718.87   62.61   2
   7  -9   1  652.87   53.20   2
   7  -9  -1  754.33   41.13   2
   7  -9  -1  734.49   57.49   1
  -7  -9   1  753.32   30.42   1
   7  -9   1  682.12   52.98   1
  -7   9  -1  633.97   65.00   4
   7  -9  -1  735.44   55.75   4
  -7   9  -1  729.90   58.94   2
   7  -9  -1  680.85   37.73   2
   7   9   1  760.26   54.82   3
  -7  -9   1  769.29   65.85   3
  -7   9   1  715.57   60.56   3
  -7   9  -1  729.46   62.26   3
   7   9  -1  766.98   59.47   2
  -7   9   1  770.61   41.81   2
   7   9  -1  682.39   29.48   1
   7   9   1  664.29   50.35   1
   7 -10   1   47.20   15.19   1
   7  10  -1   41.13    4.72   1
   7  10  -1   61.46    6.21   1
   7  10   1   59.42   17.64   1
  -7 -10   1   63.03   18.10   4
   7 -10  -1   44.99   12.93   2
  -7 -10  -1   56.08   16.64   2
   7 -10  -1   58.37   20.55   1
  -7 -10   1   45.74    5.24   1
  -7 -10  -1   35.41   18.21   4
  -7  10   1   48.46   14.21   4
  -7  10  -1   38.31   12.53   4
   7 -10  -1   38.76   15.29   4
   7 -10   1   51.47   22.39   3
   7  10   1   39.39    8.67   3
  -7 -10   1   36.85   16.92   3
  -7 -10  -1   39.42   11.17   3
  -7  10   1   58.76   21.34   3
  -7  10  -1   66.52   22.89   3
   7  10  -1   68.85   18.38   2
  -7  10  -1   50.34   17.05   2
   7 -10  -1   47.62   12.31   2
  -7  10   1   60.90   15.16   2
   7 -10   1   33.88   11.65   2
  -7  11  -1 1287.16   95.15   4
  -7  11   1 1196.00   78.17   4
   7  11   1 1078.75   63.66   1
  -7 -11   1 1232.27   86.11   3
  -7 -11  -1 1215.28   76.59   3
   7 -11   1 1245.95   88.41   3
   7  11  -1 1355.84   85.68   2
  -7  11   1 1337.99   64.57   2
  -7  11  -1 1309.87   89.60   3
  -7  11   1 1311.54   88.24   3
   7 -11   1 1188.21   71.15   1
   7 -11  -1 1332.18   81.57   1
   7 -11  -1 1245.11   63.41   2
  -7 -11  -1 1265.00   88.73   2
  -7 -11  -1 1318.70   94.55   4
  -7 -11   1 1275.25   89.12   4
  -7  11  -1 1386.94   86.47   2
   7 -11  -1 1236.74   61.61   2
  -7 -12   1   30.69   19.61   4
  -7 -12  -1   53.09   21.31   4
   7 -12  -1   24.65   10.89   2
  -7 -12  -1   55.10   21.63   2
   7 -12  -1   57.23   18.92   1
   7 -12   1   35.49   10.63   1
  -7 -12  -1   29.54   13.56   1
  -7  12  -1   23.74   19.23   4
  -7  12   1   30.57   17.07   4
   7 -12   1   35.01   17.81   3
  -7 -12   1   30.53    9.55   3
  -7 -12  -1   34.06   14.55   3
  -7  12  -1   33.51   16.00   3
  -7  12   1   35.56   17.90   3
  -7  12   1   26.95    9.81   2
   7  12  -1   33.29   16.04   2
  -7  12  -1   25.66   15.16   2
   7 -12  -1   24.89   12.82   2
   7  12   1   22.46   13.44   1
   7 -13   1  133.77   21.77   1
  -7 -13  -1  154.11   24.19   1
  -7  13  -1  154.54   33.41   4
  -7  13   1  154.38   29.73   4
   7 -13   1  154.68   33.59   3
  -7 -13   1  187.66   34.74   3
  -7 -13  -1  143.18   27.02   3
  -7  13   1  184.10   35.52   3
  -7  13  -1  183.85   34.50   3
   7  13   1  145.09   29.45   2
   7 -13  -1  189.40   32.61   1
   7 -13  -1  141.89   25.04   2
  -7 -13  -1  145.74   31.82   2
  -7  13   1  173.84   27.44   2
   7  13  -1  148.62   31.18   2
  -7  13  -1  129.15   31.73   2
  -7 -13   1  136.25   31.22   4
  -7 -13  -1  194.85   39.28   4
   7 -14   1  138.02   26.86   1
  -7 -14  -1  125.81   24.29   1
  -7  14   1  170.20   32.99   4
   7 -14   1  120.13   31.74   3
  -7 -14  -1  165.97   32.33   3
  -7  14  -1  195.40   40.84   3
   7 -14  -1  205.58   35.63   1
   7  14   1  168.55   36.80   2
   7 -14  -1  170.51   27.17   2
  -7 -14  -1  190.32   37.34   2
  -7  14  -1  192.55   40.31   2
  -7  14   1  169.78   27.91   2
   7 -14  -1  170.17   27.99   2
  -7 -14  -1  185.89   40.50   4
  -7 -15  -1  272.81   35.08   1
   7 -15   1  392.32   43.96   1
  -7  15   1  447.84   54.02   4
  -7  15  -1  383.89   58.64   4
   7 -15  -1  379.66   57.63   3
   7 -15   1  371.65   56.53   3
  -7 -15   1  394.24   55.81   3
  -7 -15  -1  366.77   50.13   3
  -7  15   1  317.09   51.19   3
  -7  15  -1  379.88   54.27   3
   7  15   1  326.25   50.14   2
   7 -15  -1  372.70   47.98   1
   7 -15  -1  328.62   41.82   2
  -7 -15  -1  365.40   55.18   2
  -7  15   1  347.31   42.25   2
   7  15  -1  356.64   53.13   2
  -7  15  -1  358.07   51.01   2
  -7 -15   1  472.22   61.24   4
  -7 -15  -1  423.83   61.95   4
  -7 -16  -1  337.56   56.94   4
  -7 -16   1  352.06   56.60   4
   7 -16  -1  322.34   43.36   2
  -7 -16  -1  376.35   57.24   2
   7  16   1  247.98   48.23   2
  -7 -16  -1  241.73   32.61   1
   7 -16   1  267.15   38.07   1
  -7  16  -1  312.69   53.95   4
   7 -16  -1  347.04   55.42   3
   7 -16   1  306.40   51.57   3
  -7 -16  -1  309.26   45.54   3
  -7 -16   1  389.16   55.52   3
  -7  16  -1  342.43   54.35   3
  -7  16   1  293.51   48.26   3
   7  16  -1  371.43   55.76   2
  -7  16   1  324.11   44.48   2
  -7  16  -1  312.86   50.45   2
   7  16   1  328.24   33.73   1
   7 -17  -1    2.99   14.95   4
  -7 -17   1    9.56   16.93   4
  -7 -17  -1   -1.94   13.39   4
   7 -17  -1   12.05   14.77   2
  -7 -17   1   10.66   14.58   2
  -7 -17  -1   17.69   12.39   2
   7 -17  -1   -8.09   17.50   1
   7  17   1   14.66   11.16   2
  -7 -17  -1    0.43   14.14   1
   7 -17   1   37.03   15.08   1
  -7  17   1   33.97   24.71   4
  -7  17  -1   14.70   16.56   4
   7 -17  -1   -7.98   17.38   3
   7 -17   1   20.45   20.10   3
  -7 -17   1   21.95   12.57   3
  -7  17   1   -6.90   15.13   3
  -7  17  -1   15.36   22.86   3
   7  17  -1   18.18   18.91   2
  -7  17   1   41.75   19.91   2
   7  17   1   11.09   11.16   1
   7 -18  -1  327.42   52.68   4
  -7 -18  -1  410.76   68.54   4
  -7 -18   1  368.51   65.09   4
  -7 -18   1  411.02   62.62   2
  -7 -18  -1  357.02   60.89   2
   7 -18  -1  306.93   46.75   2
  -7  18  -1  389.12   61.51   3
   7 -18  -1  304.48   46.80   1
   7  18   1  335.22   58.78   2
   7 -18   1  316.82   42.74   1
  -7  18  -1  339.89   63.57   4
  -7  18   1  317.65   52.89   4
   7 -18  -1  246.06   48.65   3
   7 -18   1  294.06   52.76   3
  -7 -18   1  357.13   63.14   3
  -7 -18  -1  326.44   51.36   3
  -7  18   1  372.78   57.53   3
  -7  18   1  303.84   47.07   2
  -7  18  -1  311.32   52.53   2
   7  18  -1  252.26   49.13   2
   7  18   1  310.96   30.79   1
  -7 -19   1   32.62   26.57   4
   7 -19  -1   62.65   29.74   4
  -7 -19  -1   73.22   36.91   4
  -7 -19   1   75.29   30.56   2
  -7 -19  -1   11.31   13.39   1
   7 -19  -1   35.75   19.36   1
   7 -19   1   41.90   21.94   1
  -7  19  -1   70.32   29.16   4
  -7  19   1  107.56   34.08   4
   7 -19  -1   55.25   23.82   3
  -7 -19   1   66.70   32.10   3
  -7 -19  -1   28.58   20.30   3
  -7  19   1   30.36   26.40   3
  -7  19  -1   66.35   31.14   2
   7  19  -1   66.64   26.64   2
  -7  19   1   25.53   18.72   2
   7  19   1   48.80   16.12   1
   7 -20   1   42.24   25.66   3
  -7 -20  -1   41.47   30.06   3
  -7 -20   1   50.33   31.82   3
   7  20   1   39.46   22.59   2
   7 -20  -1   30.70   21.59   1
  -7 -20  -1   45.61   33.87   4
   7 -20  -1   33.89   23.77   4
  -7 -20   1   32.20   23.61   4
  -7 -20   1   29.97   16.58   2
  -7 -20  -1   50.53   28.33   2
   7 -20  -1   31.22   20.51   2
  -7  20   1    0.71   16.42   2
  -7  20  -1    1.81   15.56   2
   7  20  -1   24.03   27.33   2
  -7  20   1   16.64   16.04   4
  -7  20  -1   26.12   22.75   4
  -7  21  -1   10.87   26.96   4
   7 -21  -1   -6.06   27.67   3
  -7 -21  -1   -1.66   22.30   3
  -7 -21   1    9.89   22.94   3
   7 -21  -1  -25.83   19.78   1
  -7  21   1  -28.13   26.47   3
   7 -21  -1    0.49   16.43   2
   7 -21   1  -12.55   21.85   4
  -7 -21  -1   29.27   33.69   4
   7 -21   1   -3.97   21.34   1
  -7  21   1    3.59   16.50   2
  -7  21  -1  -24.35   25.43   2
   7 -22   1   48.91   23.75   1
   7 -22  -1   60.23   32.28   1
   7 -22  -1   74.49   36.69   4
   7 -22  -1   65.41   27.46   2
  -7  22   1   97.55   38.25   4
  -7  22   1   91.99   34.39   2
  -7 -23  -1   72.31   41.07   3
  -7  23   1   -2.05   20.75   2
  -7  23  -1  -25.82   32.89   2
   7 -23  -1  -28.56   34.11   2
   7 -24  -1    9.28   35.82   1
  -7  24   1   17.48   25.04   2
   7 -24  -1   18.18   25.29   2
   8   0   121604.67  268.84   3
  -8   0  -121292.85  271.38   3
   8   0  -121744.07  260.34   1
  -8   0  -122106.21  291.48   1
   8   0   122007.46  258.22   2
  -8   0  -121464.50  261.00   2
   8   0   121561.88  299.72   4
  -8   0   122152.51  265.65   4
   8   0  -122723.70  266.60   4
   8   0  -121934.68  296.37   3
   8   1  -1 1451.20   76.04   3
  -8   1  -1 1324.33   69.69   3
  -8  -1  -1 1447.56   69.00   3
  -8   1   1 1409.42   76.60   3
  -8  -1   1 1405.85   75.72   3
   8  -1  -1 1433.15   76.04   3
   8  -1   1 1363.62   68.04   3
   8   1   1 1424.54   67.83   3
   8   1  -1 1485.27   67.28   1
  -8   1  -1 1458.84   75.38   1
  -8  -1  -1 1422.18   73.56   1
  -8  -1   1 1472.66   68.43   1
  -8   1   1 1477.75   72.22   1
   8  -1  -1 1440.73   69.26   1
   8   1   1 1333.41   75.24   4
  -8  -1   1 1439.61   68.81   4
   8   1  -1 1514.31   71.02   4
  -8  -1  -1 1421.14   79.04   4
   8  -1   1 1291.47   75.35   4
   8  -1  -1 1417.54   65.95   4
  -8  -1  -1 1328.01   66.98   2
  -8  -1   1 1392.80   50.82   2
   8   1   1 1465.61   69.39   2
  -8   1  -1 1436.17   66.33   2
   8  -1   1 1338.18   62.86   2
   8   1  -1 1575.20   50.21   2
  -8   1   1 1430.89   67.40   4
  -8   1  -1 1397.01   79.34   4
  -8   2   1 8772.63  167.63   4
  -8   2  -1 8694.89  199.11   4
  -8  -2   1 8275.55  140.49   2
   8   2  -1 8569.24  189.14   3
   8   2   1 8590.23  167.13   3
  -8  -2   1 8419.19  188.49   3
  -8   2  -1 8431.94  179.03   3
  -8  -2  -1 8554.04  168.73   3
  -8   2   1 8706.64  191.88   3
   8  -2  -1 8348.48  183.90   3
  -8   2   1 8918.11  181.36   1
   8   2  -1 8855.87  160.32   1
  -8   2  -1 8642.02  185.45   1
  -8  -2  -1 8824.45  182.95   1
   8  -2   1 8740.98  180.33   1
  -8  -2   1 8986.85  165.43   1
  -8  -2  -1 8461.17  174.02   2
   8  -2   1 8607.65  158.28   2
   8   2   1 8760.86  173.19   2
  -8  -2   1 8845.97  138.69   2
  -8   2  -1 8655.23  164.18   2
   8   2  -1 9251.37  180.38   4
   8   2   1 8775.38  193.42   4
   8  -2  -1 8987.06  167.44   4
   8  -2   1 8422.09  191.15   4
  -8  -2  -1 8508.58  195.71   4
  -8  -2   1 9005.09  176.92   4
   8   2  -1 9719.89  139.99   2
   8   3  -1   33.60   12.12   4
  -8  -3   1   50.03   12.47   2
  -8  -3  -1   52.99   14.68   2
   8   3   1   32.16   11.90   2
  -8  -3   1   59.13   14.34   1
   8  -3  -1   47.93   15.20   1
  -8   3   1   51.66   15.46   1
  -8  -3   1   42.12   13.89   4
   8  -3   1   36.67   13.28   4
  -8   3  -1   39.93   12.64   4
   8  -3  -1   40.18    9.88   4
  -8   3   1   40.07   10.61   4
  -8  -3  -1   53.18   13.22   4
   8   3   1   39.58    8.82   4
  -8   3  -1   28.64    9.16   2
   8  -3   1   46.99   12.28   2
  -8  -3   1   47.59   13.26   2
   8   3  -1   44.58   10.75   2
  -8  -3  -1   33.71   10.23   3
   8   3  -1   29.85   11.59   3
   8  -3  -1   49.22   12.33   3
   8   3   1   30.16    7.84   3
  -8  -3   1   43.04   15.49   3
  -8   3   1   40.86   16.34   3
  -8   3  -1   49.02   13.70   3
   8  -3   1   33.95   12.53   3
   8  -3  -1   56.25   14.63   1
  -8  -3  -1   28.53   10.41   1
   8  -3   1   38.35   11.08   1
  -8   3  -1   48.31   14.95   1
   8   3  -1   37.11   11.58   1
  -8  -4   1  361.31   38.34   4
   8  -4  -1  293.30   31.49   4
  -8  -4  -1  346.56   40.31   4
  -8  -4  -1  301.11   36.12   2
   8  -4   1  323.81   31.65   2
  -8  -4   1  305.88   30.85   2
   8   4   1  323.64   35.84   2
  -8  -4   1  307.79   32.89   2
  -8   4  -1  290.39   30.37   2
   8   4   1  294.42   31.61   3
  -8  -4  -1  333.75   33.34   3
  -8   4   1  383.23   41.33   3
   8  -4   1  294.08   34.40   3
  -8  -4   1  297.94   36.80   3
   8  -4  -1  274.34   34.46   3
   8  -4   1  329.92   34.53   1
   8  -4  -1  312.53   35.07   1
   8   4  -1  309.80   29.42   1
  -8  -4   1  338.89   30.73   1
  -8   4   1  324.87   32.42   4
  -8   4  -1  303.63   38.26   4
   8   4  -1  384.89   33.61   2
  -8  -4  -1  301.25   35.45   2
  -8  -4  -1  308.09   33.82   1
  -8   4  -1  280.79   35.20   1
   8  -5  -1 2461.77   91.99   4
  -8  -5  -1 2695.34  115.42   4
   8   5  -1 2625.91  104.22   4
   8   5   1 2674.04  105.78   2
   8  -5   1 2636.26   90.51   2
   8  -5   1 2593.51  100.91   1
   8  -5  -1 2612.14  102.04   1
  -8  -5  -1 2520.41   98.56   1
   8   5  -1 2603.73   81.75   1
  -8  -5   1 2583.38   82.46   1
  -8   5   1 2634.78   99.18   4
  -8   5  -1 2594.58  115.49   4
  -8   5  -1 2587.70   92.03   2
  -8  -5   1 2491.82   98.82   2
   8   5   1 2520.11   95.47   3
  -8  -5   1 2458.31  107.70   3
  -8   5   1 2503.03  111.18   3
  -8   5  -1 2635.90  108.90   3
  -8  -5  -1 2564.50   96.63   3
   8  -5   1 2451.49  102.64   3
  -8  -5  -1 2646.25  107.39   2
   8   5  -1 2781.20   95.22   2
   8   5   1 2531.61   97.11   1
  -8  -6  -1  417.75   46.59   4
  -8  -6   1  421.98   44.01   4
   8   6  -1  427.69   44.47   4
  -8   6   1  391.80   40.22   4
  -8   6  -1  375.67   46.51   4
   8  -6  -1  385.18   37.02   4
  -8   6  -1  375.13   35.90   2
  -8  -6   1  364.14   42.51   3
   8   6  -1  434.05   40.70   2
  -8  -6  -1  419.73   39.02   3
  -8   6   1  413.09   46.34   3
  -8   6  -1  434.72   44.94   3
   8  -6  -1  424.39   42.23   1
   8  -6   1  354.14   38.46   1
  -8  -6  -1  421.05   40.46   1
   8   6  -1  388.60   31.70   1
  -8  -6   1  415.00   31.97   1
   8   6   1  391.03   38.56   1
   8  -6   1  386.94   36.00   2
  -8  -6  -1  387.95   43.45   2
   8   6   1  419.04   44.65   2
  -8  -7  -1   -3.61    8.52   2
   8  -7  -1    2.88    2.34   2
   8  -7  -1   -9.90    8.77   1
  -8  -7   1    4.71    7.41   1
  -8  -7   1    1.15    9.26   4
  -8  -7  -1    7.34    6.56   4
  -8   7   1   -8.53    8.96   4
  -8   7  -1    2.27   11.97   4
  -8   7  -1   -6.28    7.12   2
  -8  -7   1    5.78   10.40   2
  -8  -7  -1    6.81    6.65   3
  -8  -7   1    8.82    7.65   3
  -8   7  -1    7.17    8.73   3
  -8   7   1    9.07    9.23   3
   8  -7   1   10.81    7.18   1
  -8  -7  -1   12.43   11.24   1
   8   7  -1    5.31    7.08   1
   8  -7   1    5.18    6.99   2
   8  -7  -1    0.07    2.28   2
   8  -8  -1 2199.14   96.72   4
  -8   8  -1 2136.79  115.24   4
  -8   8  -1 2016.29   92.93   2
   8   8   1 2214.51   95.06   3
  -8  -8   1 2033.46  106.34   3
  -8   8   1 2201.60  110.94   3
  -8   8  -1 2135.11  107.13   3
   8  -8   1 2177.93   97.36   1
   8  -8  -1 2077.03   97.54   1
   8   8  -1 2265.08   66.30   1
  -8  -8   1 2281.93   67.83   1
  -8  -8  -1 2142.37   91.54   1
   8  -8  -1 2171.13   53.73   2
  -8  -8  -1 2079.32  107.31   2
   8  -8  -1 2120.64   58.24   2
   8   8  -1 2341.67  102.37   2
  -8  -8   1 2262.43  111.95   4
  -8  -8  -1 2128.16  112.23   4
  -8  -9   1 2118.82  110.37   4
  -8  -9  -1 2035.20  112.63   4
   8  -9   1 1884.61   89.73   2
   8  -9  -1 1926.45   64.38   2
  -8  -9  -1 1963.07  105.82   2
   8  -9   1 1987.55   94.20   1
   8  -9  -1 2028.65   98.65   1
  -8  -9  -1 1907.08   88.31   1
  -8  -9   1 2069.92   60.82   1
   8  -9  -1 1952.93   95.67   4
  -8   9   1 1926.06   97.33   4
  -8   9  -1 1857.41  111.70   4
   8  -9  -1 1862.31   57.64   2
   8   9   1 1950.30   94.08   3
  -8  -9  -1 1984.56   95.72   3
  -8  -9   1 1952.42  104.78   3
  -8   9   1 2012.80  107.66   3
  -8   9  -1 2109.06  111.45   3
   8   9  -1 2131.83  101.63   2
  -8   9   1 2164.26   64.72   2
   8   9  -1 2005.60   59.57   1
  -8  10   1 2034.57  101.97   4
  -8  10  -1 1947.75  114.83   4
  -8  10  -1 2032.72   98.12   2
   8 -10  -1 1867.57   65.12   2
  -8 -10   1 2059.35  110.87   3
  -8 -10  -1 2190.66  102.85   3
   8  10  -1 2297.63  110.34   2
  -8  10   1 2295.26   74.14   2
  -8  10   1 2176.99  113.76   3
  -8  10  -1 2092.80  113.91   3
   8 -10   1 2103.29   99.05   1
   8 -10  -1 2187.90  106.02   1
  -8 -10  -1 2035.05   91.29   1
  -8 -10  -1 2351.85  119.31   2
   8 -10  -1 2280.04   74.45   2
   8 -10   1 2118.66   97.19   2
   8  10  -1 2032.00   54.00   1
  -8 -10   1 2191.94  117.35   4
  -8 -10  -1 2041.17  116.22   4
  -8 -11   1  612.56   64.32   4
  -8 -11  -1  556.34   61.16   4
  -8 -11  -1  580.51   62.60   2
   8 -11  -1  616.78   42.61   2
   8 -11  -1  607.09   57.79   1
  -8 -11   1  596.41   24.21   1
   8 -11   1  598.71   53.27   1
  -8  11   1  613.78   57.99   4
  -8  11  -1  622.07   69.74   4
  -8  11  -1  555.00   56.02   2
   8 -11  -1  499.36   36.65   2
  -8 -11  -1  567.03   53.64   3
   8 -11   1  587.41   62.84   3
  -8 -11   1  635.24   64.42   3
   8  11  -1  705.91   62.57   2
  -8  11   1  633.41   42.33   2
  -8  11  -1  618.02   63.88   3
  -8  11   1  611.82   63.17   3
  -8 -11  -1  443.06   43.38   1
   8  11  -1  502.23   19.77   1
  -8  12  -1 5432.56  207.41   4
  -8  12   1 5564.74  181.60   4
   8 -12   1 5471.94  195.58   3
  -8 -12   1 5523.02  195.06   3
  -8 -12  -1 5493.34  173.80   3
  -8 -12   1 5833.56  204.20   4
  -8 -12  -1 5923.01  209.73   4
  -8  12  -1 5623.69  198.08   3
  -8  12   1 5644.16  194.83   3
   8 -12  -1 4965.17  126.08   2
  -8  12  -1 5876.95  186.43   2
   8 -12  -1 5761.71  179.75   1
  -8 -12  -1 5056.30  149.45   1
   8 -12   1 5354.53  163.89   1
   8 -12  -1 5742.60  140.45   2
  -8 -12  -1 5685.76  199.28   2
   8  12  -1 6059.69  192.85   2
  -8  12   1 6236.12  143.73   2
   8  13   1   36.09   16.63   1
  -8  13   1    5.63   10.14   4
   8  13  -1   33.81   15.13   2
  -8  13   1   27.44   10.44   2
  -8  13  -1   16.70   14.30   2
  -8 -13  -1   15.26    9.79   3
  -8  13   1   40.73   21.31   3
   8 -13  -1    4.81   13.12   1
  -8 -13  -1   33.63   18.24   1
   8 -13   1   25.46   13.94   1
  -8 -13   1   35.52   19.37   2
   8 -13  -1   25.28   13.29   2
  -8 -14   1 1397.33  106.58   4
  -8 -14  -1 1426.56  111.51   4
  -8 -14  -1 1391.32  104.63   2
  -8 -14   1 1476.68  106.41   2
  -8 -14  -1 1073.30   69.17   1
   8 -14   1 1213.44   82.00   1
  -8  14  -1 1426.52  113.30   4
  -8  14   1 1385.01   99.61   4
  -8 -14   1 1457.63  105.50   3
  -8 -14  -1 1345.07   93.14   3
   8 -14   1 1299.10  103.52   3
   8  14  -1 1336.58   97.31   2
  -8  14   1 1350.91  104.35   3
  -8  14  -1 1386.49  105.22   3
  -8  14  -1 1244.34   95.58   2
   8 -14  -1 1138.45   69.30   2
   8  14   1 1306.83   73.27   1
  -8 -15   1  125.27   39.12   4
  -8 -15  -1  151.69   39.50   4
  -8 -15  -1  169.02   38.31   2
   8 -15  -1  127.32   27.82   2
  -8 -15   1  148.97   37.70   2
   8 -15  -1  102.80   29.28   1
   8 -15   1  141.27   29.52   1
  -8 -15  -1  103.61   25.42   1
  -8  15   1  177.48   35.81   4
  -8  15  -1  101.76   33.96   4
   8 -15   1  120.87   30.20   3
   8 -15  -1  133.68   31.68   3
  -8 -15  -1  119.89   30.42   3
  -8 -15   1  130.91   33.15   3
  -8  15   1  145.46   35.67   3
  -8  15  -1  155.22   37.26   3
   8  15  -1  174.66   37.48   2
  -8  15   1  149.74   28.10   2
  -8  15  -1  103.91   30.26   2
   8  15   1  142.96   24.27   1
  -8 -16   1    3.72   14.56   4
  -8 -16  -1    8.95   12.83   4
  -8 -16  -1   11.97   15.29   2
   8 -16  -1   34.22   20.14   2
  -8 -16   1    6.71   12.42   2
   8 -16  -1   -6.97   17.67   1
  -8 -16  -1   -9.83   15.37   1
   8 -16   1    0.90   15.03   1
  -8  16   1    6.70   14.22   4
  -8  16  -1   -8.30   15.49   4
   8 -16  -1   -2.18   16.36   3
   8 -16   1   -5.01   12.76   3
  -8 -16   1   -5.77   19.48   3
  -8  16   1    0.13   13.07   3
  -8  16  -1   17.86   15.33   3
  -8  16  -1   -6.72   16.01   2
   8  16  -1   -1.01   12.96   2
  -8  16   1   30.31   19.56   2
   8  16   1    6.07   10.78   1
   8  17   1    0.52   10.96   1
  -8  17  -1   -1.87   14.65   4
  -8  17   1   11.91   13.46   4
   8 -17  -1    1.63   16.56   3
   8 -17   1   11.59   13.01   3
  -8 -17  -1  -17.11   17.18   3
  -8 -17   1    9.15   19.07   3
  -8  17  -1   -0.45   18.14   3
  -8  17   1    5.24   17.81   3
   8 -17  -1   -8.50   14.71   1
  -8 -17   1   -6.19   13.10   2
   8 -17  -1    5.09   11.18   2
  -8 -17  -1   11.44   12.64   2
   8  17  -1    2.82   16.59   2
  -8  17   1   13.44   13.03   2
  -8 -17  -1   11.60   14.03   4
  -8 -17   1  -11.81   13.92   4
  -8 -18   1   24.13   14.91   4
   8 -18  -1   49.35   20.33   4
  -8 -18  -1   65.92   30.51   4
  -8 -18   1   14.80   14.25   2
   8 -18  -1   24.96   12.17   2
  -8 -18  -1   49.36   25.92   2
   8 -18  -1   46.51   21.81   1
   8 -18   1   55.31   22.48   1
  -8  18   1   29.93   22.32   4
  -8  18  -1   40.55   25.31   4
   8 -18   1   53.91   27.77   3
   8 -18  -1   39.44   25.65   3
  -8 -18  -1   38.39   15.37   3
  -8 -18   1   21.03   21.97   3
  -8  18   1   19.22   22.54   3
  -8  18  -1   57.93   32.81   3
  -8  18   1   19.66   16.03   2
  -8  18  -1   29.44   19.97   2
   8  18  -1   57.12   22.27   2
   8  18   1    5.10   19.60   1
   8 -19  -1  221.09   45.07   4
  -8  19  -1  175.98   45.83   3
   8 -19  -1  157.57   35.93   2
  -8 -19  -1  261.09   54.59   2
   8 -19  -1  210.02   41.27   1
   8 -19   1  182.10   34.71   1
  -8  19   1  203.62   46.10   4
   8 -19  -1  150.09   46.04   3
   8 -19   1  182.67   47.75   3
  -8 -19  -1  224.37   42.87   3
  -8  19   1  165.48   40.34   3
  -8  19  -1  220.17   47.22   2
  -8  19   1  157.96   36.40   2
   8  19   1  159.28   23.67   1
   8 -20   1   26.18   22.65   1
  -8  20   1   92.73   36.95   4
  -8  20  -1   88.98   41.82   4
   8 -20  -1   47.58   27.98   3
   8 -20   1   50.71   34.79   3
  -8 -20   1   67.13   35.41   3
  -8 -20  -1   44.39   22.90   3
  -8  20   1   75.25   33.81   3
   8 -20  -1   44.54   24.66   1
  -8 -20   1   77.36   31.27   2
   8 -20  -1   48.57   18.11   2
  -8 -20  -1  118.95   43.62   2
   8 -20  -1   77.89   34.36   4
  -8 -20   1   23.06   18.42   4
  -8 -20  -1   78.33   33.35   4
   8  20  -1   45.55   18.55   2
  -8  20  -1   91.51   29.86   2
   8 -21  -1  -42.45   32.84   4
   8 -21  -1   -9.45   20.20   2
   8 -21  -1    8.34   28.04   3
  -8 -21  -1  -49.60   28.25   3
  -8  21   1    4.48   31.54   3
  -8  21  -1  -43.23   32.03   2
  -8  21   1   -3.95   20.66   2
   8 -21   1    9.15   20.50   1
   8 -21  -1    5.36   25.74   1
  -8 -22  -1  664.76   82.07   3
  -8  22   1  530.00   76.41   2
   8 -22  -1  500.35   65.95   2
  -8  22   1  627.04   85.13   4
   8 -22  -1  647.67   88.02   4
   8 -22   1  612.86   66.33   1
   8 -23  -1   39.33   40.79   1
  -8  23  -1   58.32   34.10   2
  -9   0  -1  133.89   26.52   4
  -9   0   1  147.28   25.34   4
   9   0  -1  186.09   25.16   4
  -9   0  -1  146.76   22.66   2
  -9   0   1   90.38   11.84   2
   9   0   1  130.54   22.22   3
  -9   0   1  132.48   27.27   3
  -9   0  -1  145.96   23.79   3
  -9   0   1  158.25   24.97   1
   9   0   1  151.25   26.73   1
   9   0   1  140.35   20.11   2
   9  -1   1 3492.81  117.05   3
  -9  -1   1 3527.06  128.14   3
  -9  -1  -1 3457.91  115.71   3
  -9   1   1 3481.53  127.50   3
   9   1   1 3656.39  121.02   1
   9  -1  -1 3508.54  113.47   1
  -9  -1   1 3772.07  117.53   1
   9  -1   1 3587.21  120.88   1
  -9   1   1 3535.15  119.00   1
  -9   1  -1 3529.98  133.74   4
  -9   1   1 3643.05  116.39   4
  -9   1  -1 3549.88  109.65   2
   9  -1   1 3538.29  106.24   2
  -9  -1  -1 3468.80  112.51   2
  -9  -1   1 3437.98   83.69   2
   9   1   1 3586.16  112.50   2
  -9  -1   1 3232.43   80.88   2
   9   1  -1 3891.94  122.42   4
  -9  -1   1 3682.16  118.80   4
   9  -1  -1 3804.73  115.60   4
  -9  -1  -1 3440.90  131.32   4
   9   2  -1  730.90   39.84   2
   9  -2   1  586.55   49.54   3
  -9  -2  -1  660.12   50.75   3
  -9   2   1  674.71   58.74   3
  -9  -2   1  635.21   55.77   3
   9  -2  -1  662.72   50.92   1
   9   2   1  675.93   52.93   1
   9   2  -1  656.79   47.80   1
  -9  -2  -1  586.63   50.26   1
   9  -2   1  663.65   52.64   1
  -9   2   1  656.48   49.60   4
  -9   2  -1  669.44   58.50   4
  -9  -2  -1  687.18   52.08   2
  -9  -2   1  693.25   41.62   2
   9  -2   1  628.93   43.98   2
  -9   2  -1  635.92   45.85   2
  -9  -2   1  525.94   38.27   2
   9  -2  -1  672.88   49.66   4
  -9  -2   1  647.06   51.33   4
  -9  -2  -1  649.46   57.19   4
  -9  -3  -1 2192.20   96.53   2
   9   3  -1 2537.60   82.06   2
   9  -3   1 2138.58   97.04   3
  -9  -3   1 2495.90  110.64   3
  -9  -3  -1 2249.08   93.58   3
  -9   3  -1 2427.98  104.69   3
  -9   3   1 2491.91  109.93   3
   9  -3  -1 2395.39   97.39   1
   9   3   1 2385.48   97.89   1
   9   3  -1 2497.96   90.54   1
   9  -3   1 2411.68   99.87   1
  -9  -3  -1 2404.36  101.02   1
  -9   3   1 2297.58   95.47   4
  -9   3  -1 2160.91  107.86   4
  -9   3  -1 2210.76   88.18   2
   9  -3   1 2286.91   86.39   2
   9   3   1 2395.04   98.53   2
  -9  -3  -1 2297.62   97.81   2
  -9  -3   1 2423.60   83.46   2
   9   3  -1 2488.72  102.21   4
  -9  -3  -1 2339.68  109.13   4
  -9  -3   1 2379.25  100.21   4
   9  -3  -1 2311.49   93.90   4
  -9  -3   1 2046.25   80.75   2
  -9   4  -1  402.81   37.93   2
  -9  -4   1  347.54   36.57   2
   9   4  -1  487.63   38.27   2
  -9  -4  -1  387.54   42.19   2
  -9   4  -1  448.69   47.39   3
  -9  -4  -1  377.94   38.30   3
  -9  -4   1  401.50   44.89   3
  -9   4   1  378.26   44.13   3
   9  -4  -1  421.25   42.04   1
   9  -4   1  422.56   41.86   1
   9   4  -1  418.85   37.33   1
  -9  -4   1  493.48   40.55   1
  -9   4  -1  380.79   44.99   4
  -9   4   1  371.31   38.97   4
   9  -4   1  393.83   37.37   2
  -9  -4   1  409.17   37.47   2
   9   4   1  418.13   42.49   2
   9   4  -1  453.95   44.69   4
   9  -4  -1  371.35   38.51   4
  -9  -4  -1  411.15   46.03   4
  -9  -4  -1  405.23   41.09   1
   9   4   1  456.34   42.97   1
  -9  -5  -1  645.01   60.03   4
   9   5  -1  687.50   57.24   4
  -9  -5   1  686.97   57.93   4
  -9   5  -1  656.36   62.54   4
  -9   5   1  611.20   51.46   4
  -9   5  -1  641.77   47.29   2
  -9  -5   1  621.55   51.73   2
   9   5   1  639.52   51.69   3
  -9   5  -1  696.45   59.33   3
  -9   5   1  673.25   60.14   3
  -9  -5   1  685.88   59.11   3
   9  -5   1  664.62   47.95   2
  -9  -5  -1  695.84   56.93   2
  -9  -5   1  703.43   50.81   2
   9   5   1  636.29   55.13   2
   9  -5  -1  624.14   51.96   1
   9   5  -1  645.58   44.61   1
   9  -5   1  649.30   53.27   1
  -9  -5   1  697.13   47.03   1
  -9  -5  -1  616.13   51.73   1
   9   5   1  690.49   52.52   1
   9   5  -1  723.59   50.68   2
  -9  -5  -1  556.77   52.03   2
  -9  -6  -1   71.13   21.74   4
  -9  -6   1   65.58   18.01   4
   9  -6  -1   62.48   16.95   4
  -9   6   1   44.58   12.49   4
  -9   6  -1   51.60   17.10   4
  -9  -6   1   47.59   16.31   2
   9   6   1   74.83   17.69   3
  -9  -6   1   79.56   22.09   3
  -9   6   1   64.11   19.23   3
  -9   6  -1   58.06   19.27   3
  -9  -6   1   64.31   16.51   2
  -9  -6  -1   81.11   19.99   2
   9  -6  -1   66.98   17.78   1
  -9  -6   1   54.83   13.94   1
   9  -6   1   73.73   16.35   1
   9   6   1   56.87   15.52   1
   9   6  -1   77.63   14.67   1
  -9  -6  -1   61.98   16.96   1
  -9   6  -1   72.58   17.11   2
   9  -6   1   57.36   13.53   2
  -9  -7   1   32.34   12.21   4
  -9  -7  -1   45.62   18.38   4
   9  -7  -1   32.51   12.89   4
  -9   7  -1   28.99   12.68   4
  -9  -7   1   26.72   13.92   2
   9   7  -1   62.20   15.20   2
  -9   7  -1   49.99   13.29   2
  -9  -7  -1   34.90   14.66   3
  -9  -7   1   26.58   10.51   3
   9   7   1   40.84   14.36   3
  -9   7   1   32.50   14.53   3
  -9   7  -1   61.80   18.81   3
  -9  -7   1   57.22   15.05   2
  -9  -7  -1   43.40   17.53   2
   9  -7  -1   70.90   21.73   1
  -9  -7   1   28.88   11.32   1
  -9  -7  -1   36.36   12.31   1
   9  -7   1   52.83   16.60   1
   9   7   1   36.56   12.95   1
   9   7  -1   61.12   14.42   1
   9  -7   1   51.62   13.74   2
   9   8   1   49.08   15.72   1
   9  -8  -1   80.30   19.76   4
  -9  -8   1   60.79   18.56   4
  -9  -8  -1   73.63   20.54   4
  -9   8   1   53.01   15.28   4
  -9   8  -1   75.23   15.91   4
   9   8  -1   69.79   19.89   2
  -9   8  -1   52.19   13.69   2
  -9  -8   1   45.02   11.87   3
  -9  -8  -1   62.62   14.67   3
  -9   8  -1   80.89   22.52   3
  -9   8   1   74.41   22.30   3
  -9  -8   1   56.90   17.06   2
   9  -8  -1   58.93    7.24   2
  -9  -8  -1   68.77   20.89   2
   9  -8  -1   46.51   15.00   1
  -9  -8   1   58.83   13.33   1
  -9  -8  -1   47.96   18.28   1
   9  -8   1   60.34   20.11   1
   9   8  -1   53.43   12.31   1
   9  -8  -1   57.43    6.70   2
   9   9   1  112.85   23.18   1
  -9  -9   1  130.77   27.42   2
  -9  -9  -1  134.82   29.48   2
   9  -9  -1  103.71   13.95   2
   9  -9  -1  139.88   27.65   1
  -9  -9   1  119.46   16.79   1
  -9  -9   1  145.73   29.89   4
  -9  -9  -1  133.73   31.80   4
  -9   9  -1   96.90   24.37   4
  -9   9   1   86.09   21.03   4
   9   9  -1  152.65   27.68   2
  -9  -9   1  104.88   25.28   3
  -9  -9  -1  130.96   24.55   3
  -9   9  -1  151.34   30.43   3
  -9   9   1  165.14   31.57   3
   9   9  -1  134.89   17.30   1
   9  -9   1  112.60   23.42   1
  -9  -9  -1  142.77   27.51   1
   9  -9  -1  122.90   12.71   2
   9  -9   1  156.41   25.08   2
   9  10   1  208.17   30.73   1
  -9 -10   1  254.08   43.32   4
  -9 -10   1  269.56   41.08   2
  -9 -10  -1  215.83   38.41   2
   9 -10  -1  211.21   21.89   2
   9 -10  -1  271.92   38.68   1
  -9 -10   1  215.24   20.34   1
  -9 -10  -1  192.14   38.05   4
  -9  10  -1  186.77   36.29   4
  -9  10   1  234.79   34.97   4
  -9  10  -1  219.30   32.87   2
   9  10  -1  251.99   38.58   2
  -9  10   1  263.28   23.11   2
  -9 -10  -1  214.36   33.34   3
  -9 -10   1  231.76   37.79   3
  -9  10   1  217.20   36.98   3
  -9  10  -1  243.55   39.66   3
   9 -10   1  248.24   35.49   1
  -9 -10  -1  232.32   32.58   1
   9  10  -1  216.69   20.97   1
   9 -10   1  218.84   32.05   2
   9 -10  -1  227.49   20.99   2
   9  11   1   37.06   10.76   1
   9  11  -1   60.82    9.69   1
  -9 -11   1   53.84   20.12   4
  -9 -11  -1   87.28   26.08   2
   9 -11  -1   71.06   12.94   2
  -9 -11   1   68.43   22.87   2
  -9 -11   1   57.44   10.40   1
   9 -11  -1   55.88   20.38   1
  -9 -11  -1   73.85   25.72   4
  -9  11   1   40.50   14.57   4
  -9  11  -1   74.73   24.78   4
  -9  11  -1   69.86   19.94   2
   9  11  -1   93.43   24.30   2
  -9  11   1   79.74   14.69   2
  -9 -11   1   30.36    8.87   3
  -9 -11  -1   55.71   14.31   3
  -9  11   1   60.15   23.72   3
  -9  11  -1   67.60   22.06   3
   9 -11  -1   69.43   15.01   2
   9 -11   1   73.56   20.53   1
  -9 -12   1  396.09   55.42   4
  -9 -12   1  461.80   55.14   2
   9 -12  -1  429.18   36.90   2
   9 -12  -1  465.93   53.08   1
  -9 -12   1  382.16   18.66   1
   9 -12  -1  362.56   32.79   2
  -9  12   1  341.65   46.94   4
   9  12  -1  451.57   53.64   2
  -9  12  -1  376.27   48.45   2
  -9  12   1  433.68   35.84   2
  -9 -12  -1  384.06   46.39   3
   9 -12   1  360.24   42.04   1
   9  12  -1  330.23   15.70   1
   9  12   1  339.71   39.75   1
   9 -13   1  360.06   44.72   1
   9  13   1  346.02   39.49   1
  -9 -13   1  422.86   59.06   4
  -9 -13  -1  419.21   58.08   2
   9 -13  -1  387.74   38.09   2
  -9 -13  -1  338.38   54.71   4
  -9  13   1  392.90   50.00   4
  -9  13  -1  327.03   54.41   4
   9 -13   1  420.79   61.71   3
  -9 -13   1  364.39   51.33   3
  -9 -13  -1  398.63   48.94   3
  -9  13  -1  386.83   55.43   3
  -9  13   1  422.59   58.04   3
  -9  13   1  398.41   37.27   2
  -9  13  -1  329.12   46.81   2
   9 -13  -1  362.91   35.47   2
   9  14   1   33.85   13.15   1
  -9 -14   1   39.60   17.49   4
  -9 -14  -1    8.25   12.16   2
  -9 -14   1   40.68   22.18   2
   9 -14  -1   39.35   14.61   2
   9 -14  -1   27.57   17.96   1
  -9 -14  -1   26.01   12.43   4
  -9  14   1   14.80   12.26   4
  -9  14  -1   15.19   13.07   4
   9 -14   1   38.29   19.41   3
  -9 -14   1   35.40   20.78   3
  -9 -14  -1   20.43    9.79   3
  -9  14  -1   34.94   21.11   3
  -9  14   1   46.76   24.57   3
   9  14  -1   23.22   10.68   2
  -9  14  -1   39.57   18.71   2
  -9  14   1   49.49   16.15   2
   9 -14   1   47.91   18.21   1
   9  15   1   42.57   15.42   1
  -9 -15   1   54.86   31.38   4
  -9 -15  -1   68.35   27.43   2
  -9 -15   1   44.81   21.19   2
   9 -15  -1   53.64   16.23   2
   9 -15  -1   37.88   20.72   1
  -9 -15  -1   25.76   19.23   4
  -9  15  -1   47.31   22.33   4
   9 -15   1   43.82   24.57   3
   9 -15  -1   50.81   24.36   3
  -9 -15  -1   -8.71   21.16   3
  -9 -15   1   33.82   19.44   3
  -9  15  -1   38.40   21.53   3
  -9  15   1   41.99   23.32   3
   9  15  -1   50.58   22.83   2
  -9  15   1   48.16   17.83   2
  -9  15  -1   34.34   20.58   2
   9 -15  -1   37.45   15.46   2
   9  16   1   25.84   11.40   1
  -9 -16   1   27.46   23.30   4
  -9 -16   1   28.69   16.16   2
   9 -16  -1   43.47   19.53   2
  -9 -16  -1   23.64   14.72   2
   9 -16  -1   18.34   13.82   1
  -9 -16  -1   69.91   29.95   4
  -9  16  -1   36.26   27.12   4
  -9  16   1   43.23   24.24   4
   9 -16  -1   22.50   18.16   3
   9 -16   1   33.59   24.36   3
  -9 -16   1   29.09   15.15   3
  -9 -16  -1    6.29   20.61   3
  -9  16   1   44.52   23.78   3
  -9  16  -1   24.84   17.54   3
  -9  16  -1   42.23   21.76   2
   9  16  -1   31.29   15.68   2
  -9  16   1   42.24   17.38   2
   9 -16   1   19.98   12.34   1
   9  17   1  141.95   24.31   1
  -9 -17   1  239.12   53.49   4
  -9 -17   1  168.34   43.04   2
  -9 -17  -1  131.09   35.93   2
   9 -17  -1  150.29   31.08   2
   9 -17  -1  136.31   34.04   1
  -9 -17  -1  217.23   51.02   4
  -9  17  -1  161.35   44.38   4
  -9  17   1  159.63   34.33   4
   9 -17  -1  142.86   38.42   3
   9 -17   1  108.45   41.58   3
  -9 -17  -1  130.47   33.41   3
  -9 -17   1  191.40   47.30   3
  -9  17   1  164.50   39.92   3
  -9  17  -1  173.98   45.65   3
   9  17  -1  195.38   41.60   2
  -9  17   1  164.97   30.33   2
   9 -17   1  134.74   30.40   1
   9 -18  -1   72.63   27.55   4
  -9 -18   1   95.11   37.40   2
   9 -18  -1   54.93   20.97   2
   9 -18  -1   57.59   28.19   1
   9 -18   1   33.84   14.33   1
  -9  18   1   77.98   32.81   4
  -9  18  -1   65.15   32.22   4
   9 -18  -1   59.14   29.82   3
  -9 -18   1   19.19   21.76   3
  -9 -18  -1   24.73   25.49   3
  -9  18   1   85.85   33.53   3
   9  18  -1   83.54   32.84   2
  -9  18  -1   43.75   18.66   2
  -9  18   1   62.63   24.88   2
   9  18   1   58.12   18.17   1
   9 -19  -1   59.81   27.21   4
  -9 -19   1   93.92   38.34   4
  -9 -19   1   87.74   34.81   2
   9 -19  -1   22.88   19.72   2
  -9 -19  -1   23.30   28.00   2
   9 -19  -1   34.38   17.20   3
   9 -19   1   68.35   33.03   3
  -9 -19  -1   82.19   32.99   3
  -9 -19   1    8.25   21.31   3
  -9  19  -1   16.74   26.95   3
  -9  19   1  -12.19   22.45   3
  -9  19   1   67.55   29.81   4
  -9  19  -1    5.63   20.84   4
  -9 -19  -1   45.59   30.67   4
   9 -19  -1   47.80   25.47   1
   9 -19   1   25.10   18.27   1
  -9  19  -1   73.48   30.69   2
  -9  19   1   17.54   14.32   2
   9  19  -1   32.85   19.26   2
   9 -20  -1   21.52   24.08   1
   9 -20   1   19.76   19.80   1
  -9  20  -1   41.63   20.83   4
  -9  20   1   22.18   20.02   4
   9 -20  -1   26.65   24.21   3
  -9 -20   1   -6.07   24.07   3
  -9 -20  -1   66.63   32.72   3
  -9  20   1   18.64   25.91   3
   9  20  -1   13.34   25.47   2
  -9  20  -1   15.86   25.13   2
  -9 -20   1   27.75   26.13   2
   9 -21   1   10.91   19.22   1
  -9  21   1   14.42   21.80   2
   9 -21  -1   46.67   27.37   2
  -9  21   1   21.56   27.41   4
  -9  21  -1   19.60   19.89   2
   9 -21  -1   32.04   28.77   4
  -9 -22  -1  115.33   41.42   3
   9 -22  -1   17.66   30.14   1
   9 -22   1   91.35   35.75   1
  -9  23  -1  209.11   59.04   2
  10   0  -1   66.80   16.80   4
 -10   0  -1   63.34   21.02   4
 -10   0   1   30.35    7.24   2
  10   0   1   77.82   19.48   3
 -10   0   1   77.53   19.93   3
 -10   0  -1   66.31   17.59   3
 -10   0  -1   52.60   13.84   2
  10   0  -1   65.62   16.72   1
  10   0   1   58.49   17.57   1
  10   0   1   80.17   19.36   2
 -10   0   1   64.03    9.85   2
 -10   1  -1  182.62   31.45   4
 -10  -1  -1  214.94   34.88   4
  10  -1  -1  211.79   30.37   4
 -10   1   1  113.50    9.95   2
 -10  -1  -1  231.07   30.51   2
 -10   1  -1  197.48   26.90   2
 -10  -1   1  142.93   18.18   2
  10   1   1  222.36   31.72   3
 -10  -1   1  218.13   34.27   3
 -10   1  -1  223.88   33.31   3
 -10   1   1  218.53   34.74   3
 -10  -1  -1  238.13   32.68   3
 -10  -1   1  228.10   21.28   2
 -10   1   1  193.71   10.39   2
  10  -1   1  199.89   26.18   2
  10   1  -1  238.76   33.14   4
  10  -1  -1  208.91   31.23   1
  10   1   1  226.03   31.77   1
  10  -1   1  208.28   30.39   1
  10   1  -1  181.98   27.78   1
 -10  -2   1  388.45   41.75   4
  10   2  -1  371.68   42.71   4
 -10  -2  -1  381.02   45.87   4
  10  -2  -1  320.80   37.43   4
  10  -2   1  356.97   35.43   2
 -10   2  -1  334.34   34.95   2
 -10  -2  -1  337.36   37.74   2
  10   2   1  316.08   37.14   2
 -10  -2   1  388.69   31.77   2
 -10  -2   1  382.05   39.08   1
  10   2   1  370.00   39.47   1
  10  -2  -1  393.65   41.10   1
  10   2  -1  374.61   37.17   1
 -10   2  -1  332.88   45.67   4
 -10  -2   1  286.84   29.43   2
  10   2   1  359.22   39.93   3
 -10  -2   1  343.47   42.09   3
 -10  -2  -1  376.21   41.70   3
 -10   2  -1  335.93   40.16   3
 -10   2   1  326.62   41.70   3
 -10  -2  -1  289.24   35.90   2
  10  -2   1  362.52   40.30   1
 -10  -3   1  865.79   55.61   2
  10   3   1  963.04   65.22   3
 -10  -3   1  955.89   72.10   3
 -10   3   1 1020.86   74.91   3
 -10   3  -1  980.34   71.19   3
 -10  -3  -1  920.40   64.89   3
  10   3   1  955.36   65.52   1
  10  -3  -1 1051.31   67.78   1
  10  -3   1  978.06   66.40   1
 -10  -3   1 1016.87   63.42   1
 -10   3  -1  935.69   75.15   4
 -10   3  -1  913.56   58.70   2
 -10  -3   1  964.34   55.50   2
  10   3   1  947.17   65.47   2
  10  -3   1  968.82   57.00   2
 -10  -3  -1  950.90   64.27   2
  10   3  -1 1071.66   55.32   2
  10  -3  -1  940.96   65.30   4
 -10  -3  -1  931.68   73.68   4
  10   3  -1 1038.11   69.60   4
 -10  -3   1 1003.92   68.93   4
 -10  -4  -1  605.22   60.25   4
 -10  -4   1  528.20   51.72   4
  10  -4  -1  504.77   47.56   4
  10  -4   1  493.45   42.09   2
 -10  -4  -1  545.10   51.62   2
  10   4   1  518.16   50.51   2
 -10  -4   1  540.89   46.03   2
 -10  -4   1  412.32   42.24   2
 -10   4  -1  537.10   45.35   2
  10   4   1  535.24   50.29   3
 -10  -4   1  555.58   56.69   3
 -10   4   1  535.56   54.08   3
 -10  -4  -1  508.96   47.46   3
 -10   4  -1  565.37   55.38   3
  10  -4  -1  547.06   48.41   1
  10  -4   1  578.78   50.81   1
 -10  -4   1  592.44   48.08   1
 -10   4  -1  537.79   58.05   4
  10   4  -1  646.96   46.27   2
  10   4   1  569.20   49.50   1
  10  -5  -1  579.66   51.84   4
 -10  -5  -1  680.34   64.35   4
 -10  -5   1  587.51   58.17   4
 -10   5  -1  546.74   60.70   4
 -10   5  -1  607.68   47.05   2
  10   5   1  604.08   53.73   3
  10   5  -1  742.53   52.48   2
 -10  -5  -1  617.73   54.32   3
 -10   5  -1  669.05   60.80   3
 -10   5   1  667.33   63.80   3
 -10  -5   1  684.15   62.81   3
  10   5  -1  639.60   47.33   1
  10  -5  -1  642.86   54.99   1
  10  -5   1  652.13   55.21   1
  10   5   1  649.28   53.73   1
 -10  -5  -1  695.79   59.34   2
  10  -5   1  618.63   46.90   2
 -10  -5   1  655.63   53.24   2
 -10  -6  -1  270.63   37.63   2
  10  -6  -1  258.06   34.76   1
 -10  -6  -1  234.68   38.48   4
  10  -6  -1  237.30   34.61   4
 -10  -6   1  244.99   37.74   4
 -10   6   1  231.67   33.08   4
 -10   6  -1  227.50   37.94   4
 -10  -6   1  162.23   31.91   2
 -10  -6   1  251.79   40.58   3
 -10  -6  -1  283.42   36.39   3
 -10   6  -1  216.98   36.85   3
 -10   6   1  244.02   39.16   3
  10   6   1  230.92   33.03   1
  10  -6   1  267.67   36.78   1
  10   6  -1  288.66   30.95   1
 -10   6  -1  210.42   28.25   2
  10  -6   1  249.28   28.94   2
 -10   7   1 4508.48  154.46   4
 -10   7  -1 4618.74  179.22   4
 -10   7  -1 4559.66  136.19   2
  10   7  -1 5184.61  151.55   2
 -10   7   1 4661.66  171.92   3
 -10  -7   1 4434.32  164.82   3
 -10  -7  -1 4506.18  149.93   3
 -10   7  -1 4548.14  167.45   3
  10  -7  -1 4809.73  157.54   1
  10   7  -1 4936.01  123.45   1
  10  -7   1 4773.15  155.39   1
 -10  -7   1 4801.77  129.44   1
 -10  -7   1 5029.63  156.39   2
 -10  -7  -1 4615.28  162.55   2
  10   7   1 4791.52  148.09   1
 -10  -7  -1 4556.18  173.53   4
 -10  -7   1 4695.94  165.09   4
 -10   8   1  143.13   27.31   4
 -10   8  -1  159.02   32.56   4
  10   8  -1  135.56   26.92   2
 -10   8  -1  136.35   24.91   2
 -10  -8  -1  173.43   29.80   3
 -10  -8   1  130.67   27.54   3
 -10   8  -1  109.64   27.02   3
 -10   8   1  129.56   30.30   3
 -10  -8   1  143.20   27.93   2
 -10  -8  -1  112.51   27.20   2
 -10  -8   1  121.96   20.44   1
  10  -8  -1  106.07   23.17   1
  10   8   1  127.31   25.93   1
  10  -8   1  157.45   28.70   1
  10   8  -1  143.47   21.46   1
 -10  -8  -1  131.09   26.36   4
 -10  -8   1  151.04   32.99   4
  10   9   1    6.23   10.17   1
 -10  -9   1   25.25   15.93   4
 -10  -9  -1  -13.29   14.48   4
 -10   9   1  -26.13   19.66   4
 -10   9  -1   -0.45   10.62   4
  10   9  -1   -6.25    8.13   2
 -10  -9  -1  -11.96   12.78   3
 -10  -9   1   -3.64   10.14   3
 -10   9  -1  -15.55   13.21   3
 -10   9   1    2.08    8.42   3
 -10  -9   1    3.71   10.68   2
 -10  -9  -1   18.66   14.48   2
 -10  -9   1    2.71    7.85   1
  10  -9  -1  -15.17   13.25   1
  10  -9   1    8.81   12.03   1
  10   9  -1   -5.42    7.53   1
  10  -9   1   -1.63    9.49   2
  10  10   1   41.03   14.64   1
 -10 -10   1   26.70   17.34   2
 -10 -10  -1   21.02   13.96   2
  10 -10  -1   26.02    7.65   2
 -10 -10   1   26.30   10.78   1
  10 -10  -1   30.15   16.10   1
 -10 -10  -1   42.30   19.87   4
 -10 -10   1   35.65   19.23   4
 -10  10  -1   21.84   13.97   4
 -10  10   1    4.72   13.58   4
 -10  10  -1   41.39   13.49   2
  10  10  -1   22.16   10.17   2
 -10 -10   1    3.05   18.10   3
 -10 -10  -1    4.65   11.99   3
 -10  10   1   26.04   15.41   3
 -10  10  -1   21.97   18.61   3
  10  10  -1   23.28    9.27   1
  10 -10   1   56.43   17.86   1
  10 -10  -1   22.33    6.40   2
  10 -10   1   22.57   12.36   2
 -10 -11   1  463.06   61.58   4
 -10 -11  -1  498.72   61.08   2
  10 -11  -1  495.06   30.90   2
 -10 -11   1  543.40   60.08   2
  10 -11  -1  417.65   32.36   2
 -10 -11   1  456.88   30.64   1
 -10 -11  -1  452.82   59.97   4
 -10  11   1  429.85   53.17   4
  10  11  -1  533.66   57.93   2
 -10 -11  -1  450.37   51.41   3
  10  11  -1  472.48   30.21   1
  10  11   1  466.46   48.04   1
  10 -11   1  430.02   49.48   1
 -10  11  -1  457.34   50.45   2
  10 -12   1  249.02   37.36   1
  10  12  -1  249.92   19.02   1
  10  12   1  222.01   33.40   1
  10  12  -1  208.36   15.74   1
 -10 -12  -1  261.92   46.76   2
 -10 -12   1  241.79   42.89   2
  10 -12  -1  204.35   24.89   2
 -10 -12   1  229.81   18.84   1
  10 -12  -1  330.47   44.13   1
 -10 -12   1  309.81   48.90   4
 -10 -12  -1  230.72   44.87   4
 -10  12   1  212.82   38.07   4
 -10  12  -1  228.00   43.12   4
  10 -12   1  241.03   46.80   3
 -10 -12   1  221.70   38.96   3
 -10 -12  -1  169.32   32.65   3
 -10  12   1  274.68   48.18   3
 -10  12  -1  256.63   46.28   3
 -10  12   1  267.75   26.81   2
 -10  12  -1  222.35   36.98   2
  10  12  -1  297.65   43.73   2
  10 -12  -1  242.42   24.41   2
  10  13  -1   38.73    6.06   1
  10  13   1   52.18   16.33   1
 -10 -13   1   91.43   27.99   4
 -10 -13  -1   73.63   28.09   2
 -10 -13   1   39.48   22.60   2
  10 -13  -1   68.09   17.95   2
  10 -13  -1   47.96   19.79   1
 -10 -13  -1   58.01   22.85   4
 -10  13   1   86.17   27.60   4
 -10  13  -1   76.25   25.80   4
  10 -13   1   52.37   23.82   3
 -10 -13   1   40.72   17.27   3
 -10 -13  -1   50.81   18.96   3
 -10  13  -1   98.16   31.89   3
 -10  13   1   46.71   22.68   3
 -10  13  -1   49.09   19.11   2
 -10  13   1   73.99   16.57   2
  10  13  -1   82.50   27.16   2
  10 -13  -1   39.41   13.11   2
  10 -14   1  535.30   56.82   1
  10  14   1  425.82   45.44   1
 -10 -14   1  468.77   68.36   4
 -10 -14  -1  554.28   71.90   2
 -10 -14   1  514.59   67.05   2
  10 -14  -1  494.39   44.87   2
  10 -14  -1  460.74   57.58   1
 -10 -14  -1  472.91   66.92   4
 -10  14   1  361.91   51.62   4
 -10  14  -1  480.58   69.74   4
  10 -14   1  486.38   69.10   3
 -10 -14   1  480.68   61.22   3
 -10 -14  -1  467.08   56.18   3
 -10  14   1  517.77   67.85   3
 -10  14  -1  541.23   71.17   3
  10  14  -1  556.31   65.39   2
 -10  14  -1  428.35   54.17   2
 -10  14   1  511.29   42.72   2
  10 -14  -1  488.92   41.52   2
  10  15   1   63.77   18.84   1
 -10 -15   1   83.58   33.20   4
 -10 -15  -1   93.67   33.07   2
 -10 -15   1   94.51   27.26   2
  10 -15  -1   80.77   29.58   1
 -10 -15  -1  101.07   34.42   4
 -10  15  -1   50.42   23.37   4
 -10  15   1   68.47   24.26   4
  10 -15   1   62.14   26.33   3
 -10 -15   1   34.16   15.51   3
 -10  15  -1   89.51   32.06   3
 -10  15   1   97.74   34.72   3
 -10  15   1   61.24   18.53   2
 -10  15  -1   29.60   18.71   2
  10  15  -1   89.03   28.69   2
  10 -15   1   45.16   18.62   1
  10  16   1  260.95   35.20   1
 -10 -16   1  310.89   59.97   4
 -10 -16  -1  388.94   65.42   2
 -10 -16   1  446.12   67.14   2
  10 -16  -1  330.04   40.43   2
  10 -16  -1  296.41   50.06   1
 -10 -16  -1  265.55   57.03   4
 -10  16   1  290.95   51.60   4
 -10  16  -1  308.86   58.75   4
  10 -16   1  268.07   55.58   3
  10 -16  -1  306.24   58.41   3
 -10 -16   1  265.67   51.02   3
 -10 -16  -1  276.31   45.41   3
 -10  16  -1  299.81   55.04   3
 -10  16   1  293.61   55.25   3
 -10  16  -1  285.65   46.54   2
 -10  16   1  283.67   40.31   2
  10  16  -1  408.61   61.88   2
  10 -16   1  305.23   48.08   1
  10 -17   1  734.62   69.18   1
  10  17   1  660.50   52.14   1
 -10  17  -1  824.83   99.03   4
 -10  17   1  670.76   80.26   4
 -10 -17  -1  678.09   77.15   3
  10 -17  -1  705.71   89.88   3
 -10 -17   1  672.26   81.70   3
 -10  17   1  735.74   87.50   3
  10 -17  -1  802.56   79.91   1
 -10 -17  -1  827.05   97.89   2
 -10 -17   1  872.68   97.16   2
  10 -17  -1  715.80   64.23   2
 -10 -17   1  720.81   90.70   4
  10  17  -1  848.47   89.94   2
 -10  17   1  788.25   64.13   2
  10  18   1    8.77   16.28   1
 -10 -18   1   18.83   20.95   4
  10 -18  -1    8.91   14.84   2
 -10 -18  -1   51.89   35.65   2
 -10 -18  -1    6.37   23.25   4
 -10  18  -1  -37.73   31.02   4
 -10  18   1    5.62   27.03   4
  10 -18   1   25.41   24.63   3
 -10 -18  -1  -16.54   25.91   3
 -10  18  -1   46.97   35.95   3
 -10  18  -1    6.92   14.38   2
 -10  18   1   30.92   21.43   2
  10 -18   1   -1.68   15.38   1
  10 -18  -1  -17.82   24.10   1
  10 -19  -1  228.13   50.95   4
 -10 -19   1  199.06   51.55   4
 -10 -19  -1  209.92   56.15   2
  10 -19  -1  237.09   40.06   2
 -10 -19   1  238.80   51.92   2
 -10 -19  -1  250.61   57.48   4
 -10  19   1  219.79   51.51   4
 -10  19  -1  247.22   59.52   4
  10 -19  -1  224.96   53.79   3
  10 -19   1  185.23   46.73   3
 -10 -19   1  189.46   48.17   3
 -10 -19  -1  252.97   49.98   3
 -10  19   1  196.71   40.36   2
 -10  19  -1  241.14   48.76   2
  10  19  -1  202.20   48.82   2
  10 -19   1  251.12   46.96   1
 -10  19   1  211.14   50.77   3
 -10  19  -1  166.18   47.57   3
 -10 -20  -1    5.33   21.43   3
 -10  20  -1  -18.15   23.28   2
  10 -20   1   17.20   21.53   1
  10 -20  -1   53.92   27.96   1
 -10 -21  -1  266.14   59.54   3
 -10  21  -1  290.19   57.72   2
  10 -21  -1  188.98   49.44   4
  10 -21   1  291.56   50.25   1
  10 -21  -1  271.83   56.83   1
 -10  21   1  347.39   66.03   4
  11   0  -1   10.38    7.09   1
  11   0   1   30.92   17.19   1
 -11   0  -1    5.71   10.36   3
 -11   0   1   31.35   11.95   3
 -11   0   1   32.01   10.90   4
 -11   0  -1   30.59   17.44   4
 -11   0  -1   12.70    7.44   2
 -11   0   1   22.65    6.98   2
 -11  -1  -1  281.17   43.37   4
 -11   1   1  335.17   41.93   4
  11  -1  -1  329.71   39.68   4
 -11   1  -1  343.72   48.38   4
 -11  -1   1  236.43   24.49   2
 -11  -1   1  308.41   41.72   3
 -11  -1  -1  340.76   41.74   3
 -11   1   1  343.99   45.63   3
 -11   1  -1  322.51   41.81   3
  11   1  -1  372.90   40.05   1
 -11  -1  -1  294.39   36.72   2
 -11  -1   1  349.96   28.03   2
 -11   1   1  264.03   12.25   2
 -11   1  -1  320.14   36.85   2
  11   1   1  286.56   35.74   2
 -11  -1   1  341.73   41.82   4
  11  -1  -1  336.74   39.21   1
  11  -1   1  385.22   41.71   1
  11   1   1  357.69   42.49   1
 -11   2  -1   10.76    7.87   2
 -11  -2  -1   11.15    8.33   2
 -11  -2   1   20.16   11.83   3
 -11   2   1   26.37   14.37   3
 -11   2  -1   32.16   11.99   3
 -11  -2  -1   11.39   10.99   3
 -11  -2  -1   20.32   11.59   2
 -11  -2   1    3.76    6.12   2
 -11  -2  -1    2.82   11.91   4
  11  -2  -1    3.11    9.80   4
 -11   2  -1    1.23   14.89   4
 -11  -2   1    3.28    7.98   4
 -11   2   1    1.48    7.88   4
 -11  -2   1   24.56    8.88   2
  11  -2   1   17.89    7.79   2
  11   2   1   32.32   15.76   2
  11   2  -1   23.81   10.80   1
  11   2   1   17.54   15.10   1
  11  -2   1   14.31   10.28   1
  11  -2  -1    4.97    9.30   1
 -11  -3  -1   63.17   16.56   2
 -11   3  -1   74.65   17.58   2
 -11  -3   1   54.33   15.74   2
 -11  -3   1   83.03   25.08   3
 -11   3   1   80.04   20.22   3
 -11  -3  -1   65.76   19.50   3
 -11   3  -1   98.85   23.59   3
  11  -3  -1   70.43   21.33   4
 -11   3  -1   83.65   27.13   4
 -11   3   1   76.12   21.14   4
 -11  -3   1   78.79   22.49   4
 -11  -3  -1   67.05   21.45   4
  11  -3  -1   56.13   14.16   1
  11   3   1   68.41   17.55   1
  11   3  -1   59.46   16.40   1
  11  -3   1   73.37   21.04   1
  11   3   1   54.86   17.55   2
  11  -3   1   72.11   17.80   2
 -11  -3   1   58.13   12.71   2
 -11  -4  -1   13.47   10.32   2
  11  -4   1   15.18    8.98   2
 -11  -4   1   15.88   11.82   2
  11   4  -1   13.27   10.04   2
 -11   4   1    2.30    9.34   4
 -11  -4   1   21.09   11.06   2
 -11  -4   1   -8.94    8.92   3
 -11   4   1   12.11    8.82   3
 -11   4  -1   23.70   14.47   3
 -11  -4  -1   -5.57   12.81   3
 -11  -4   1   12.17   11.22   4
 -11   4  -1   -1.77   13.10   4
 -11  -4  -1   -1.79    8.17   4
  11   4  -1   -2.77    8.77   1
  11   4   1  -33.61   20.12   1
  11  -4   1  -10.80   15.51   1
  11  -4  -1   -1.69   11.51   1
 -11   4  -1    5.69    6.66   2
 -11  -5  -1  260.16   38.75   2
 -11  -5   1  254.58   34.53   2
  11  -5   1  269.83   30.92   2
 -11  -5   1  203.85   31.27   1
 -11   5  -1  202.50   38.18   4
 -11   5   1  272.61   37.95   4
 -11  -5   1  216.12   33.99   2
  11   5  -1  307.61   33.50   2
 -11  -5   1  253.95   40.18   3
 -11  -5  -1  241.75   35.20   3
 -11   5  -1  286.73   41.04   3
 -11   5   1  275.65   41.88   3
 -11  -5   1  281.94   41.04   4
 -11  -5  -1  238.41   37.71   4
  11  -5  -1  260.70   37.56   1
  11  -5   1  227.90   34.30   1
  11   5   1  286.97   37.05   1
  11   5  -1  285.99   32.62   1
 -11   5  -1  193.12   24.73   2
 -11  -6  -1  313.39   42.32   2
 -11  -6   1  318.20   39.19   2
 -11  -6   1  355.14   38.53   1
  11  -6  -1  357.65   43.62   1
 -11  -6   1  348.82   45.71   4
 -11  -6  -1  325.09   47.29   4
 -11   6   1  300.74   40.71   4
 -11   6  -1  366.08   51.12   4
 -11  -6   1  265.75   40.14   2
  11   6  -1  398.84   41.13   2
 -11  -6   1  312.86   46.09   3
 -11  -6  -1  333.97   41.55   3
 -11   6   1  335.35   48.68   3
 -11   6  -1  304.48   44.36   3
 -11   6  -1  309.96   35.96   2
  11  -6   1  338.46   34.80   2
  11   6   1  312.43   39.10   1
  11  -6   1  347.76   42.50   1
 -11   7   1 1219.50   84.44   4
 -11   7  -1 1191.00   95.68   4
 -11   7  -1 1130.18   68.22   2
  11   7  -1 1429.49   81.67   2
 -11   7   1 1096.85   85.86   3
 -11  -7   1 1186.75   88.53   3
 -11  -7  -1 1203.52   82.47   3
 -11   7  -1 1171.36   87.83   3
  11  -7  -1 1198.60   80.90   1
  11  -7   1 1246.00   83.28   1
 -11  -7   1 1226.92   69.30   1
 -11  -7  -1 1187.72   85.58   2
 -11  -7   1 1299.74   83.21   2
  11   7   1 1272.33   78.98   1
 -11  -7   1 1170.43   86.95   4
 -11  -7  -1 1212.61   94.41   4
 -11  -8  -1  166.72   31.45   2
 -11  -8   1  183.80   32.40   2
  11  -8  -1  153.00   30.43   1
 -11  -8   1  155.43   31.75   4
 -11  -8  -1  183.44   36.25   4
 -11   8  -1  103.31   28.76   4
 -11   8   1  154.25   31.18   4
  11   8  -1  191.73   32.61   2
 -11  -8   1  170.00   34.87   3
 -11  -8  -1  143.47   28.82   3
 -11   8  -1  180.30   35.94   3
 -11   8   1  158.06   35.75   3
  11  -8   1  159.40   31.75   1
  11   8  -1  156.53   23.57   1
  11   8   1  143.08   26.39   1
  11  -8   1  150.35   26.43   2
 -11  -9   1  782.20   74.68   4
  11   9  -1  904.61   69.08   2
 -11  -9  -1  763.29   67.32   3
 -11   9  -1  705.70   73.11   3
 -11  -9  -1  737.90   71.28   2
  11  -9   1  729.22   57.28   2
 -11  -9   1  905.55   74.42   2
  11  -9   1  732.20   64.95   1
  11   9  -1  737.36   49.25   1
 -11  -9   1  741.42   51.35   1
  11   9   1  747.14   61.52   1
 -11   9   1  719.52   66.44   4
 -11   9  -1  707.17   76.98   4
  11  10   1   47.94   15.25   1
 -11 -10   1   55.62   22.88   2
 -11 -10  -1   63.82   23.28   2
 -11 -10   1   24.26   14.69   1
  11 -10  -1   62.17   24.23   1
 -11 -10  -1   42.63   19.74   4
 -11 -10   1   50.82   24.02   4
 -11  10   1    9.12   14.49   4
 -11  10  -1   36.78   14.81   2
  11  10  -1   67.59   24.31   2
 -11 -10  -1   65.27   19.41   3
 -11 -10   1   34.78   10.96   3
 -11  10   1   62.98   23.37   3
 -11  10  -1   38.89   23.05   3
  11  10  -1   27.83   12.77   1
  11 -10   1   40.20   15.91   2
 -11 -11   1  588.83   68.91   4
 -11 -11  -1  604.02   70.43   4
  11 -11  -1  578.63   24.95   2
 -11 -11   1  630.05   65.71   2
  11 -11  -1  577.35   62.37   1
 -11 -11   1  552.56   40.57   1
 -11  11   1  535.91   61.25   4
 -11  11  -1  583.03   72.85   4
 -11  11  -1  500.26   54.23   2
 -11 -11   1  567.90   66.42   3
 -11 -11  -1  602.35   63.88   3
 -11  11  -1  624.75   71.46   3
 -11  11   1  564.20   68.41   3
  11  11  -1  548.29   37.39   1
  11  11   1  648.49   57.73   1
  11  11  -1  720.02   67.76   2
 -11 -12  -1  169.83   39.99   2
  11 -12  -1  155.41   19.56   2
 -11 -12   1  174.77   20.07   1
  11 -12  -1  224.23   40.83   1
  11  12  -1  131.85   16.10   1
  11  12  -1  174.90   19.63   1
  11  12   1  138.40   28.71   1
 -11 -12   1  194.46   42.70   4
 -11 -12  -1  208.60   44.42   4
 -11  12  -1  157.68   39.12   4
 -11  12   1  179.11   37.05   4
 -11  12  -1  143.13   31.49   2
 -11 -12  -1  198.62   36.63   3
 -11 -12   1  152.82   34.31   3
 -11  12   1  232.80   48.08   3
 -11  12  -1  170.34   39.83   3
  11 -12   1  179.95   34.80   1
  11 -12  -1  148.02   17.57   2
  11 -13   1  391.44   50.37   1
 -11 -13   1  348.23   50.91   2
 -11 -13  -1  402.54   60.42   2
  11 -13  -1  317.18   30.38   2
 -11 -13   1  331.35   23.58   1
  11 -13  -1  362.43   52.39   1
 -11 -13  -1  419.69   62.01   4
 -11 -13   1  342.57   53.55   4
 -11  13   1  288.58   46.97   4
 -11  13  -1  405.23   68.18   4
  11 -13   1  322.58   57.61   3
 -11 -13   1  381.54   57.28   3
 -11 -13  -1  351.43   49.83   3
 -11  13   1  373.22   58.51   3
 -11  13  -1  447.88   63.89   3
  11  13   1  393.22   44.83   1
  11  13  -1  274.05   17.09   1
  11  13  -1  366.23   21.58   1
  11  13  -1  418.89   55.16   2
 -11  13  -1  339.88   48.21   2
  11 -13  -1  381.01   30.30   2
  11  14   1  217.63   33.36   1
 -11  14   1  256.96   44.78   4
 -11  14  -1  238.61   53.57   4
  11 -14   1  286.25   52.92   3
 -11 -14   1  266.15   48.76   3
 -11  14  -1  317.25   56.86   3
 -11  14   1  323.55   55.77   3
 -11 -14  -1  233.96   48.05   4
 -11 -14   1  304.21   55.78   4
 -11 -14  -1  250.48   51.07   2
 -11 -14   1  298.32   50.95   2
  11 -14  -1  192.16   26.80   2
  11  14  -1  270.59   46.13   2
 -11  14  -1  274.00   44.70   2
  11 -14   1  216.22   38.86   1
  11 -14  -1  296.00   48.04   1
  11  15   1  408.52   45.18   1
 -11 -15  -1  494.02   72.03   4
 -11 -15   1  545.51   77.41   4
 -11  15   1  474.43   65.06   4
 -11  15  -1  440.92   69.53   4
  11 -15   1  397.81   66.60   3
 -11 -15   1  473.72   64.58   3
 -11 -15  -1  433.56   58.58   3
 -11  15   1  480.60   71.21   3
 -11  15  -1  524.08   71.60   3
 -11 -15  -1  467.79   70.10   2
 -11 -15   1  549.53   72.40   2
  11 -15  -1  430.98   41.48   2
  11  15  -1  521.37   66.87   2
 -11  15  -1  406.50   54.68   2
  11 -15  -1  513.32   64.99   1
  11 -15   1  361.77   47.50   1
  11  16   1   32.26   17.31   1
 -11 -16   1   87.27   32.32   4
 -11 -16  -1   45.36   29.04   4
 -11  16   1   36.98   24.88   4
 -11  16  -1   28.33   23.79   4
  11 -16  -1   38.10   22.33   3
  11 -16   1   51.26   25.41   3
 -11 -16   1  -21.51   32.64   3
 -11 -16  -1  -28.20   24.75   3
 -11  16  -1   34.43   23.20   3
 -11  16   1   18.05   21.42   3
 -11 -16  -1    9.12   18.11   2
 -11 -16   1   10.41   15.65   2
 -11  16   1   55.05   19.15   2
  11  16  -1   71.76   26.68   2
 -11  16  -1   42.61   22.50   2
  11 -16  -1   65.96   32.99   1
  11 -16   1   29.80   16.13   1
  11  17   1  319.06   38.03   1
 -11 -17   1  488.15   74.12   2
  11 -17  -1  313.07   40.09   2
 -11  17   1  363.14   59.17   4
  11 -17   1  315.98   64.77   3
 -11 -17  -1  319.65   51.12   3
 -11  17  -1  363.60   69.01   3
 -11 -17  -1  421.48   74.43   4
  11  17  -1  388.94   61.18   2
  11 -17  -1  438.92   61.64   1
  11 -17   1  342.69   51.96   1
 -11 -18   1   58.21   32.50   4
 -11 -18  -1   -5.70   19.53   2
 -11 -18   1   34.51   23.11   2
  11 -18   1   16.05   22.15   3
  11 -18  -1   40.66   25.47   3
 -11 -18  -1  -13.19   28.79   3
 -11 -18   1   23.74   18.25   3
 -11  18  -1    8.02   25.27   3
 -11  18   1   42.78   34.31   3
 -11  18   1   14.85   17.96   4
 -11  18  -1   46.39   34.42   4
 -11  18  -1   21.98   20.22   2
  11  18  -1   11.05   21.77   2
  11 -18   1   20.46   26.41   1
 -11 -18  -1   44.93   30.99   4
 -11 -19  -1   33.68   18.31   3
  11 -19  -1   36.85   28.25   1
  11 -19   1   52.56   30.40   1
 -11  19  -1   80.86   34.04   2
 -11  20   1   11.02   21.12   4
  11 -20  -1    9.73   20.54   4
  11 -20  -1  -12.61   22.40   1
 -11 -21  -1  126.80   46.48   3
  11 -21   1  123.04   37.88   1
 -11  21  -1   65.76   42.93   2
  11 -22   1   77.69   38.63   1
 -12   0   1 1152.80   87.37   3
 -12   0  -1 1218.79   83.61   3
 -12   0  -1  919.69   65.49   2
  12   0   1 1262.57   81.59   1
  12   0  -1 1318.28   79.05   1
 -12   0   1 1245.74   43.17   2
  12   0   1 1143.58   71.10   2
 -12   0  -1 1151.13   90.80   4
 -12   0   1 1194.75   82.83   4
 -12  -1  -1   -0.77    7.93   2
 -12   1  -1  -17.47   12.67   2
 -12  -1   1   -9.00    8.47   2
 -12  -1  -1  -29.00   16.92   2
 -12  -1   1    5.71    6.96   2
  12   1   1  -10.71   11.67   2
  12  -1   1  -10.35   10.70   2
 -12   1   1   -1.49   11.26   3
 -12  -1  -1  -21.35   16.98   3
 -12   1  -1  -15.80   14.33   3
 -12  -1   1   -3.78   10.69   3
  12   1  -1    0.15   10.00   1
  12  -1  -1   -0.15   10.67   1
  12   1   1  -14.87    8.60   1
  12  -1   1   14.04   16.41   1
 -12   1  -1  -20.67   19.31   4
 -12  -1   1  -10.96   12.84   4
 -12  -1  -1    5.22    9.07   4
 -12   1   1  -18.86   15.54   4
 -12  -2   1  773.28   66.81   4
 -12  -2  -1  742.20   73.74   4
 -12  -2   1  876.58   50.76   2
 -12   2  -1  720.57   56.67   2
 -12  -2  -1  811.93   65.27   2
  12   2   1  784.47   64.07   1
  12  -2  -1  872.65   66.79   1
  12   2  -1  830.45   61.59   1
  12  -2   1  764.72   63.82   1
 -12  -2   1  740.57   69.96   3
 -12  -2  -1  809.16   67.39   3
 -12   2  -1  831.81   71.99   3
 -12   2   1  775.53   71.81   3
 -12  -2   1  683.40   48.34   2
 -12   2  -1  753.21   72.73   4
 -12   2   1  760.31   65.60   4
 -12  -3   1 2238.97  116.38   4
 -12  -3  -1 2149.79  122.55   4
 -12  -3   1 2289.05  122.29   3
 -12  -3  -1 2279.89  113.99   3
 -12   3  -1 2294.58  120.82   3
 -12   3   1 2266.10  123.13   3
 -12  -3   1 1989.42   90.36   2
  12   3   1 2359.09  111.63   1
  12  -3  -1 2437.73  113.21   1
  12  -3   1 2343.10  112.65   1
  12   3  -1 2313.36  102.37   1
 -12   3   1 2211.30  112.55   4
 -12   3  -1 2193.23  125.55   4
 -12  -3   1 2451.38   93.57   2
 -12   3  -1 2148.55   95.55   2
 -12  -3  -1 2385.21  110.08   2
 -12  -4  -1    6.52    8.57   4
 -12  -4   1   41.84   19.86   4
 -12   4  -1   19.50    9.45   4
 -12   4   1   27.17   11.57   4
  12   4  -1   29.76   13.05   1
  12   4   1   47.66   19.28   1
  12  -4   1   10.18   10.59   1
  12  -4  -1   53.25   16.20   1
 -12  -4   1   30.49   17.29   3
 -12  -4  -1   46.11   16.04   3
 -12   4   1   38.02   18.79   3
 -12   4  -1   33.58   18.51   3
 -12   4  -1   25.69   10.84   2
 -12  -4  -1   28.14   15.71   2
 -12  -4   1   25.31   12.76   2
 -12  -5   1 1286.90   83.02   2
 -12   5  -1 1261.35   72.99   2
  12   5   1 1522.11   91.18   1
 -12   5  -1 1481.48  100.42   3
 -12  -5  -1 1396.53   90.67   3
 -12   5   1 1505.92  103.63   3
 -12  -5   1 1542.94  103.59   3
  12  -5  -1 1511.31   92.06   1
  12   5  -1 1529.29   81.03   1
  12  -5   1 1483.54   90.73   1
 -12  -5  -1 1563.68   96.52   2
 -12  -5  -1 1466.01  103.15   4
 -12  -5   1 1317.89   93.33   4
 -12   5  -1 1425.81  103.05   4
 -12   5   1 1409.20   90.84   4
 -12  -6   1   30.33   18.86   4
 -12  -6  -1   33.26   18.31   4
 -12   6   1    4.50   11.71   4
 -12   6  -1   14.22   12.77   4
  12  -6  -1   39.38   18.19   1
  12   6  -1   48.75   16.96   1
  12  -6   1   50.39   19.96   1
  12   6   1   33.65   17.36   1
 -12  -6  -1   26.07    9.64   3
 -12  -6   1   25.43   15.05   3
 -12   6   1   33.37   19.37   3
 -12   6  -1   54.38   21.95   3
 -12   6  -1   13.42    7.43   2
 -12  -6   1   27.09   15.75   2
 -12  -6  -1   29.99   19.98   2
  12   6  -1   50.16   18.71   2
 -12   7   1 2189.57  118.41   4
 -12   7  -1 2289.21  138.65   4
  12   7  -1 2702.01  116.92   2
 -12  -7  -1 2388.43  121.75   3
 -12   7  -1 2535.38  135.42   3
  12   7  -1 2347.66   96.70   1
 -12   7  -1 1985.60   94.18   2
 -12  -7  -1 2294.79  124.05   2
 -12  -7   1 2552.57  121.83   2
 -12  -7   1 2351.72  129.26   4
  12   7   1 2421.48  115.61   1
 -12  -8   1  583.45   66.98   4
 -12  -8  -1  600.45   72.14   4
 -12  -8  -1  562.26   62.32   2
  12  -8   1  541.57   47.69   2
 -12  -8   1  631.23   63.75   2
  12   8  -1  627.33   48.56   1
  12  -8  -1  584.58   60.53   1
 -12  -8   1  543.33   47.59   1
  12   8  -1  718.61   61.78   2
 -12   8   1  605.07   70.74   3
 -12  -8  -1  648.07   62.54   3
  12   8   1  617.68   58.27   1
 -12   8   1  470.58   57.31   4
 -12   9  -1  937.57   93.30   4
 -12   9   1  846.32   75.90   4
 -12   9  -1  700.71   61.61   2
  12   9  -1 1187.30   83.01   2
 -12  -9   1  976.82   86.72   3
 -12   9   1  945.88   88.17   3
 -12  -9  -1 1004.76   80.02   3
 -12   9  -1 1020.83   90.56   3
  12  -9   1 1025.88   81.26   1
  12  -9  -1  998.71   80.23   1
 -12  -9   1  898.62   62.34   1
 -12  -9  -1 1011.79   85.33   2
  12  -9   1  921.72   64.63   2
 -12  -9   1 1125.00   85.80   2
 -12  -9  -1  968.02   93.87   4
  12   9   1  978.07   74.00   1
  12  10   1  295.84   42.30   1
 -12 -10   1  354.31   52.22   4
 -12 -10  -1  275.67   51.22   4
 -12  10  -1  243.80   46.79   4
 -12  10   1  258.19   43.85   4
 -12  10  -1  187.42   31.19   2
  12  10  -1  355.17   46.30   2
 -12 -10   1  351.98   52.70   3
 -12 -10  -1  285.18   42.73   3
 -12  10   1  289.36   48.80   3
 -12  10  -1  271.05   50.06   3
 -12 -10   1  308.81   48.14   2
  12 -10  -1  306.74   45.26   1
  12 -10   1  310.20   46.94   1
  12  10  -1  280.88   31.61   1
  12 -10   1  269.68   36.69   2
 -12 -11   1   16.74   12.49   2
 -12 -11  -1   -9.51   12.80   2
 -12 -11   1   12.49   13.24   1
 -12 -11  -1   -6.23   17.42   4
 -12 -11   1   -0.64   14.33   4
 -12  11   1   15.57   14.00   4
 -12  11  -1    4.69   16.68   4
  12  11  -1   -0.92   13.72   2
 -12  11  -1   10.01   13.51   2
 -12 -11   1    0.51   15.65   3
 -12 -11  -1   16.49   16.47   3
 -12  11   1    3.07   16.72   3
 -12  11  -1   -5.28   12.24   3
  12 -11   1  -12.67   16.00   1
  12  11  -1    0.78    9.54   1
  12 -11  -1    0.33   17.00   1
  12  11   1   15.27   10.60   1
  12  12  -1  470.47   34.03   1
 -12 -12   1  674.60   78.37   4
 -12 -12  -1  625.75   75.68   2
 -12 -12   1  720.48   77.48   2
  12 -12   1  658.85   67.03   1
  12 -12  -1  689.37   71.95   1
 -12 -12   1  542.08   40.46   1
 -12 -12  -1  564.82   75.58   4
 -12  12   1  639.57   70.07   4
 -12  12  -1  612.81   78.23   4
 -12 -12   1  660.64   76.39   3
  12  12  -1  716.79   72.01   2
 -12  12   1  596.26   75.08   3
 -12  12  -1  633.90   78.28   3
  12  12  -1  608.96   39.23   1
  12  12   1  707.47   59.94   1
 -12  12  -1  504.52   57.40   2
 -12 -13  -1  745.38   88.35   4
 -12 -13   1  652.49   80.53   4
 -12 -13  -1  779.05   86.14   2
 -12 -13   1  736.54   80.78   2
  12 -13  -1  703.92   31.64   2
  12 -13   1  700.94   70.97   1
  12 -13  -1  737.79   76.81   1
 -12  13  -1  795.50   95.22   4
 -12  13   1  631.98   73.23   4
 -12  13  -1  519.18   58.66   2
 -12 -13   1  643.28   78.03   3
 -12 -13  -1  771.60   77.29   3
 -12  13  -1  848.81   91.09   3
 -12  13   1  821.64   88.69   3
  12  13  -1  828.88   80.44   2
  12  13  -1  717.76   38.09   1
  12  13   1  678.37   59.89   1
  12 -14  -1   75.62   14.43   2
 -12 -14  -1   60.93   29.27   2
 -12 -14   1   84.94   30.77   2
  12  14  -1   46.74    9.91   1
  12  14   1   71.73   22.04   1
 -12  14  -1  107.84   37.66   4
 -12  14   1   46.03   25.08   4
  12 -14   1  101.06   33.32   3
 -12 -14  -1   28.32   15.41   3
 -12 -14   1   49.85   13.41   3
 -12  14  -1   67.38   22.91   3
 -12  14   1   91.14   30.76   3
 -12 -14  -1   73.40   32.27   4
 -12 -14   1   66.74   28.89   4
  12  14  -1   63.64   25.34   2
 -12  14  -1   70.02   26.68   2
  12 -14  -1   63.40   26.67   1
  12 -14   1   93.07   30.29   1
 -12 -15  -1  -11.37   22.31   2
 -12 -15   1   -8.65   21.07   2
  12  15   1   -3.05   15.14   1
 -12  15  -1   11.39   17.74   4
 -12  15   1  -10.39   17.96   4
  12 -15   1   22.58   25.08   3
 -12 -15  -1  -40.10   29.96   3
 -12 -15   1  -77.94   30.84   3
 -12  15  -1   28.78   21.31   3
 -12  15   1    4.14   17.12   3
 -12 -15   1  -20.42   20.21   4
  12  15  -1    6.69   20.93   2
 -12  15  -1   11.09   16.76   2
  12 -15   1    6.31   17.24   1
  12 -15  -1   25.09   22.92   1
 -12 -16   1   39.52   21.20   2
  12  16   1   21.50   19.10   1
 -12  16   1   42.99   26.31   4
  12 -16   1   32.00   23.40   3
 -12 -16  -1   74.67   27.74   3
 -12  16  -1   53.45   27.48   3
 -12 -16  -1   27.44   22.17   4
 -12  16  -1   64.37   25.58   2
  12  16  -1   83.69   32.30   2
  12 -16  -1   78.30   32.18   1
  12 -16   1   25.05   21.80   1
 -12 -17  -1  517.62   80.88   2
  12  17   1  405.06   44.67   1
 -12 -17  -1  471.52   77.30   4
 -12 -17   1  548.10   81.58   4
 -12  17  -1  474.73   79.08   4
 -12  17   1  443.97   69.34   4
 -12 -17  -1  462.75   67.98   3
 -12 -17   1  478.25   70.42   3
 -12  17  -1  451.73   74.84   3
 -12  17   1  578.88   80.37   3
  12 -17   1  434.76   76.19   3
  12 -17  -1  411.70   72.83   3
  12 -17   1  512.63   66.63   1
  12  17  -1  575.28   78.13   2
 -12  18  -1   84.03   30.74   2
  12  18  -1   26.57   17.95   2
 -12 -18   1   17.31   23.30   3
 -12 -18  -1  -30.98   29.24   3
 -12  18   1    9.82   20.78   4
 -12 -18   1   37.30   28.76   2
  12 -18  -1   49.22   27.99   1
  12 -19   1  270.20   53.70   1
 -12  19   1  266.37   59.31   4
 -12  19  -1  200.62   45.76   2
  12 -20   1   49.56   35.73   1
 -12 -20  -1  -24.29   37.06   3
 -12  20   1   -9.85   28.24   4
  12 -20  -1   26.44   32.18   4
 -13   0   1   57.99    9.99   2
 -13   0  -1   73.73   18.66   2
  13   0  -1   80.41   23.68   1
  13   0   1   86.63   25.69   1
 -13   0  -1   54.28   19.68   3
 -13   0   1   70.08   23.40   3
 -13   0  -1   41.14   15.62   2
  13   0   1   63.32   17.78   2
 -13   0   1   49.15   21.17   4
 -13   0  -1   38.36   12.82   4
 -13  -1  -1  300.52   37.94   2
  13   1  -1  378.25   44.62   1
  13   1   1  408.20   49.13   1
  13  -1   1  372.06   47.11   1
 -13   1  -1  266.79   43.63   3
 -13  -1   1  339.04   48.73   3
 -13  -1  -1  351.84   45.23   3
 -13   1   1  362.44   50.74   3
 -13  -1   1  273.47   26.68   2
  13  -1  -1  426.42   49.85   1
 -13   1  -1  243.64   34.35   2
 -13  -1   1  331.29   27.55   2
  13  -1   1  285.57   36.37   2
 -13   1   1  335.53   45.50   4
 -13  -1   1  303.56   44.50   4
 -13   1  -1  309.54   47.75   4
 -13  -1  -1  327.41   49.99   4
 -13  -2  -1  250.56   36.12   2
 -13  -2   1  220.74   28.24   2
 -13  -2   1  277.85   29.66   2
  13  -2   1  194.64   30.33   2
 -13   2   1  276.81   42.65   3
 -13  -2  -1  266.73   40.00   3
 -13   2  -1  281.40   44.79   3
 -13  -2   1  222.19   40.03   3
  13   2   1  285.15   41.38   1
  13   2  -1  252.28   35.68   1
  13  -2   1  251.41   38.51   1
  13  -2  -1  279.55   37.77   1
 -13  -2   1  258.60   42.18   4
 -13   2  -1  215.84   41.64   4
 -13  -2  -1  243.07   42.53   4
 -13   2   1  281.90   42.78   4
 -13  -3   1  593.04   62.25   4
 -13   3  -1  647.24   66.77   3
 -13  -3  -1  629.33   63.91   3
 -13   3  -1  601.14   70.60   4
 -13   3   1  564.16   62.19   4
  13  -3  -1  651.78   60.41   1
  13   3   1  652.70   61.48   1
  13   3  -1  582.84   54.84   1
 -13  -3   1  488.56   46.55   2
 -13  -3   1  649.48   48.68   2
  13  -3   1  486.89   47.73   2
 -13  -3  -1  657.59   60.12   2
  13   4  -1  311.07   39.28   1
  13   4   1  262.14   39.33   1
 -13  -4  -1  240.15   39.51   3
 -13   4  -1  344.29   49.78   3
 -13   4   1  271.34   41.65   4
 -13  -4   1  279.84   42.81   4
 -13   4  -1  226.75   31.90   2
 -13  -4  -1  271.49   38.47   2
 -13  -4   1  284.33   36.02   2
 -13  -5   1  201.76   35.76   2
 -13  -5  -1  285.92   41.58   2
 -13   5   1  211.44   43.81   3
 -13  -5  -1  234.70   39.00   3
 -13   5  -1  217.28   39.21   3
  13   5  -1  217.95   32.14   1
  13  -5   1  244.75   40.24   1
  13   5   1  231.33   37.72   1
 -13   5   1  196.21   34.92   4
 -13   5  -1  152.75   26.05   2
 -13  -5   1  187.03   35.06   4
 -13  -5  -1  189.90   37.52   4
 -13  -6   1   84.19   26.43   4
 -13  -6  -1   77.52   25.59   4
 -13   6  -1   78.85   28.81   4
 -13   6   1   51.02   10.96   4
  13   6   1   98.39   25.58   1
  13  -6  -1   68.96   22.87   1
  13  -6   1   69.60   22.88   1
  13   6  -1   78.24   17.95   1
 -13  -6   1   61.58   20.62   3
 -13  -6  -1   64.51   18.59   3
 -13   6   1   71.48   25.11   3
 -13   6  -1   49.48   12.95   2
 -13  -6  -1   90.66   26.60   2
 -13  -6   1  100.02   23.14   2
  13   7   1 1451.84   91.89   1
 -13   7   1 1464.93  111.97   3
 -13  -7  -1 1279.60   93.01   3
 -13   7  -1 1452.57  107.65   3
 -13  -7   1 1400.87  104.54   3
  13  -7  -1 1473.26   97.60   1
  13  -7   1 1400.27   94.66   1
  13   7  -1 1521.81   81.93   1
 -13  -7  -1 1505.28  105.63   2
  13  -7   1 1309.08   71.88   2
 -13  -7   1 1501.22   95.46   2
 -13  -7  -1 1386.45  108.34   4
 -13  -7   1 1426.86  105.16   4
 -13   7   1 1279.12   94.69   4
 -13   7  -1 1304.59  108.79   4
  13   8   1  237.48   38.58   1
  13  -8   1  287.71   42.20   1
  13  -8  -1  238.70   38.80   1
  13   8  -1  261.66   33.21   1
 -13  -8  -1  289.67   47.11   3
 -13  -8   1  242.91   44.40   3
 -13   8   1  295.49   52.40   3
 -13   8  -1  271.04   46.47   3
 -13  -8  -1  225.40   47.07   4
  13   8  -1  348.01   44.83   2
  13  -8   1  227.44   31.64   2
 -13  -8  -1  277.17   45.55   2
 -13  -8   1  252.17   41.04   2
 -13   8  -1  217.29   45.68   4
 -13   8   1  183.23   34.71   4
 -13  -9   1   66.07   20.61   2
  13   9  -1   53.39   22.42   2
 -13  -9  -1   32.09   23.51   4
 -13  -9   1    3.26   12.58   4
 -13   9   1    6.51   12.78   4
 -13   9  -1  -19.58   21.98   4
 -13   9  -1   43.65   18.90   2
 -13  -9   1   45.01   20.25   3
 -13  -9  -1    2.61   13.11   3
 -13   9  -1   70.92   28.47   3
 -13   9   1   26.80   18.24   3
  13  -9  -1   29.13   14.84   1
  13   9  -1   43.20   14.15   1
  13   9   1   38.36   18.96   1
  13  -9   1   27.44   12.95   1
  13  -9   1   37.63   15.62   2
 -13 -10   1   15.86   19.07   4
 -13 -10  -1   40.30   27.18   4
 -13  10  -1   56.54   21.47   4
 -13  10   1   27.56   13.19   4
 -13  10  -1   42.17   17.52   2
 -13 -10   1   55.94   20.99   3
 -13 -10  -1   57.69   24.70   3
 -13  10  -1   66.20   24.20   3
 -13  10   1   41.63   19.87   3
  13  10   1   41.70   20.30   1
  13  10  -1   71.63   22.51   2
 -13 -10   1   51.13   20.39   1
 -13 -10   1   26.28   13.31   2
 -13 -10  -1   57.64   21.33   2
  13 -10  -1   73.55   22.98   1
  13 -10   1   48.47   18.99   1
  13  10  -1   37.50   16.99   1
 -13 -11  -1   -5.18   16.54   4
 -13 -11   1   -1.80   16.16   4
 -13  11  -1    6.14   13.34   4
 -13  11  -1    7.01   13.62   2
 -13 -11   1  -26.37   23.69   3
 -13  11   1   -6.95   12.19   3
 -13  11  -1   -1.75   13.86   3
  13  11   1    0.09   11.99   1
 -13 -11   1    1.34   14.37   1
 -13 -11  -1  -20.83   21.58   2
  13 -11   1    1.11   13.57   1
  13 -11  -1  -17.77   22.21   1
 -13  12   1  371.30   54.91   4
 -13  12  -1  492.53   73.24   4
 -13  12  -1  302.39   45.42   2
  13  12  -1  481.93   60.64   2
 -13 -12   1  435.43   62.78   3
 -13 -12  -1  427.61   59.45   3
 -13  12   1  562.30   74.60   3
 -13  12  -1  507.81   72.49   3
 -13 -12   1  509.88   65.99   2
 -13 -12  -1  408.95   62.52   2
  13  12   1  471.92   52.43   1
 -13 -12   1  478.03   67.95   4
 -13 -12  -1  478.21   73.74   4
  13  12  -1  419.40   35.50   1
  13 -12   1  527.06   63.95   1
  13 -12  -1  504.17   60.29   1
 -13  13  -1    4.35   20.63   4
 -13  13   1  -10.89   18.71   4
  13  13  -1  -25.51   22.29   2
 -13  13  -1    0.36   15.16   2
 -13 -13   1  -21.40   20.65   3
 -13 -13  -1  -25.28   23.13   3
 -13  13   1  -22.40   22.89   3
 -13  13  -1   22.32   29.62   3
  13  13   1   39.12   19.60   1
  13  13  -1   13.53   11.50   1
  13 -13   1   10.71   19.07   1
  13 -13  -1    4.32   14.44   1
 -13 -13   1   -2.77   17.27   2
 -13 -13  -1  -11.18   15.26   2
 -13 -13  -1  -16.86   20.98   4
 -13 -13   1  -38.68   26.25   4
 -13  14  -1  185.36   50.90   4
 -13  14   1  210.56   45.96   4
  13  14  -1  151.94   38.58   2
 -13  14  -1  180.90   37.59   2
 -13 -14   1  191.86   45.47   3
 -13 -14  -1  197.39   44.16   3
 -13 -14  -1  234.99   52.02   2
 -13 -14   1  228.58   45.10   2
  13  14   1  215.61   35.63   1
 -13 -14   1  185.76   46.70   4
  13 -14  -1  204.04   44.46   1
  13 -14   1  261.59   47.52   1
 -13 -15  -1    1.28   16.76   4
 -13  15   1   -2.54   21.79   4
  13 -15   1    1.44   17.23   3
 -13 -15  -1  -14.41   23.78   3
 -13  15  -1    0.71   20.22   3
 -13  15   1  -26.97   28.04   3
 -13 -15  -1   -3.85   19.35   2
 -13 -15   1   32.29   24.06   2
  13  15   1  -16.43   22.34   1
 -13  15  -1  -14.30   17.51   2
  13  15  -1   -8.63   21.06   2
  13 -15   1   20.53   21.68   1
 -13 -16  -1    0.19   18.74   4
 -13 -16   1   17.63   29.68   4
 -13  16  -1   47.51   34.56   4
 -13  16   1  -16.24   20.30   4
  13 -16   1   18.43   24.73   3
 -13 -16   1  -11.47   18.70   3
 -13 -16  -1  -71.47   39.97   3
 -13  16   1   45.22   28.20   3
 -13  16  -1   32.05   26.59   3
 -13 -16  -1  -30.06   30.35   2
  13 -16  -1   47.21   25.60   1
 -13  16  -1   54.27   24.32   2
  13  16   1   25.90   17.16   1
 -13 -17   1  310.27   57.75   3
 -13 -17  -1  289.63   57.15   3
 -13 -17  -1  291.00   65.86   2
 -13 -17   1  335.14   64.58   2
  13  17  -1  301.03   56.63   2
 -13  17  -1  199.49   52.67   4
 -13  17   1  273.83   57.43   4
  13 -17  -1  320.24   59.32   1
  13 -17   1  320.55   56.72   1
  13 -18   1  100.02   35.89   1
 -13  19   1  -10.11   27.18   4
 -13 -19  -1   88.30   40.39   3
 -14   0   1   10.04   13.03   4
 -14   0  -1   60.51   24.25   4
 -14   0   1   47.84    9.09   2
 -14   0  -1   53.95   19.07   2
  14   0  -1   60.18   21.97   1
 -14   0  -1   35.11   17.64   3
 -14   0   1   38.19   19.61   3
 -14   1  -1   69.83   17.25   2
 -14  -1   1  122.88   17.28   2
 -14  -1  -1  117.58   26.24   2
 -14  -1   1   82.48   16.69   2
  14  -1   1  146.14   32.09   1
  14   1  -1  109.76   26.15   1
 -14   1  -1  133.45   30.19   3
 -14  -1  -1   89.01   26.03   3
 -14   1   1  120.90   31.78   3
 -14  -1   1  123.41   33.84   3
  14  -1   1   60.89   15.78   2
 -14   1   1  129.47   31.59   4
 -14  -1   1  117.10   31.34   4
 -14   1  -1   92.32   27.58   4
 -14  -1  -1  134.87   33.70   4
 -14  -2   1 1254.33   66.31   2
 -14   2  -1 1156.68   72.91   2
 -14   2   1 1606.51  112.52   3
 -14  -2   1 1620.55  113.68   3
 -14   2  -1 1755.87  114.70   3
 -14  -2  -1 1531.97  103.11   3
  14   2  -1 1735.38   97.69   1
  14  -2   1 1796.47  106.56   1
 -14  -2   1 1680.93   73.28   2
 -14   2  -1 1390.13   82.95   2
 -14  -2  -1 1627.11   95.97   2
  14  -2   1 1176.34   76.23   2
 -14  -2   1 1511.36  104.89   4
 -14   2   1 1444.77  102.71   4
 -14   2  -1 1456.49  110.35   4
 -14  -2  -1 1529.55  114.47   4
 -14  -3   1   -3.37   10.68   2
 -14  -3   1   -1.10   14.66   3
 -14  -3  -1  -22.40   20.44   3
 -14   3   1    2.59   15.06   3
 -14  -3  -1   12.01   12.38   2
 -14  -3   1    2.04   10.36   4
 -14   3  -1    3.17   12.01   4
 -14   3   1  -10.13   16.74   4
 -14  -3  -1    2.15   12.04   4
  14   3  -1    4.46   14.30   1
  14  -3   1    7.32   11.23   1
  14  -3  -1    8.03   12.59   1
 -14  -3   1    8.43   10.00   2
  14  -3   1   -6.84   13.04   2
  14  -4   1   66.18   18.93   2
 -14  -4   1   66.78   18.65   2
 -14  -4   1   49.29   19.24   2
 -14  -4   1   45.42   20.84   3
 -14   4   1   65.11   24.60   3
 -14  -4  -1   70.95   24.49   3
 -14   4   1   42.66   17.80   4
 -14  -4   1   64.03   25.38   4
 -14   4  -1   43.72   21.03   4
 -14  -4  -1   44.92   21.57   4
 -14  -4  -1   57.14   19.78   2
  14   4  -1   85.66   22.07   1
  14  -4   1  105.14   28.25   1
  14  -4  -1   64.56   21.80   1
  14   4   1   46.47   21.79   1
  14   5  -1   12.30   19.65   1
  14  -5   1   36.12   18.36   1
  14   5   1   19.79   15.29   1
  14  -5  -1   48.68   21.64   1
 -14  -5   1   18.29   13.44   3
 -14  -5  -1   13.34   11.02   3
 -14   5   1   56.88   23.36   3
 -14   5  -1   21.57   13.32   3
 -14   5  -1   48.53   25.57   4
 -14   5   1   11.66   13.03   4
 -14  -5  -1   16.50   11.57   4
 -14  -5   1   42.65   23.13   4
 -14  -5  -1   16.84   13.03   2
  14  -5   1    8.69   11.21   2
 -14  -5   1   37.61   14.50   2
 -14  -6   1    3.34   12.88   3
 -14   6  -1   19.92   20.60   3
 -14   6   1   -1.61   15.84   3
 -14  -6  -1   22.26   17.93   3
 -14  -6   1  -10.29   14.48   2
 -14  -6  -1   -2.41   14.16   2
  14  -6   1    1.77    8.93   2
 -14   6  -1    1.10   12.74   4
 -14   6   1   -0.45   13.49   4
  14   6  -1   -3.67   11.99   1
  14  -6   1   17.26   18.33   1
  14   6   1    3.96   12.00   1
  14  -6  -1   21.85   16.25   1
 -14  -6  -1   -4.38   12.21   4
 -14  -7   1  173.31   39.59   3
 -14  -7  -1  181.57   37.20   3
 -14   7  -1  164.07   33.06   3
 -14   7   1  117.46   35.90   3
 -14  -7   1  152.58   30.88   2
 -14  -7  -1  144.11   33.71   2
  14  -7   1  115.96   23.77   2
 -14   7   1  122.44   31.11   4
 -14   7  -1  132.12   37.74   4
  14   7   1  180.34   33.14   1
  14  -7  -1  189.93   35.57   1
  14  -7   1  133.17   30.84   1
  14   7  -1  172.05   29.31   1
 -14  -7   1  157.04   38.07   4
 -14  -7  -1  180.87   43.43   4
 -14  -8   1   35.01   24.01   3
 -14   8  -1   54.60   27.59   3
 -14   8   1   23.07   14.48   3
 -14  -8   1   31.33   22.66   4
 -14  -8  -1   32.21   19.77   4
 -14   8  -1   45.11   20.04   4
 -14   8   1   41.49   24.56   4
  14   8  -1   19.62   17.15   1
  14  -8   1   40.48   19.28   1
  14  -8  -1    3.26   13.14   1
  14   8   1   53.30   20.58   1
  14  -8   1   21.05   11.74   2
 -14  -8   1   28.34   14.82   2
 -14  -9   1   60.87   25.37   4
 -14  -9  -1  135.38   44.05   4
 -14   9  -1   49.08   18.53   2
 -14  -9   1   63.60   23.97   3
 -14   9  -1   63.90   30.87   3
 -14   9   1   70.64   25.59   3
 -14   9  -1   55.57   28.01   4
  14   9  -1   63.62   18.77   1
  14  -9   1   54.68   22.10   1
  14  -9  -1  102.42   29.68   1
  14   9   1   54.66   20.47   1
  14  -9   1   67.10   18.64   2
 -14  -9  -1  111.24   34.47   2
 -14  -9   1   81.06   30.71   2
 -14 -10  -1   70.80   27.61   4
 -14 -10   1  100.71   34.35   4
 -14  10  -1   52.73   26.75   4
 -14  10  -1   48.13   17.06   2
 -14 -10   1  114.72   35.15   3
 -14 -10  -1   64.90   23.24   3
 -14  10  -1  110.26   29.85   3
 -14  10   1   96.79   31.94   3
  14  10   1   84.57   25.68   1
 -14 -10  -1   83.43   29.54   2
 -14 -10   1   85.79   24.82   2
  14 -10   1  113.74   31.53   1
  14  10  -1   83.78   20.77   1
  14 -10  -1  121.34   29.78   1
 -14 -11  -1   18.15   19.16   4
 -14 -11   1    8.87   14.60   4
 -14  11  -1   23.48   23.07   4
 -14  11   1  -17.06   22.36   4
 -14  11  -1  -20.63   16.63   2
 -14 -11  -1   12.90   15.23   3
 -14 -11   1  -22.82   18.61   3
 -14  11  -1   12.18   21.58   3
 -14  11   1    7.05   22.71   3
  14  11   1   20.07   18.40   1
  14  11  -1   41.92   23.80   2
  14 -11  -1   14.49   20.10   1
  14  11  -1    0.63   12.24   1
  14 -11   1    4.90   15.37   1
 -14 -11  -1   23.46   21.44   2
 -14 -11   1  -14.97   20.18   2
 -14 -12   1  704.36   86.34   4
 -14 -12  -1  622.56   84.03   4
 -14  12  -1  594.97   84.21   4
 -14  12   1  490.18   72.12   4
  14  12  -1  706.92   74.93   2
 -14  12  -1  433.82   53.96   2
 -14 -12   1  615.25   77.96   3
 -14 -12  -1  628.16   73.88   3
 -14  12   1  621.45   82.00   3
 -14  12  -1  676.75   86.52   3
  14  12  -1  551.46   43.73   1
  14 -12   1  679.09   73.01   1
  14  12   1  683.20   66.97   1
  14 -12  -1  738.51   78.16   1
 -14 -12  -1  718.16   84.90   2
 -14 -12   1  814.03   85.86   2
 -14 -13   1   52.10   30.90   4
 -14  13  -1   17.21   18.06   4
 -14  13   1   -9.10   19.88   4
 -14  13  -1   12.21   13.44   2
 -14 -13   1  -19.72   23.82   3
 -14 -13  -1  -23.44   23.42   3
  14  13  -1   12.11   14.72   1
  14  13   1   25.61   24.50   1
  14  13  -1   16.74   19.50   2
 -14 -13   1   49.94   26.06   2
 -14 -13  -1   -2.83   18.24   2
  14 -13   1   15.31   22.79   1
 -14 -14  -1  448.34   74.22   2
 -14 -14   1  417.68   70.06   2
  14  14  -1  396.02   59.71   2
  14  14   1  365.69   48.14   1
 -14 -14  -1  367.56   64.88   4
 -14  14   1  376.88   64.76   4
  14 -14   1  341.09   67.76   3
 -14 -14   1  336.66   57.57   3
 -14 -14  -1  355.54   60.36   3
 -14  14   1  389.65   67.34   3
 -14  14  -1  415.54   71.35   3
 -14  14  -1  269.72   43.08   2
  14 -14  -1  470.83   66.18   1
 -14 -15  -1   38.18   22.43   2
 -14 -15   1   21.15   24.96   2
  14  15  -1   33.16   21.32   2
  14  15   1   13.47   16.64   1
 -14 -15  -1   40.28   34.38   4
 -14 -15   1   35.46   27.39   4
 -14  15  -1   25.24   29.22   4
 -14  15   1    0.95   25.35   4
  14 -15   1   49.95   30.86   3
 -14 -15   1   -0.35   21.09   3
 -14 -15  -1   22.88   20.96   3
 -14  15  -1   53.11   33.01   3
 -14  15   1   49.72   34.31   3
 -14  15  -1   28.40   19.72   2
  14 -15  -1   70.47   32.97   1
  14 -15   1   35.53   26.47   1
 -14 -16  -1  291.26   66.09   2
 -14 -16   1  387.93   67.42   2
  14  16  -1  297.06   54.34   2
  14 -16   1  289.32   51.77   1
 -14 -16  -1  203.62   48.95   3
 -14  16   1  244.99   54.80   4
  14  17  -1   -5.43   21.83   2
 -14 -17   1  -38.53   29.68   2
  14 -17   1   36.52   30.30   1
 -14 -18  -1   37.20   33.39   3
 -14  18   1   85.07   38.80   4
 -15   0  -1 1190.04   95.74   3
 -15   0   1 1133.33   99.10   3
 -15   0  -1  991.52   75.55   2
  15   0   1 1250.68   92.34   1
  15   0  -1 1197.36   86.71   1
 -15   0   1  981.49   86.41   4
 -15   0  -1 1102.98  100.99   4
 -15  -1   1   68.65   15.80   2
 -15  -1  -1  111.84   26.71   2
 -15  -1   1   93.19   16.31   2
 -15   1  -1   64.57   17.56   2
 -15   1   1   79.23   26.24   3
 -15  -1   1  104.66   31.86   3
 -15   1  -1   87.80   26.11   3
 -15   1   1   45.96   16.97   4
 -15   1  -1   81.41   26.96   4
 -15  -1   1   96.58   33.15   4
 -15  -1  -1   57.82   20.62   4
  15   1   1  141.58   34.94   1
  15  -1  -1   87.12   27.80   1
  15  -1   1  138.22   32.07   1
 -15   2  -1  730.68   77.59   3
 -15   2   1  645.61   77.56   3
 -15  -2   1  648.38   75.08   3
 -15   2  -1  514.65   51.37   2
 -15  -2   1  614.31   44.93   2
  15  -2   1  471.51   48.10   2
 -15  -2  -1  564.80   58.85   2
  15  -2   1  703.89   70.52   1
  15   2   1  649.79   67.61   1
  15  -2  -1  731.84   68.54   1
 -15   2   1  542.34   67.01   4
 -15  -2   1  601.33   70.12   4
 -15   2  -1  490.87   69.16   4
 -15  -2  -1  582.91   73.83   4
 -15  -2   1  486.40   40.99   2
  15  -3  -1   39.81   22.84   1
  15   3   1   68.80   25.26   1
  15   3  -1   47.61   22.39   1
  15  -3   1   62.33   22.93   1
 -15  -3   1   29.07   14.26   3
 -15   3  -1   54.91   24.23   3
 -15   3   1   45.91   22.26   3
 -15   3  -1   21.69   14.76   4
 -15  -3  -1   10.93   11.61   4
 -15   3   1   19.69   13.66   4
  15  -3   1   10.76   16.12   2
 -15  -3   1   52.03   16.24   2
 -15   3  -1   20.99   12.05   2
 -15  -3  -1   21.69   13.12   2
 -15   3  -1   30.37   14.75   2
 -15   4   1  312.99   51.33   4
 -15  -4   1  365.56   44.99   2
 -15  -4   1  369.75   57.21   3
 -15   4  -1  367.23   58.44   3
 -15   4   1  479.18   64.86   3
 -15  -4  -1  405.03   63.56   4
 -15   4  -1  375.43   61.08   4
  15  -4   1  298.39   37.60   2
 -15  -4  -1  386.65   49.76   2
 -15   4  -1  289.28   37.70   2
  15  -4  -1  391.18   53.06   1
  15   4   1  451.36   53.03   1
  15   4  -1  424.09   50.10   1
  15  -4   1  444.16   57.23   1
  15  -5  -1   -5.56   16.41   1
  15   5   1    6.90   14.80   1
  15   5  -1   12.90   14.88   1
  15  -5   1    7.09   15.02   1
 -15  -5   1   18.03   19.35   3
 -15   5  -1  -11.20   15.10   3
 -15   5   1   18.89   16.73   3
 -15  -5  -1   -2.26   13.73   3
 -15  -5  -1   15.69   16.56   4
 -15  -5   1    1.25   18.45   4
 -15  -5   1    6.99   10.19   2
  15  -5   1    8.04   11.69   2
 -15  -5  -1    4.40   15.76   2
 -15   5  -1    5.40   14.09   4
 -15   5   1   -8.61   19.83   4
  15   6   1   67.45   25.43   1
  15  -6   1   23.47   18.21   1
  15   6  -1   27.77   17.41   1
  15  -6  -1   50.12   23.13   1
 -15  -6   1   45.09   24.05   3
 -15  -6  -1   39.03   21.12   3
 -15   6   1   22.73   18.73   3
 -15   6  -1   51.19   24.96   3
 -15  -6  -1   30.89   23.08   4
 -15  -6   1   50.71   21.86   4
  15  -6   1   39.27   14.29   2
 -15  -6   1   59.20   21.21   2
 -15  -6  -1   62.95   20.12   2
 -15   6  -1   31.92   17.45   4
 -15  -7   1   28.54   19.52   3
 -15  -7  -1   56.04   24.26   3
 -15   7  -1   46.97   24.97   3
 -15   7   1   39.64   20.41   3
 -15  -7   1    2.42   15.51   4
 -15  -7  -1    5.98   15.57   4
 -15  -7   1   38.38   21.08   2
  15  -7   1   25.10   15.66   2
 -15   7  -1    7.02   24.92   4
  15   7   1   44.55   22.76   1
  15  -7   1   47.21   22.99   1
  15   7  -1   51.03   18.21   1
  15  -7  -1   27.93   22.00   1
 -15   8  -1   12.27   13.79   2
 -15  -8  -1   -0.63   13.70   3
 -15  -8   1  -27.34   25.19   3
 -15   8   1   14.17   16.95   3
 -15   8  -1    3.42   15.18   3
 -15  -8  -1   -2.85   16.18   4
 -15  -8   1  -20.83   22.28   4
 -15  -8   1   11.22   12.35   2
 -15  -8  -1  -15.58   18.40   2
 -15   8   1   18.72   14.36   4
 -15   8  -1  -18.73   19.84   4
  15   8  -1   27.17   12.29   1
  15  -8   1   -2.88   19.06   1
  15   8   1   18.89   16.20   1
  15  -8  -1   -1.82   18.45   1
 -15   9  -1  -13.77   15.59   2
 -15  -9  -1    7.82   14.46   3
 -15  -9   1   43.93   27.42   3
 -15   9   1  -21.97   21.76   3
 -15   9  -1  -15.90   16.59   3
 -15  -9   1   17.45   18.27   4
 -15  -9  -1   29.69   22.62   4
 -15  -9  -1   -0.26   13.51   2
 -15  -9   1   16.44   13.77   2
 -15   9  -1   -7.55   22.71   4
 -15   9   1  -15.07   23.10   4
  15   9   1  -11.24   17.96   1
  15   9  -1  -17.26   17.81   1
  15  -9   1  -20.26   24.12   1
  15  -9  -1  -23.10   21.32   1
 -15  10  -1  160.56   30.38   2
 -15 -10  -1  196.02   41.38   3
 -15 -10   1  230.47   48.71   3
 -15  10   1  240.54   48.49   3
 -15  10  -1  169.40   48.09   3
 -15 -10   1  182.68   43.82   4
 -15 -10  -1  156.94   43.05   4
 -15 -10  -1  268.33   49.57   2
  15 -10   1  217.25   45.98   1
  15  10   1  167.73   32.21   1
  15  10  -1  191.81   31.55   1
  15 -10  -1  262.15   46.52   1
 -15  10  -1  208.68   54.33   4
 -15  10   1  158.40   42.53   4
 -15  11   1  -27.04   26.45   4
 -15  11  -1  -10.32   30.62   4
 -15  11  -1   -5.47   14.24   2
 -15 -11   1  -40.85   29.24   3
 -15 -11  -1   17.55   21.80   3
 -15  11  -1   50.12   30.43   3
 -15 -11   1  -37.57   27.01   4
 -15 -11  -1   17.46   23.25   2
 -15 -11   1    7.11   20.62   2
  15  11  -1    6.86   15.25   1
  15 -11   1   25.33   22.88   1
  15  11   1    7.38   15.43   1
 -15  12   1   93.26   34.14   4
 -15  12  -1   48.59   21.44   2
 -15 -12  -1  135.12   39.03   3
 -15  12   1  116.73   38.62   3
 -15  12  -1   96.69   40.28   3
 -15 -12   1  139.24   40.14   4
 -15 -12  -1  119.27   40.70   4
 -15 -12  -1  137.92   41.55   2
 -15 -12   1  120.10   33.78   2
  15  12  -1  103.58   23.87   1
  15 -12  -1  130.91   32.86   1
  15  12   1  117.58   32.69   1
 -15  13  -1   86.87   36.67   4
 -15  13   1   84.92   35.41   4
 -15  13  -1   35.51   23.12   2
 -15 -13  -1  113.38   36.53   3
 -15 -13   1   80.51   32.43   3
 -15  13   1   15.32   29.75   3
 -15  13  -1   38.45   21.79   3
 -15 -13  -1  106.35   36.86   2
 -15 -13   1  162.87   43.50   2
  15  13   1   61.18   31.93   1
  15 -13   1  117.08   37.52   1
  15 -13  -1  104.82   31.42   1
 -15 -13  -1  127.69   43.41   4
 -15 -14  -1  131.67   44.78   3
 -15 -14   1  107.57   39.53   3
 -15 -14   1   83.17   38.48   4
  15 -14   1   54.32   32.20   1
  15 -14  -1   47.63   20.90   1
 -15  14   1   96.16   36.58   4
 -15  14  -1   75.79   46.27   4
 -15 -14  -1   72.88   37.36   2
 -15 -14   1  159.63   43.88   2
 -15  15   1  -45.51   30.33   4
 -15 -15  -1   -2.57   27.91   2
 -15 -15  -1  -20.17   21.52   3
 -15 -16   1    1.62   31.78   2
 -15  17   1   -3.52   28.07   4
 -15 -17  -1   12.81   22.80   3
 -16   0  -1  106.21   33.21   3
 -16   0   1  148.41   37.21   3
 -16   0  -1  105.21   24.86   2
 -16   0  -1  123.14   35.46   4
 -16   0   1  133.46   36.11   4
  16   0   1  155.90   36.74   1
  16   0  -1  131.91   34.35   1
 -16   1   1   -0.14   15.11   3
 -16  -1  -1   41.51   20.39   3
 -16   1  -1   57.18   26.65   3
 -16  -1   1   -1.16   13.39   3
 -16  -1   1    1.91    9.64   2
 -16  -1   1   34.14   10.12   2
 -16   1  -1   53.02   20.54   2
 -16  -1  -1   39.71   18.38   2
 -16  -1  -1    6.23   14.71   4
 -16   1   1    0.99   20.91   4
 -16   1  -1   11.18   18.45   4
 -16  -1   1  -24.96   20.84   4
  16   1   1   31.72   16.20   1
  16  -1  -1   70.44   23.80   1
  16  -1   1   20.87   16.42   1
  16   1  -1   58.23   23.76   1
 -16  -2  -1  128.46   32.72   3
 -16   2   1  128.34   33.57   3
 -16   2  -1  132.32   34.66   3
 -16  -2   1  137.64   35.13   3
 -16  -2   1  106.03   21.99   2
  16   2   1  167.61   35.10   1
  16   2  -1  145.30   31.86   1
  16  -2  -1  139.12   33.87   1
  16  -2   1  165.42   36.02   1
 -16  -2   1   85.13   18.49   2
 -16  -2  -1  103.48   27.87   2
 -16   2  -1  111.62   25.33   2
 -16   2  -1  179.90   42.77   4
 -16   2   1   88.09   29.89   4
 -16  -2   1  123.83   32.63   4
 -16  -2  -1  115.87   37.06   4
 -16  -3  -1  439.69   59.30   3
 -16  -3   1  418.23   64.16   3
 -16   3   1  415.00   63.87   3
 -16   3  -1  410.10   61.32   3
  16  -3   1  341.96   40.18   2
 -16  -3   1  417.82   59.82   4
 -16   3   1  366.82   56.89   4
 -16   3  -1  340.58   59.20   4
 -16  -3  -1  388.73   62.61   4
 -16   3  -1  276.73   39.41   2
 -16  -3  -1  406.52   54.18   2
 -16  -3   1  426.13   40.12   2
  16  -3  -1  380.85   51.06   1
  16  -3   1  427.10   55.86   1
  16   3   1  437.53   56.56   1
  16   3  -1  434.43   53.79   1
  16  -4   1  299.50   49.75   1
  16   4   1  282.99   44.94   1
  16   4  -1  294.48   45.42   1
  16  -4  -1  293.28   47.67   1
 -16  -4   1  214.79   45.44   4
 -16  -4  -1  197.98   43.45   4
 -16  -4  -1  225.85   42.61   3
 -16  -4   1  272.85   50.94   3
 -16   4   1  241.71   45.55   3
 -16   4  -1  276.91   51.38   3
 -16   4   1  210.31   42.50   4
 -16   4  -1  224.25   46.09   4
 -16   4  -1  174.02   30.56   2
 -16  -4  -1  203.16   40.15   2
 -16   5  -1  501.48   50.98   2
  16   5   1  912.72   82.64   1
 -16   5  -1  875.96   93.17   3
 -16  -5   1  796.02   88.45   3
 -16  -5  -1  825.22   81.98   3
 -16   5   1  862.35   94.35   3
  16  -5   1  909.49   84.46   1
  16  -5  -1  907.31   82.36   1
 -16  -5   1  811.70   66.37   2
 -16  -5  -1  758.86   73.79   2
 -16   5   1  768.52   81.94   4
 -16   5  -1  711.58   88.20   4
 -16  -5   1  676.66   80.84   4
 -16  -5  -1  756.68   90.51   4
 -16  -6   1   95.68   30.94   3
 -16   6   1   60.14   34.35   3
 -16   6  -1   82.15   30.29   3
 -16  -6  -1  140.18   40.21   3
 -16   6   1   92.69   32.31   4
 -16   6  -1   91.33   34.83   4
 -16  -6   1   52.06   28.04   4
 -16  -6  -1   91.75   37.15   4
 -16  -6   1  111.86   27.21   2
  16  -6  -1   93.43   24.54   1
  16   6   1   88.46   29.65   1
  16  -6   1  141.51   36.58   1
  16  -7  -1  395.35   55.76   1
  16   7   1  392.32   55.68   1
  16   7  -1  383.66   48.97   1
  16  -7   1  380.22   57.34   1
 -16  -7   1  435.76   67.01   3
 -16   7  -1  328.50   60.15   3
 -16   7   1  419.58   69.46   3
 -16  -7  -1  444.47   63.14   3
 -16   7   1  332.77   56.57   4
 -16   7  -1  354.59   64.79   4
 -16  -7  -1  400.27   67.27   4
 -16  -7   1  411.72   65.19   4
 -16  -7  -1  440.54   61.71   2
 -16  -7   1  473.23   54.08   2
 -16   8  -1  -12.23   26.13   4
 -16   8   1   43.44   22.07   4
 -16  -8   1   17.54   18.14   3
 -16   8  -1   52.73   23.05   3
 -16   8   1   41.85   31.65   3
 -16  -8  -1   18.85   16.06   3
 -16   8  -1   32.90   18.45   2
 -16  -8  -1   50.68   32.64   4
 -16  -8   1   71.19   31.14   4
 -16  -8   1   54.80   22.51   2
 -16  -8  -1   37.96   23.40   2
  16  -8  -1   28.24   18.74   1
  16   8   1   19.71   16.88   1
  16   8  -1   29.34   19.61   1
  16  -8   1   76.12   29.69   1
 -16   9   1  406.00   63.60   4
 -16   9  -1  448.68   75.73   4
 -16  -9  -1  396.64   59.89   3
 -16  -9   1  517.07   74.39   3
 -16   9  -1  522.41   75.42   3
 -16   9  -1  285.51   37.03   2
 -16  -9   1  462.49   67.02   4
 -16  -9  -1  478.04   69.32   2
  16   9  -1  459.84   48.83   1
  16   9   1  477.25   58.13   1
 -16  10   1   60.17   32.33   4
 -16  10  -1   18.40   16.60   2
 -16 -10  -1   65.30   27.19   3
 -16  10   1   87.53   37.57   3
 -16 -10   1   89.62   38.48   4
 -16 -10  -1   94.34   37.56   4
 -16 -10  -1   63.80   29.61   2
 -16 -10   1  120.14   34.73   2
  16 -10  -1  108.33   31.77   1
  16  10  -1   84.72   24.87   1
  16  10   1   69.73   29.21   1
  16 -10   1  113.72   36.40   1
  16 -11  -1   24.60   18.75   1
  16  11  -1   28.71   18.67   1
  16 -11   1   35.22   23.09   1
 -16 -11  -1  -36.48   20.89   3
 -16 -11   1   18.36   30.34   3
 -16  11   1   42.13   29.06   3
 -16  11  -1   31.39   19.63   3
 -16  11   1  -10.95   24.14   4
 -16  11  -1   22.25   23.38   4
  16  11   1   17.21   21.60   1
 -16 -11  -1   -1.32   19.18   4
 -16 -11   1   59.36   29.97   2
 -16 -11  -1    8.09   16.94   2
  16 -12  -1  391.23   62.71   1
  16 -12   1  260.44   50.89   1
 -16 -12   1  186.56   47.12   3
 -16 -12  -1  295.68   55.69   3
 -16  12   1  290.85   63.26   3
 -16  12  -1  283.70   62.03   3
  16  12   1  267.84   47.62   1
 -16  12  -1  202.82   53.88   4
 -16  12   1  201.63   52.82   4
 -16 -12  -1  287.54   61.84   2
 -16 -12   1  293.60   56.71   2
 -16 -12   1  245.84   55.93   4
 -16 -12  -1  300.51   67.43   4
 -16 -13  -1   66.76   30.67   3
  16  13   1   78.75   30.98   1
 -16  13   1   57.48   31.30   4
 -16  13  -1   34.71   30.79   4
 -16 -13   1   37.31   21.00   4
 -16 -13   1  107.33   35.06   2
 -16 -14  -1    8.77   21.49   2
  16  14   1   17.89   28.01   1
 -16  15   1   95.47   42.79   4
 -16 -15  -1   70.68   40.42   3
 -16 -15   1  162.41   55.26   2
 -16  16   1   67.83   36.77   4
 -16 -16  -1   48.06   37.64   3
 -17   0  -1   86.71   26.59   2
  17   0   1   58.16   21.42   1
  17   0  -1  101.15   28.70   1
 -17   0   1   96.82   33.24   3
 -17   0  -1   99.22   33.08   3
 -17   0  -1  103.17   35.30   4
 -17   0   1  128.12   33.78   4
 -17  -1  -1   -6.83   15.04   2
 -17   1  -1    9.46   14.97   2
 -17  -1   1   13.05    8.16   2
  17   1   1    9.80   14.44   1
  17  -1  -1  -12.07   22.57   1
  17   1  -1   16.96   17.56   1
  17  -1   1   37.99   21.37   1
 -17  -1   1   -0.63   14.62   3
 -17   1   1   37.42   27.39   3
 -17  -1  -1   40.37   25.32   3
 -17   1  -1   38.41   19.84   3
 -17  -1  -1   18.42   17.29   4
 -17   1  -1   31.23   23.17   4
 -17  -1   1   45.10   26.64   4
 -17   1   1   -7.78   16.50   4
 -17  -2   1   10.65    9.33   2
 -17   2  -1   -2.26   15.53   2
 -17  -2  -1   13.82   18.42   2
  17   2   1    0.48   13.89   1
  17  -2  -1  -33.41   25.27   1
  17   2  -1  -12.32   15.53   1
  17  -2   1  -11.98   18.94   1
 -17  -2  -1   15.18   19.78   3
 -17   2   1   -2.40   18.31   3
 -17  -2   1   17.79   22.15   3
 -17   2  -1  -28.55   26.56   3
 -17   2   1   -7.80   20.54   4
 -17   2  -1   -6.88   19.35   4
 -17  -2  -1   12.20   19.72   4
 -17  -2   1   24.47   24.46   4
 -17  -3   1   84.85   20.21   2
 -17  -3  -1   83.22   28.55   2
 -17   3  -1   44.86   16.55   2
  17  -3  -1  121.63   33.15   1
  17   3   1   99.59   31.11   1
  17  -3   1  107.08   30.44   1
  17   3  -1  103.84   30.49   1
 -17  -3  -1  126.64   36.28   3
 -17  -3   1   80.20   38.35   3
 -17   3   1  175.72   47.41   3
 -17   3  -1   70.66   28.29   3
 -17   3  -1   89.41   38.04   4
 -17   3   1   93.43   30.41   4
 -17  -3   1   80.89   33.47   4
 -17  -3  -1   82.70   29.59   4
 -17  -4  -1   16.42   15.96   3
 -17   4   1   12.24   15.62   3
 -17   4  -1   12.21   16.65   3
 -17  -4   1    7.11   18.17   3
  17  -4   1   13.97   18.37   1
  17   4   1   30.39   24.35   1
  17   4  -1   29.75   20.31   1
  17  -4  -1  -18.29   20.79   1
 -17   4   1    1.69   17.98   4
 -17   4  -1   21.64   15.56   4
 -17  -4  -1   36.83   22.19   2
 -17   4  -1  -16.11   13.38   2
 -17  -4  -1  -19.31   21.49   4
 -17  -4   1   29.46   26.98   4
 -17  -5   1    5.05   12.12   2
 -17  -5  -1   19.72   22.28   3
 -17  -5   1    1.64   18.94   3
 -17   5  -1  -24.07   16.36   3
  17  -5  -1  -24.37   24.57   1
  17   5  -1   -5.23   13.41   1
  17   5   1   22.46   23.27   1
 -17   5  -1    4.84   16.18   4
 -17   5   1  -21.73   25.17   4
 -17   5  -1  -10.54   12.70   2
 -17  -5  -1   -0.17   24.76   4
 -17  -5   1  -30.06   28.83   4
 -17  -6   1   87.36   28.00   2
 -17  -6  -1   40.12   23.99   3
 -17   6  -1   28.43   22.42   3
  17   6   1   70.32   27.85   1
  17   6  -1   84.05   26.56   1
 -17   6  -1  114.68   39.45   4
 -17   6   1   48.04   23.79   4
 -17  -6  -1   71.74   28.10   2
 -17  -6   1   19.85   20.95   4
 -17  -7   1  268.74   46.60   2
 -17   7  -1  284.57   59.86   3
 -17   7   1  285.18   60.49   3
 -17  -7  -1  304.05   55.32   3
  17   7  -1  322.97   47.59   1
  17  -7  -1  306.33   50.63   1
  17   7   1  346.02   54.74   1
  17  -7   1  334.76   53.68   1
 -17   7   1  250.54   52.05   4
 -17  -7  -1  308.11   51.19   2
 -17  -7  -1  341.06   65.22   4
 -17  -7   1  242.63   54.02   4
 -17  -8   1   74.36   34.85   4
 -17  -8  -1   18.53   25.56   4
 -17  -8   1    1.03   16.43   3
 -17   8   1   81.64   42.22   3
 -17  -8  -1  -35.62   30.52   3
  17  -8  -1   24.57   18.47   1
  17   8  -1    7.53   14.90   1
  17  -8   1   58.28   26.06   1
  17   8   1   78.22   30.36   1
 -17   8   1   37.06   31.85   4
 -17  -8  -1   25.06   21.98   2
 -17  -8   1   38.27   22.86   2
  17  -9  -1  -23.18   22.21   1
  17  -9   1   15.70   20.92   1
  17   9   1   -7.66   18.97   1
 -17   9  -1    8.16   20.64   3
 -17   9   1    0.19   18.18   3
 -17  -9  -1  -13.43   26.10   3
 -17  -9   1  -23.34   19.40   3
 -17   9  -1  -16.37   27.45   4
 -17   9   1  -48.83   36.04   4
 -17  -9  -1   -0.19   21.04   4
 -17  -9  -1  -11.86   17.34   2
  17  10   1  254.63   46.89   1
  17 -10   1  275.27   55.71   1
 -17 -10   1  262.93   60.77   3
 -17  10  -1  286.71   57.52   3
 -17 -10  -1  285.63   57.59   3
 -17 -10   1  359.32   56.31   2
 -17 -10  -1  297.67   62.17   2
 -17 -10   1  215.97   51.94   4
 -17 -10  -1  252.09   60.93   4
 -17  10  -1  252.74   59.82   4
 -17  10   1  218.25   51.81   4
  17  11  -1   12.49   26.28   1
 -17 -11  -1   30.94   26.50   3
  17  11   1   11.76   23.16   1
 -17  11  -1    1.44   29.62   4
 -17  11   1    1.35   26.51   4
 -17 -11   1   47.99   31.31   2
 -17 -11  -1    8.80   23.55   2
 -17 -11   1   59.44   32.62   4
 -17 -12   1   68.52   29.79   2
  17  12   1  110.15   32.20   1
 -17  12   1  101.90   41.84   4
 -17 -13  -1   -8.54   23.35   3
 -17 -13   1   20.28   21.67   2
 -17 -13  -1    3.62   21.18   2
  17  13   1   25.28   25.01   1
 -17  14   1   69.20   41.22   4
 -17 -14   1  103.73   40.38   2
 -17 -14  -1   61.49   40.99   3
 -18   0   1  303.03   60.62   4
 -18   0   1  341.10   65.72   3
 -18   0  -1  331.41   60.43   3
  18   0  -1  392.95   57.01   1
 -18   0  -1  233.50   41.21   2
 -18   1   1   11.02   19.83   4
 -18  -1   1    0.60   17.09   4
 -18  -1   1   10.67   28.62   3
 -18   1   1   31.46   34.31   3
 -18  -1  -1  -21.96   26.53   3
 -18   1  -1   11.22   20.81   3
  18   1   1  -16.56   24.06   1
  18  -1  -1   12.71   18.51   1
  18   1  -1   40.92   26.25   1
 -18  -1  -1  -13.39   17.69   2
 -18   1  -1   -6.63   13.75   2
 -18   2   1   13.25   15.56   4
 -18  -2   1  -14.95   24.38   4
 -18   2  -1  -23.19   17.12   2
 -18  -2  -1    4.54   15.35   2
  18  -2  -1   14.33   16.39   1
  18   2   1   -8.44   18.55   1
  18   2  -1   13.76   19.22   1
 -18  -2  -1    1.88   22.30   3
 -18   2   1    3.52   21.75   3
 -18   2  -1   21.89   21.90   3
 -18  -2   1    5.35   19.67   3
 -18   3   1  -47.58   33.06   3
 -18  -3  -1    2.17   19.99   3
 -18  -3   1   17.24   19.86   3
 -18   3  -1  -58.72   30.78   3
  18  -3   1    0.69   16.36   1
  18   3   1   28.92   22.32   1
  18   3  -1    5.01   18.82   1
 -18  -3   1  -13.00   29.11   4
 -18  -3  -1   13.40   23.22   4
 -18  -3  -1   11.36   19.40   2
 -18   3  -1   -2.09   15.13   2
 -18   3   1  -31.16   28.37   4
 -18  -4   1  142.23   44.01   3
 -18   4   1  205.63   52.26   3
 -18  -4  -1  227.37   47.56   3
  18  -4  -1  215.26   42.93   1
  18   4   1  229.20   46.68   1
  18   4  -1  259.44   47.14   1
  18  -4   1  202.80   45.86   1
 -18  -4   1  139.85   41.49   4
 -18  -4  -1  120.34   42.86   4
 -18   4  -1  147.99   30.15   2
 -18   4  -1  125.97   43.98   4
 -18   4   1  181.87   46.68   4
 -18  -5  -1  140.16   42.84   3
 -18   5   1   99.36   41.80   3
 -18  -5   1   77.48   34.87   3
  18  -5  -1  125.27   37.60   1
  18   5  -1   96.42   29.27   1
  18  -5   1  105.73   34.36   1
  18   5   1  100.12   30.70   1
 -18   5   1  163.96   49.21   4
 -18   5  -1  120.32   44.64   4
 -18  -5  -1  110.78   31.54   2
 -18  -5   1   69.83   22.56   2
 -18  -5   1   95.44   40.62   4
 -18  -5  -1   84.27   37.42   4
 -18   6   1   24.68   21.77   4
 -18   6  -1   57.15   36.95   4
 -18  -6  -1  108.64   38.82   3
 -18   6  -1   51.25   28.44   3
 -18  -6   1   66.83   32.28   3
 -18   6   1   77.90   37.54   3
  18  -6  -1  121.48   31.67   1
  18   6   1  106.58   32.11   1
  18  -6   1  118.32   37.69   1
  18   6  -1  101.08   33.43   1
 -18  -6   1   58.05   19.08   2
 -18  -6  -1   69.65   29.08   2
 -18  -6  -1   58.64   35.77   4
 -18  -6   1   15.89   19.79   4
 -18   7  -1  577.03   90.02   4
 -18   7   1  648.45   86.49   4
 -18   7  -1  817.20   99.96   3
 -18  -7   1  642.30   86.52   3
 -18  -7  -1  703.90   85.12   3
  18   7  -1  750.58   72.82   1
  18  -7  -1  795.19   85.63   1
  18   7   1  794.10   83.57   1
  18  -7   1  697.83   80.73   1
 -18  -7   1  674.07   73.69   2
 -18  -7  -1  735.39   81.27   2
 -18  -7  -1  558.37   89.55   4
 -18   8  -1  -38.46   27.94   4
 -18   8   1   82.37   34.24   4
 -18   8  -1    5.09   23.95   3
 -18  -8  -1   61.51   36.57   3
 -18  -8   1   18.89   19.63   2
 -18  -8   1  -10.09   21.09   4
 -18  -8  -1   -3.01   19.52   2
  18   8  -1   17.73   17.18   1
  18   8   1   18.89   25.92   1
 -18   9   1  -24.40   31.05   4
  18   9   1   10.81   19.59   1
  18   9  -1   -0.20   19.08   1
 -18  -9   1   -6.39   22.06   2
 -18  -9  -1   12.87   20.66   2
 -18  -9   1   45.08   37.69   4
  18  10   1  161.71   40.13   1
  18  10  -1  210.58   39.39   1
 -18 -10  -1  209.97   52.15   3
 -18 -10  -1  198.01   54.03   2
 -18 -10   1  194.87   46.31   2
 -18 -10   1  157.35   47.66   4
 -18  10   1  155.80   48.59   4
 -18 -11  -1   39.10   35.84   3
 -18 -11   1   55.23   31.55   2
  18  11   1   38.50   28.65   1
  18  12   1   56.81   31.38   1
 -18  12   1  101.46   50.65   4
 -18 -12   1   61.70   31.36   2
 -18 -12  -1   36.34   38.35   2
 -18 -12  -1    9.34   24.63   3
 -18  13   1    4.04   27.90   4
 -18 -14   1   74.20   40.98   2
 -19   0  -1    8.42   20.80   2
 -19   0   1   -6.98   33.68   3
  19   0   1   22.77   19.12   1
  19   0  -1   49.70   30.92   1
 -19   0   1   13.80   18.82   4
 -19   0  -1  -28.37   22.11   4
 -19  -1  -1   -9.99   18.90   2
 -19  -1   1  -26.51   24.88   3
 -19   1  -1  -72.15   36.36   3
  19  -1   1  -73.29   37.29   1
  19   1   1   14.13   27.66   1
  19  -1  -1    5.86   22.70   1
 -19  -1   1   20.63   27.57   4
 -19  -1  -1   -7.11   19.39   4
 -19   1  -1   -3.84   23.35   4
 -19   1   1   21.63   24.32   4
 -19  -2  -1   62.22   22.92   2
 -19   2  -1  112.86   40.88   3
  19  -2   1  113.06   40.25   1
  19  -2  -1  105.64   32.73   1
  19   2   1   84.63   31.34   1
 -19  -2   1   46.67   28.03   4
 -19  -2  -1  110.71   36.42   4
 -19   2  -1   63.81   23.97   4
 -19   2   1   38.88   25.70   4
 -19   3   1   46.37   31.88   4
 -19   3  -1   29.56   19.90   4
 -19   3  -1   67.58   30.46   3
  19  -3  -1   74.95   31.38   1
  19   3   1   55.10   29.27   1
  19   3  -1   92.88   30.67   1
 -19  -3  -1   28.31   26.16   4
 -19   4  -1   95.77   47.09   4
 -19   4   1    7.05   20.53   4
 -19  -4  -1   71.60   31.39   2
 -19   4  -1  131.31   49.40   3
  19  -4  -1   71.73   33.25   1
  19   4  -1   80.29   27.27   1
  19   4   1   82.64   29.95   1
  19   5  -1   22.17   22.78   1
  19   5   1  -24.30   24.97   1
 -19   5   1   11.53   26.50   4
 -19  -5  -1   21.47   25.32   2
 -19   5  -1   22.48   26.37   3
 -19  -5   1  -19.27   29.21   4
  19   6  -1   15.50   22.72   1
  19   6   1   78.89   31.27   1
 -19   6   1   38.20   20.84   4
 -19  -6   1   62.30   34.48   4
 -19  -6  -1   63.10   32.78   2
 -19  -6  -1   84.09   37.50   3
 -19  -7  -1   85.79   35.01   2
 -19  -7  -1   78.22   35.02   3
  19   7  -1  151.63   37.06   1
  19   7   1  171.66   45.32   1
 -19  -7   1  107.80   40.99   4
 -19  -8  -1   12.25   27.69   3
  19   8  -1   68.36   32.07   1
 -19  -8  -1   26.87   22.93   2
 -19   9   1  -40.27   37.90   4
 -19  -9  -1   -1.78   27.20   3
 -19  -9  -1   41.78   29.13   2
  19   9  -1   22.53   20.62   1
 -19  10   1   33.33   39.98   4
 -19  11   1    3.88   27.82   4
 -19 -11  -1   35.95   37.40   2
 -20   0  -1  397.89   69.59   3
 -20   0   1  249.53   58.30   4
 -20  -1  -1  138.05   48.69   3
  20   1  -1  104.90   38.70   1
 -20  -1   1   58.68   33.55   4
 -20   1   1   94.20   40.70   4
 -20   2   1  -20.47   36.79   4
 -20  -2  -1    8.06   29.07   3
  20   2  -1   66.25   31.02   1
 -20  -2   1   55.65   36.61   4
 -20   3   1   49.10   34.48   4
 -20  -3  -1   87.04   42.30   3
  20   3  -1  -20.59   28.03   1
 -20  -3   1  -18.01   35.56   4
 -20   4   1   22.06   33.23   4
 -20  -4  -1   27.22   36.47   3
 -20  -4   1   -7.12   23.58   4
  20   4  -1   -3.88   20.38   1
  20   5  -1  173.14   40.01   1
 -20   5   1   35.56   23.82   4
 -20   6   1    5.50   24.45   4
 -20   7   1    6.21   26.71   4
 -20  -7  -1   -4.89   28.81   2
 -20   8   1  -26.76   33.45   4
 -20  -8  -1  -54.46   33.59   2
 -20 -10  -1   21.93   32.00   2
  21   7  -1   29.14   31.02   1
   0   0  -211307.35  166.19   1
   0   0   211113.37  164.28   1
   0   0  -210576.56  117.24   4
   0   0  -210805.01  167.75   2
   0   0   210570.14  165.88   2
   0   0  -210284.98  113.80   3
   0   0   210984.47  119.05   4
   0  -1  -2   -0.14    2.63   3
   0  -1   2    4.76    4.27   3
   0   1   2    0.83    2.67   3
   0  -1   2    9.84    5.75   1
   0   1  -2   -0.82    4.28   1
   0   1   2    0.59    5.74   1
   0  -1  -2   -1.20    4.72   1
   0   1  -2   -0.64    4.80   4
   0  -1   2   -3.36    7.06   2
   0   1   2   -2.09    6.63   2
   0  -1  -2    1.11    3.88   2
   0   1  -2   -2.40    6.36   2
   0   1   2    6.46    3.72   4
   0  -2   220978.65  192.53   4
   0   2  -220791.30  199.64   4
   0   2  -221065.35  246.31   2
   0   2  -220574.22  201.41   3
   0  -2  -219775.04  128.15   3
   0  -2   220429.04  195.05   3
   0   2   220728.31  125.39   3
   0  -2   220084.98  239.17   2
   0   2   220280.10  233.70   2
   0  -2  -220220.87  228.79   2
   0  -2  -220587.90  237.96   1
   0  -2   221094.97  212.85   1
   0   2  -221260.10  212.15   1
   0   2   220369.06  232.31   1
   0   2   219073.61  162.72   4
   0   3   2   -1.24    2.71   4
   0   3   2    1.37    5.53   2
   0  -3   2   -3.07    5.44   1
   0  -3  -2   -0.09    4.45   1
   0   3   2    5.08    8.48   1
   0  -3  -2   -1.16    4.80   4
   0   3  -2   -1.55    4.55   4
   0  -3   2    0.91    4.26   4
   0   3  -2    2.04    4.26   3
   0  -3   2    7.21    6.12   3
   0  -3  -2    0.04    2.12   3
   0   3   2   -0.67    2.95   3
   0  -3  -2    2.46    4.72   2
   0   3  -2   -5.31    5.05   2
   0  -3   2    4.57    6.36   2
   0   3  -2   -3.58    6.65   1
   0   4  -2  196.74   23.97   4
   0  -4   2  212.88   23.56   4
   0   4  -2  196.64   26.48   2
   0  -4   2  185.77   24.47   2
   0  -4  -2  169.50   22.04   2
   0  -4   2  190.67   22.46   3
   0   4  -2  202.17   23.61   3
   0  -4  -2  182.57   13.39   3
   0  -4  -2  179.68   17.65   4
   0   4   2  209.39   25.37   2
   0   4  -2  197.79   19.39   1
   0   4   2  190.84   23.86   1
   0  -4  -2  183.51   23.75   1
   0  -4   2  173.55   17.81   1
   0  -5   2    1.89    3.72   1
   0   5   2    4.65    4.90   1
   0  -5  -2    4.06    6.72   1
   0   5   2   -1.27    3.30   4
   0   5   2    0.43    4.37   2
   0  -5   2    2.18    5.65   3
   0  -5  -2    2.13    4.56   2
   0  -5  -2    1.10    3.12   4
   0   5  -2    0.80    5.88   4
   0  -5   2   -4.69    4.53   4
   0  -5  -2    2.37    5.57   4
   0  -5   2   -1.39    4.60   3
   0  -5  -2    6.24    4.82   3
   0   5  -2   -9.55    9.70   3
   0   5  -2   -3.07    5.35   2
   0  -5  -2   -2.36    4.09   3
   0   5   2    1.03    2.32   3
   0  -5   2   -1.40    4.64   2
   0   5  -2    0.94    4.92   1
   0   6  -2   31.01    7.07   1
   0  -6  -2   32.24    9.42   4
   0   6  -2   33.79   11.32   4
   0  -6   2   37.76   11.24   4
   0  -6  -2   21.22    6.36   3
   0  -6   2   42.48   13.28   3
   0   6  -2   34.05   10.89   3
   0   6  -2   32.27   13.99   2
   0   6   2   26.42    6.76   3
   0  -6  -2   30.89   11.16   2
   0  -6   2   19.98    8.97   3
   0   6   2   27.30    9.61   2
   0  -6  -2   31.41   11.00   2
   0  -6  -2   21.13    6.15   4
   0   6   2   30.87    9.28   4
   0   6   2   17.54    6.07   1
   0  -6   2   27.00    7.91   1
   0  -7   2    2.98    5.65   2
   0  -7   2   -1.95    5.56   4
   0   7  -2   -3.16    8.80   4
   0  -7  -2   -6.58    6.92   4
   0  -7  -2   -2.39    3.43   3
   0  -7   2   -0.82    6.55   3
   0  -7  -2    5.87    7.29   2
   0  -7  -2    3.06    5.03   3
   0   7   2   -1.27    4.78   3
   0   7   2   -2.08    5.17   4
   0  -7  -2   -2.49    5.74   4
   0  -7  -2   -1.09    8.95   2
   0   7   2    2.49    6.80   2
   0  -7  -2   -0.34    8.87   1
   0   7   2   -0.27    6.71   1
   0  -7   2   -3.25    4.80   1
   0   7  -2    0.90    4.17   1
   0  -8   2  142.64   25.46   2
   0  -8  -2   89.11   18.01   4
   0  -8   2   95.38   18.37   4
   0   8  -2  110.09   23.17   3
   0  -8  -2  101.34   16.09   3
   0   8  -2  116.32   23.32   2
   0   8   2   92.61   16.12   3
   0  -8   2  105.27   22.28   3
   0  -8  -2  112.11   16.66   3
   0  -8  -2  103.09   19.52   4
   0   8   2   82.91   16.57   4
   0   8   2  143.94   23.64   2
   0  -8  -2  108.05   20.44   2
   0  -8   2  114.63   13.30   1
   0  -8  -2   80.33   15.86   1
   0   8  -2  124.80   13.97   1
   0   9  -2  -12.61   13.52   4
   0  -9   2   -0.66    8.02   4
   0  -9  -2    2.92    5.96   4
   0  -9   2    0.72    8.29   3
   0  -9  -2   -6.05    5.43   3
   0   9  -2    2.75    7.03   2
   0  -9  -2   -6.30    9.52   2
   0  -9  -2    4.98    5.73   3
   0  -9  -2   -2.09    7.80   4
   0   9   2    3.61    6.22   2
   0  -9  -2   -6.88    8.95   2
   0   9   2  -12.97    7.20   3
   0  -9  -2   -2.18    8.88   1
   0  -9   2   -4.49    4.52   1
   0   9   2   -1.58    7.03   1
   0   9  -2   -1.28    5.42   1
   0  10   2 1510.29   77.73   1
   0  10  -2 1549.91   91.34   2
   0  10  -2 1738.00   96.30   4
   0 -10   2 1667.84   91.49   3
   0 -10  -2 1580.85   73.20   3
   0 -10  -2 1644.33   73.38   3
   0 -10  -2 1497.67   79.96   4
   0 -10  -2 1631.76   86.93   2
   0 -10   2 1586.72   48.36   1
   0 -10  -2 1402.75   82.02   2
   0 -11  -2    3.68    9.23   3
   0 -11   2   -5.02   10.24   3
   0  11  -2    3.74    9.45   2
   0 -11   2   -4.63    5.30   1
   0  11   2   -4.55    9.91   1
   0 -11  -2   10.70    9.03   3
   0 -11  -2   10.77   12.84   4
   0  11  -2    5.75    7.68   4
   0 -11  -2   -5.32   11.60   2
   0 -12  -2 6978.84  187.63   4
   0 -12   2 7503.07  213.74   4
   0 -12  -2 6925.65  196.29   2
   0  12  -2 7682.32  218.33   2
   0  12  -2 7773.38  218.49   4
   0 -12   2 7801.07  214.78   3
   0 -12  -2 7587.12  178.90   3
   0 -12   2 6880.64   96.33   1
   0  12   2 6848.83  174.76   1
   0 -13   2   -2.70    5.05   1
   0  13   2  -10.43   12.25   1
   0  13  -2    2.78   10.18   4
   0 -13   2    8.94    8.66   3
   0 -13  -2  -15.34   11.45   3
   0  13  -2   -1.19   12.41   2
   0 -13  -2   -6.64   11.35   3
   0  13  -2   -1.90    4.99   1
   0 -13  -2    2.36    8.46   1
   0 -13  -2    9.32   12.47   2
   0 -13   2    5.72    6.45   1
   0 -13   2    4.06   14.02   4
   0 -13  -2    2.75   10.14   4
   0 -14   2 2592.54  134.04   3
   0 -14  -2 2552.00  115.49   3
   0 -14   2 2513.48   52.26   1
   0  14   2 2468.02  110.82   1
   0 -14  -2 2386.18  113.06   1
   0  14  -2 2559.92  135.82   4
   0 -14  -2 2553.31  125.20   2
   0  14  -2 2641.46  137.33   2
   0 -14   2 2809.56  139.89   4
   0 -14  -2 2457.18  121.67   4
   0  15  -2  -13.44   16.11   2
   0 -15  -2    1.09   10.09   1
   0 -15   2   -6.76   14.61   3
   0 -15  -2   -2.56    9.41   3
   0 -15  -2   -7.32   16.99   2
   0  15   2  -12.83   12.36   1
   0 -15   2   -5.21    5.58   1
   0 -15   2    7.12    4.77   1
   0 -15  -2   -5.15   14.40   4
   0  16  -2   -0.90   15.60   4
   0  16  -2    3.34   11.44   2
   0 -16  -2   -6.24   17.47   1
   0 -16  -2   -4.27   15.20   3
   0 -16   2  -10.35   11.21   3
   0  16   2   -5.86   12.16   1
   0 -16   2    0.26   16.38   4
   0 -16  -2   -7.82   16.65   4
   0  17  -2   -1.10   20.50   4
   0  17  -2   26.54   19.43   2
   0 -17  -2    2.59   13.28   1
   0 -17  -2    4.69   11.53   3
   0 -17   2   23.39   20.55   3
   0 -17  -2    4.38   13.50   2
   0  17   2    6.64   12.89   1
   0 -17   2  -15.35   17.89   4
   0  18  -2  211.88   45.27   4
   0  18  -2  181.41   41.01   2
   0 -18  -2  135.59   31.31   1
   0 -18  -2  138.98   31.27   2
   0 -18  -2  218.66   42.18   4
   0 -18   2  196.96   41.79   4
   0  18   2  165.83   31.00   1
   0 -18   2  194.10   44.21   3
   0 -18  -2  187.18   38.57   3
   0 -19  -2   -7.01   14.22   3
   0 -19   2  -12.34   16.68   3
   0  19  -2   -2.31   14.23   2
   0 -19  -2   -3.26   16.49   2
   0  19  -2    8.81   19.81   4
   0 -19   2   -3.18   17.66   4
   0 -19  -2    1.49   16.83   4
   0 -20  -2  138.16   39.25   2
   0 -20  -2  142.52   38.03   4
   0 -20  -2  104.22   35.09   3
   0 -20  -2  109.09   26.99   1
   0 -21   2  -22.57   29.60   3
   0 -21  -2  -25.38   24.12   3
   0 -21  -2  -37.93   29.16   1
   0  21  -2    1.30   17.36   2
   0 -21  -2   72.47   33.19   2
   0  21  -2   12.44   20.12   4
   0 -21   2    0.92   22.02   4
   0 -21  -2   37.58   27.66   4
   0 -22  -2  828.60   77.16   1
   0 -22  -2  853.65   96.42   2
   0 -22  -2  819.83   92.17   3
   0 -23  -2   35.50   26.40   1
   0 -23  -2    7.32   26.56   4
   0 -24  -2   22.07   24.54   3
  -1   0   2 7837.66  135.80   1
   1   0   2 7957.03  140.70   1
   1   0  -2 7971.89  139.22   1
  -1   0  -2 7821.25  138.90   1
  -1   0   2 8120.41   83.31   4
   1   0   2 7859.11  115.95   4
   1   0  -2 7949.79  138.92   2
  -1   0   2 7743.97  137.50   2
   1   0   2 7548.17  144.39   2
  -1   0  -2 7896.60  147.94   2
  -1   0  -2 7715.87  113.57   4
   1   0  -2 7327.15   83.67   4
  -1   0   2 7270.21  109.70   3
  -1   0  -2 7431.54   87.46   3
   1   1  -2 2602.12   82.50   2
   1  -1  -2 2508.54   60.25   3
   1  -1   2 2453.86   58.31   3
  -1  -1   2 2561.54   67.94   3
  -1  -1  -2 2311.01   37.23   3
   1   1   2 2368.40   37.65   3
  -1   1  -2 2465.36   60.18   3
   1   1  -2 2617.60   71.61   3
  -1   1   2 2326.65   59.17   3
   1  -1   2 2273.70   58.38   3
  -1   1   2 2399.83   41.53   4
  -1   1  -2 2477.07   84.71   2
   1  -1   2 2417.34   82.38   2
  -1  -1  -2 2519.11   84.05   2
   1   1   2 2495.18   83.62   2
  -1  -1   2 2494.78   80.64   2
  -1   1   2 2489.34   77.67   2
   1  -1  -2 2547.22   77.24   2
   1  -1   2 2465.66   76.50   1
   1   1  -2 2599.11   76.45   1
  -1   1  -2 2594.87   78.91   1
   1   1   2 2519.67   80.19   1
   1  -1  -2 2534.50   81.28   1
  -1  -1  -2 2512.63   81.18   1
  -1   1   2 2485.41   78.69   1
  -1  -1   2 2612.61   76.18   1
  -1  -1   2 2525.76   54.49   4
  -1   1  -2 2516.43   69.41   4
   1  -1   2 2580.24   68.72   4
  -1  -1  -2 2506.54   63.38   4
   1  -1  -2 2375.25   40.00   4
   1   2  -2  782.88   47.77   2
  -1  -2   2  791.11   42.49   3
   1   2  -2  712.94   40.78   3
   1  -2   2  773.55   37.69   3
   1  -2  -2  625.02   32.04   3
  -1   2  -2  776.03   38.69   3
  -1   2   2  791.68   31.49   3
   1  -2   2  754.55   37.58   3
  -1  -2  -2  789.36   36.03   4
  -1   2   2  619.01   21.88   4
   1  -2  -2  800.91   43.60   2
  -1   2  -2  784.33   48.82   2
   1   2   2  763.67   47.36   2
  -1   2   2  787.86   44.71   2
  -1  -2   2  715.02   45.65   2
   1  -2   2  730.44   46.94   2
  -1  -2  -2  737.78   45.99   2
  -1   2  -2  795.66   42.89   1
  -1  -2   2  809.16   40.95   1
   1  -2   2  806.66   42.88   1
   1  -2  -2  790.27   46.57   1
   1   2   2  775.93   46.11   1
  -1  -2  -2  788.31   46.62   1
  -1   2   2  794.07   45.54   1
   1   2  -2  830.81   41.85   1
   1  -2   2  799.27   40.30   4
   1  -2  -2  812.11   22.14   4
  -1   2  -2  752.31   41.47   4
   1   2  -2  766.75   35.65   4
  -1   3   2   -3.24    5.97   1
   1   3  -2   18.98    6.32   1
  -1  -3  -2   16.62    7.90   1
   1  -3  -2   11.60    9.02   1
  -1  -3   2   26.04    8.74   1
   1   3   2    8.57    7.46   1
   1  -3   2    3.25    4.82   1
  -1   3   2    9.43    3.36   4
   1   3   2    9.14    4.34   4
   1   3   2   26.78   10.96   2
  -1   3   2   15.40    8.08   2
   1  -3  -2   16.25    4.44   4
  -1  -3  -2   15.92    4.69   4
  -1  -3   2   15.87    7.38   4
   1   3  -2   14.79    6.81   4
  -1   3  -2   23.53    7.95   4
   1  -3  -2   14.09    4.05   4
   1  -3   2   20.21    7.16   4
   1  -3   2   15.96    6.07   3
  -1   3  -2   26.58    8.83   3
   1   3  -2    8.86    5.19   3
   1  -3  -2    9.69    3.72   3
  -1  -3   2   12.43    6.86   3
  -1   3   2   15.76    4.49   3
   1  -3   2   10.06    5.06   3
  -1   3  -2    8.42    4.91   1
   1  -3  -2   12.49    4.35   2
  -1  -3   2   16.39    8.02   2
  -1  -3  -2   20.84    6.71   2
  -1   3  -2   12.95    7.10   2
   1  -3   2   16.11   11.26   2
   1   3  -2   25.26    7.79   2
  -1   4   2 2984.98   94.57   1
   1   4   2 3015.94   78.67   4
  -1   4   2 2742.98   59.27   4
  -1  -4  -2 3028.40   80.24   4
  -1   4   2 3111.03   93.24   2
   1   4   2 3064.30   99.33   2
   1  -4   2 2950.10   98.64   2
  -1  -4  -2 2989.81   97.68   2
   1  -4  -2 3053.62   90.03   2
  -1   4  -2 3182.55   81.86   1
  -1   4  -2 3091.78   96.84   4
  -1  -4   2 3184.59   87.42   4
   1  -4   2 3187.51   92.45   4
   1  -4  -2 2765.75   59.92   4
   1   4  -2 3230.92   92.41   4
   1   4  -2 3191.00   97.40   3
   1  -4   2 3212.42   91.23   3
  -1   4  -2 3051.50   91.82   3
  -1  -4   2 3164.66   93.23   3
  -1   4   2 2959.12   64.53   3
   1  -4   2 3088.08   92.62   3
   1  -4  -2 3005.74  100.00   1
   1   4   2 3029.40   96.11   1
   1   4  -2 3112.51   74.65   1
   1  -4   2 3148.48   82.39   1
  -1  -4  -2 3019.42   98.01   1
  -1  -4   2 3120.50   75.15   1
   1   4  -2 3062.81  100.41   2
  -1   4  -2 2915.35  100.57   2
  -1  -4   2 3356.38  104.33   2
   1   5  -2   79.48   11.11   1
  -1   5  -2   73.89   12.74   1
  -1  -5  -2   54.88   15.48   1
  -1  -5   2   72.14   11.25   1
  -1   5   2   84.01   17.86   1
   1  -5  -2   83.89   16.82   1
   1   5   2   56.40   14.52   1
   1  -5   2   73.16   11.82   1
   1   5   2   85.66   14.68   4
   1  -5  -2   58.46   10.32   4
   1  -5  -2   80.33   15.48   2
  -1   5   2   71.44   15.06   2
   1   5   2   69.55   16.02   2
  -1  -5  -2   76.66   18.49   2
  -1  -5  -2   70.38   12.44   4
  -1  -5   2   87.68   15.64   4
   1   5  -2   66.79   15.12   4
   1  -5   2   65.71   13.73   4
  -1   5  -2   59.58   14.27   4
  -1   5  -2   67.59   14.82   3
  -1  -5  -2   58.98    7.92   3
   1   5  -2   69.12   15.52   3
   1  -5   2   55.85   12.87   3
  -1  -5   2   79.91   15.58   3
  -1   5   2   67.99   10.26   3
  -1  -5  -2   68.24    7.79   3
   1  -5   2   55.79   14.38   3
   1   5  -2   63.45   13.65   2
  -1   5  -2   89.63   19.18   2
   1  -5   2   65.17   14.83   2
  -1  -5   2   65.99   15.10   2
  -1  -6   2 1097.29   41.89   1
   1  -6   2 1078.58   47.42   1
   1   6   2 1022.61   58.44   1
  -1   6   2 1046.69   58.89   1
   1  -6  -2 1011.31   48.01   4
  -1  -6  -2 1091.53   53.89   4
   1   6   2 1035.58   53.48   4
  -1  -6  -2 1080.93   62.94   2
   1  -6  -2 1103.62   59.82   2
  -1   6   2 1052.07   60.77   2
   1   6   2 1105.54   63.83   2
   1   6  -2 1104.31   41.10   1
  -1   6  -2  985.99   47.09   1
  -1   6  -2 1039.82   62.97   4
  -1  -6   2 1175.43   61.55   4
   1  -6   2 1101.84   62.01   4
   1   6  -2 1176.83   63.06   4
  -1  -6  -2 1040.66   55.21   4
   1  -6  -2 1013.71   47.12   4
   1  -6   2 1148.54   62.68   3
  -1  -6   2 1119.76   63.16   3
   1   6  -2 1131.64   65.74   3
  -1   6  -2 1081.44   63.37   3
  -1  -6  -2 1006.82   37.44   3
  -1  -6  -2 1156.13   39.63   3
   1  -6  -2 1114.89   46.62   3
  -1   6  -2 1064.93   66.61   2
   1   6  -2 1023.89   62.90   2
   1  -6   2 1069.55   64.22   2
   1  -6   2 1111.90   63.60   3
  -1   6   2 1030.35   44.77   3
  -1  -6  -2 1017.92   60.82   2
   1  -6  -2 1072.16   58.30   2
   1   7   2    2.25    4.97   4
   1  -7  -2    8.25    6.46   4
  -1  -7  -2    4.87    8.75   4
  -1  -7  -2    5.90    7.22   2
   1  -7  -2   11.18    6.29   2
  -1   7   2    5.95    6.15   2
  -1   7  -2    5.16    9.28   4
  -1  -7   2   12.01    8.75   4
   1  -7  -2   -2.08    9.24   4
   1   7  -2    0.06    9.53   4
  -1  -7  -2    3.65    6.68   4
   1   7  -2   -2.90    6.10   3
   1  -7  -2   24.22    8.92   3
  -1  -7  -2  -17.94    9.21   3
  -1  -7   2    6.67    9.05   3
   1  -7   2   11.25    5.68   3
   1  -7  -2   18.97   11.00   2
  -1   7   2   20.75    8.56   3
  -1  -7  -2  -13.49    8.76   3
   1  -7  -2   10.31    6.23   3
  -1  -7   2    9.89    9.44   2
   1  -7   2   10.66   10.23   2
  -1  -7  -2   -6.57    8.75   1
  -1  -7   2    1.50    5.88   1
   1   7   2    1.32    6.60   1
   1  -7  -2    7.89    8.39   1
   1  -7   2    6.46    5.74   1
  -1   7  -2   17.40    8.20   1
  -1  -8   2  202.83   29.07   4
   1   8   2  145.02   22.19   4
   1  -8  -2  146.96   22.01   4
  -1  -8  -2  170.08   23.97   4
  -1   8   2  169.97   25.24   2
   1   8   2  131.24   23.11   2
  -1  -8   2  178.12   29.95   3
   1  -8  -2  210.51   28.33   2
   1  -8   2  186.10   29.87   2
  -1  -8   2  178.79   28.25   2
   1   8  -2  201.88   28.94   4
   1  -8  -2  196.94   25.37   4
  -1  -8   2  234.86   30.37   4
  -1  -8  -2  148.65   25.12   4
   1  -8   2  181.83   25.75   4
  -1   8  -2  173.10   29.69   3
  -1  -8   2  205.05   29.28   3
   1  -8  -2  151.80   20.70   3
  -1  -8  -2  165.84   19.70   3
   1   8  -2  157.57   27.72   3
  -1   8  -2  190.11   30.36   2
   1  -8  -2  154.67   24.51   2
   1   8  -2  184.16   28.68   2
  -1  -8  -2  158.99   26.82   2
   1  -8  -2  182.57   21.24   3
  -1   8   2  164.35   21.67   3
   1  -8   2  210.59   30.52   3
  -1  -8  -2  173.60   20.56   3
  -1  -8  -2  184.70   25.76   1
  -1  -8   2  190.28   14.66   1
   1  -8  -2  163.35   26.30   1
  -1   8   2  176.27   25.22   1
  -1   8  -2  192.45   20.64   1
   1   8  -2  204.37   14.96   1
   1  -8   2  199.46   19.53   1
  -1   9  -2    5.79    5.75   1
   1  -9   2    6.67    6.56   1
  -1  -9  -2   -3.01    8.07   4
   1   9  -2    9.22   10.75   4
   1  -9  -2   -2.04    5.58   4
  -1   9  -2    1.14    6.04   4
  -1  -9   2   14.41   12.01   4
   1  -9  -2    5.68    5.10   3
  -1  -9  -2    6.00    5.46   3
  -1  -9   2   -0.07    7.19   3
   1  -9   2   12.87    6.86   3
   1   9  -2    7.82    7.70   2
   1  -9  -2   -5.13   10.07   2
  -1  -9  -2   11.69    8.83   2
  -1   9  -2    7.60    8.97   2
  -1  -9  -2    8.35    8.29   3
  -1   9   2    6.94    5.64   3
   1  -9  -2    4.41    6.07   3
   1   9  -2    9.47    3.42   1
   1   9   2    0.41    7.16   2
  -1  -9  -2    1.54    6.07   2
  -1   9   2   12.81    8.25   2
  -1  -9  -2    6.43    8.47   1
  -1  -9   2    3.21    3.68   1
   1   9   2    6.19    6.06   1
  -1   9   2   11.43   10.31   1
   1  -9  -2   20.05   14.09   1
  -1  -9   2   -5.86   10.18   4
   1   9   2    7.62    6.03   4
  -1  -9  -2   -9.85   10.49   4
   1  -9  -2    3.91    5.53   4
  -1  10   2  712.78   55.03   1
   1  10   2  762.30   54.63   1
  -1 -10   2  851.34   65.92   4
   1 -10  -2  774.46   56.12   4
   1  10   2  790.85   57.84   4
  -1 -10  -2  758.41   60.66   2
   1 -10  -2  800.98   59.80   2
   1  10  -2  766.76   25.27   1
  -1  10  -2  807.55   40.84   1
  -1  10  -2  803.65   66.19   2
   1  10  -2  816.84   67.11   2
   1  10  -2  906.02   68.36   4
   1 -10  -2  721.80   54.71   4
  -1 -10  -2  720.06   60.98   4
  -1  10  -2  886.19   70.85   4
   1 -10   2  878.76   68.15   3
  -1 -10   2  890.56   66.63   3
  -1 -10  -2  804.99   51.14   3
   1 -10  -2  786.55   54.70   3
  -1 -10  -2  878.90   52.47   3
   1 -10  -2  904.62   55.58   3
  -1  10   2  776.24   52.34   3
   1 -10  -2  718.38   56.34   2
   1 -10   2  893.49   42.11   1
   1 -11   2   18.77    8.03   1
   1 -11  -2   16.43   12.33   4
   1  11  -2   40.62   12.60   4
  -1 -11  -2   23.17   12.80   4
  -1  11  -2   22.47   12.83   4
  -1 -11  -2    9.66    7.56   3
   1 -11  -2   18.05   11.77   3
  -1 -11   2   15.30   10.82   3
   1 -11   2   25.30   13.38   3
  -1  11  -2   18.78   15.61   2
   1  11  -2   39.36   18.99   2
  -1  11   2   22.90   11.76   3
  -1 -11  -2   13.39    9.75   3
   1 -11  -2   22.34   13.38   1
   1  11  -2   16.36    3.37   1
  -1  11  -2   18.68    8.14   1
   1 -11  -2   29.26   11.32   2
  -1 -11  -2   29.94   12.34   2
  -1  11   2    7.73    8.51   1
  -1 -11   2   18.03    3.87   1
   1  11   2   11.71    9.37   1
  -1 -11   2   33.57   14.80   4
   1  11   2   13.41   10.72   4
  -1 -11  -2   14.24   10.14   4
   1 -12   2   59.93   11.39   1
   1 -12  -2   25.20   13.11   4
   1  12  -2   58.45   16.43   4
  -1  12  -2   47.36   16.20   4
   1 -12   2   28.02    8.38   3
  -1 -12   2   54.41   13.39   3
  -1 -12  -2   53.48   15.73   3
  -1  12  -2   49.08   18.65   2
   1  12  -2   58.74   20.79   2
   1 -12  -2   74.10   19.50   3
   1 -12  -2   71.59   19.12   2
  -1 -12  -2   58.87   20.71   2
   1 -12  -2   56.85   18.36   4
  -1 -12   2   61.95   16.77   4
  -1 -12  -2   38.35   16.43   4
   1 -12  -2   46.26   14.47   1
  -1  12  -2   47.56   11.45   1
  -1  12   2   57.53   15.74   1
   1  12   2   42.27   11.84   1
  -1  13  -2  711.30   70.35   2
   1  13  -2  845.79   74.57   2
  -1  13  -2  824.37   75.37   4
   1  13  -2  869.01   75.96   4
   1 -13   2  781.46   69.63   3
  -1 -13  -2  795.23   61.12   3
   1 -13  -2  766.67   60.58   3
  -1 -13   2  906.91   76.97   3
  -1 -13  -2  843.49   60.75   3
   1 -13   2  735.54   38.28   1
   1 -13  -2  700.07   60.47   1
  -1  13  -2  627.42   34.17   1
   1 -13  -2  759.62   65.04   2
  -1 -13  -2  706.52   65.31   2
  -1 -13  -2  747.27   65.34   4
  -1 -13   2  871.90   76.30   4
   1 -13  -2  742.50   62.12   4
   1  13   2  730.40   56.68   1
  -1  13   2  710.34   58.91   1
  -1  14  -2 2214.35  127.16   4
   1  14  -2 2347.11  127.81   4
  -1 -14  -2 2221.63  107.05   3
   1 -14   2 2281.32  126.08   3
  -1 -14   2 2352.88  127.49   3
   1 -14  -2 2193.94  110.04   3
   1 -14   2 2099.92   64.46   1
   1 -14  -2 2048.20  104.94   1
  -1  14  -2 1845.44   59.26   1
   1  14  -2 2160.86  123.68   2
  -1  14  -2 2177.64  127.12   2
  -1 -14  -2 2110.37  116.47   2
   1 -14  -2 2052.34  110.75   2
  -1 -14  -2 2127.53  115.29   4
  -1 -14   2 2283.45  127.37   4
   1 -14   2 2202.00  126.31   4
   1 -14  -2 2250.02  112.73   4
  -1  14   2 2174.41  105.79   1
   1 -14   2 1998.45   62.96   1
   1  14   2 2116.65  100.00   1
  -1 -15  -2    5.65   11.57   3
   1 -15  -2   18.55   12.62   3
   1 -15   2   -2.18   11.82   3
  -1 -15   2   18.36   20.72   3
   1  15  -2    8.55   12.33   2
  -1 -15  -2    9.65   11.07   1
   1 -15  -2    0.52   13.60   1
   1 -15  -2    6.44   10.85   4
  -1 -15  -2   16.52   16.85   4
  -1 -15  -2   19.71   11.68   2
   1 -15  -2   -4.20   11.07   2
  -1  15   2    2.97    9.90   1
   1 -15   2    6.36    7.54   1
   1  15   2   22.63   14.03   1
   1 -15   2   12.79    8.73   1
   1 -16   2   70.13   11.27   1
  -1 -16  -2   63.63   19.58   3
   1 -16   2   59.77   18.80   3
  -1 -16   2   46.97   23.35   3
   1 -16  -2   79.18   22.00   3
   1  16  -2   66.83   22.62   2
  -1  16  -2   75.25   24.56   2
  -1 -16  -2   62.71   23.71   1
   1 -16  -2   54.51   22.12   1
  -1  16  -2   46.24   20.72   4
   1  16  -2   62.19   23.47   4
   1 -16  -2   52.94   20.48   2
   1 -16   2   51.41   19.15   4
   1 -16  -2   62.10   19.99   4
  -1 -16   2   78.07   29.98   4
  -1 -16  -2   33.45   15.38   4
  -1  16   2   71.85   22.25   1
   1  16   2   57.56   13.28   1
   1 -16   2   71.04   13.33   1
   1 -17   2  183.40   15.23   1
  -1 -17   2  175.05   39.74   3
   1 -17   2  160.00   33.89   3
  -1 -17  -2  189.03   34.94   3
   1 -17  -2  200.97   38.79   3
   1  17  -2  229.03   47.39   2
  -1  17  -2  193.16   41.21   2
  -1 -17  -2  192.74   31.44   1
   1 -17  -2  178.83   33.04   1
  -1  17  -2  174.98   37.02   4
   1  17  -2  224.30   43.98   4
  -1 -17  -2  182.45   38.28   2
   1 -17  -2  210.14   36.54   2
   1 -17   2  242.00   46.12   4
  -1 -17   2  250.91   48.59   4
   1  17   2  206.20   32.44   1
   1 -17   2  171.65   15.77   1
  -1  17   2  193.97   34.99   1
   1 -18   2   -8.31    8.10   1
   1  18  -2   -0.73   20.23   4
  -1  18  -2  -15.08   14.10   4
[truncated: 585,490 more chars]
