# Supplementary material for: Low-temperature crystal structure of 4-chloro-1H-pyrazole
Source: Acta Crystallogr E Crystallogr Commun. 2021 Aug 24;77(Pt 9):955–7. doi: 10.1107/S2056989021008604 (PMC8423003; doi:10.1107/S2056989021008604)
Supplement: Supplementary file 2 [file e-77-00955-Isup2.hkl]

data_I                                                                          
_shelx_title ' KR125 in Pnma No62' 
_shelx_refln_list_code          4                                               
_shelx_F_calc_maximum      216.73                                               
_exptl_crystal_F_000       624.00                                               
_reflns_d_resolution_high  0.7331                                               
                                                                                
loop_                                                                           
 _space_group_symop_operation_xyz                                               
 'x, y, z'                                                                      
 '-x+1/2, -y, z+1/2'                                                            
 'x+1/2, -y+1/2, -z+1/2'                                                        
 '-x, y+1/2, -z'                                                                
 '-x, -y, -z'                                                                   
 'x-1/2, y, -z-1/2'                                                             
 '-x-1/2, y-1/2, z-1/2'                                                         
 'x, -y-1/2, z'                                                                 
                                                                                
_cell_length_a    14.9122                                                       
_cell_length_b    17.6410                                                       
_cell_length_c     4.9878                                                       
_cell_angle_alpha  90.000                                                       
_cell_angle_beta   90.000                                                       
_cell_angle_gamma  90.000                                                       
                                                                                
_shelx_F_squared_multiplier     1.000                                           
                                                                                
loop_                                                                           
 _refln_index_h                                                                 
 _refln_index_k                                                                 
 _refln_index_l                                                                 
 _refln_F_squared_calc                                                          
 _refln_F_squared_meas                                                          
 _refln_F_squared_sigma                                                         
 _refln_observed_status                                                         
   2   0   0        242.91        249.84         4.05 o                         
   4   0   0      34600.61      33358.67        87.55 o                         
   6   0   0       4434.76       4423.28        27.10 o                         
   8   0   0        391.51        331.90         7.68 o                         
  10   0   0        242.06        226.95         7.68 o                         
  12   0   0        498.47        499.65        19.72 o                         
  14   0   0        488.26        504.38        19.80 o                         
  16   0   0        570.57        513.05        43.75 o                         
  18   0   0        214.10        167.50        24.12 o                         
  20   0   0          1.23          2.48        11.62 o                         
   2   1   0         32.14         38.10         1.06 o                         
   4   1   0        390.35        367.99         3.91 o                         
   6   1   0       5772.09       5885.58        20.59 o                         
   8   1   0         13.62         16.35         1.31 o                         
  10   1   0        260.29        258.31         6.00 o                         
  12   1   0        522.84        497.42        11.62 o                         
  14   1   0         22.12         23.31         2.77 o                         
  16   1   0         51.98         45.52         4.07 o                         
  18   1   0         74.63         74.02         7.41 o                         
  20   1   0         30.05         32.41         9.34 o                         
   0   2   0        160.68        106.55         6.12 o                         
   2   2   0       1576.52       1588.27        13.71 o                         
   4   2   0       8618.25       8450.36        40.08 o                         
   6   2   0       2421.94       2493.34        13.53 o                         
   8   2   0          2.02          2.80         0.94 o                         
  10   2   0       3772.56       3764.58        55.25 o                         
  12   2   0       2503.52       2506.05        50.27 o                         
  14   2   0          6.16          2.88         3.11 o                         
  16   2   0        159.43        134.92        11.75 o                         
  18   2   0        182.97        185.32        11.06 o                         
  20   2   0          0.72         -3.61        14.51 o                         
   2   3   0      11907.96      11880.49        61.75 o                         
   4   3   0       2268.25       2205.40        14.29 o                         
   6   3   0       2524.05       2427.10        14.00 o                         
   8   3   0       3437.38       3378.47        26.63 o                         
  10   3   0        271.57        252.62         6.09 o                         
  12   3   0        590.98        541.75        25.52 o                         
  14   3   0        269.62        212.72        18.73 o                         
  16   3   0        506.27        552.75        22.61 o                         
  18   3   0          6.96          4.64         3.33 o                         
  20   3   0         58.12         46.95        10.76 o                         
   0   4   0       4691.34       4869.14        40.21 o                         
   2   4   0       1762.08       1716.40         8.41 o                         
   4   4   0        674.56        687.02         6.61 o                         
   6   4   0       3201.14       3284.88        28.30 o                         
   8   4   0          6.56          2.40         1.00 o                         
  10   4   0          1.66          1.79         1.25 o                         
  12   4   0        688.40        652.78        30.29 o                         
  14   4   0         31.53         26.88         6.21 o                         
  16   4   0          3.05         -2.61         2.98 o                         
  18   4   0          9.34          0.73         4.68 o                         
  20   4   0         29.91         55.68        17.92 o                         
   2   5   0      19971.67      19994.90        68.35 o                         
   4   5   0      13366.29      13260.75        38.00 o                         
   6   5   0        232.07        233.14         4.46 o                         
   8   5   0       2194.30       2230.51        26.94 o                         
  10   5   0         74.76         64.51         3.92 o                         
  12   5   0         21.09         14.96         2.94 o                         
  14   5   0         85.25         69.37         8.41 o                         
  16   5   0          6.27          3.89         3.62 o                         
  18   5   0        126.27        133.16        10.70 o                         
   0   6   0        501.22        494.37         6.07 o                         
   2   6   0       2113.98       2136.30        12.90 o                         
   4   6   0       1068.27       1008.18         8.19 o                         
   6   6   0        366.31        352.10         5.84 o                         
   8   6   0        552.57        534.72         7.81 o                         
  10   6   0        496.41        486.08        12.06 o                         
  12   6   0        196.49        179.52        11.69 o                         
  14   6   0          1.56          1.00         3.15 o                         
  16   6   0          0.00         -3.88         3.65 o                         
  18   6   0          0.02         -3.31         4.26 o                         
   2   7   0        680.06        643.89         6.39 o                         
   4   7   0        242.79        244.87         4.43 o                         
   6   7   0         25.45         13.39         1.32 o                         
   8   7   0       2940.75       2902.59        33.65 o                         
  10   7   0       3509.55       3854.85        31.84 o                         
  12   7   0         95.40         80.99         5.42 o                         
  14   7   0       2678.32       2920.68        62.38 o                         
  16   7   0        535.15        595.42        18.64 o                         
  18   7   0         61.35         61.40        10.93 o                         
   0   8   0        696.85        836.07        10.09 o                         
   2   8   0       1634.74       1748.10        10.36 o                         
   4   8   0       2043.04       2122.24        17.68 o                         
   6   8   0         65.20         42.50         2.18 o                         
   8   8   0        748.91        754.64        12.87 o                         
  10   8   0       1322.75       1354.15        18.05 o                         
  12   8   0        406.92        433.33        12.49 o                         
  14   8   0         24.95         18.44         4.25 o                         
  16   8   0         89.50         95.23         9.55 o                         
  18   8   0         22.05          7.81         4.70 o                         
   2   9   0        619.64        592.57         7.36 o                         
   4   9   0       8399.70       8744.37        48.06 o                         
   6   9   0         17.93         11.98         1.16 o                         
   8   9   0        399.06        411.16        10.39 o                         
  10   9   0          1.25          0.17         1.38 o                         
  12   9   0         12.89         11.17         2.00 o                         
  14   9   0         50.39         39.82         6.22 o                         
  16   9   0          4.93         -0.04         4.10 o                         
  18   9   0         56.60         55.68         8.69 o                         
   0  10   0      12709.93      13139.08       139.88 o                         
   2  10   0       2898.53       2990.28        23.97 o                         
   4  10   0       4234.94       4528.01        24.98 o                         
   6  10   0        911.20        891.85        11.68 o                         
   8  10   0          4.93          1.77         1.37 o                         
  10  10   0         50.99         39.76         3.03 o                         
  12  10   0          1.98          0.74         2.12 o                         
  14  10   0        427.17        447.08        16.70 o                         
  16  10   0         12.59         13.63         7.73 o                         
  18  10   0         21.07         19.09         6.03 o                         
   2  11   0        125.34        171.70         4.21 o                         
   4  11   0       1711.05       1789.24        15.37 o                         
   6  11   0        393.78        408.87         8.31 o                         
   8  11   0        377.57        373.87         8.43 o                         
  10  11   0          1.20          1.75         1.72 o                         
  12  11   0         26.19         27.88         2.92 o                         
  14  11   0        275.34        276.51        12.19 o                         
  16  11   0          0.37         -0.67         3.42 o                         
  18  11   0          4.05          1.40         5.87 o                         
   0  12   0       3874.19       4190.02        34.33 o                         
   2  12   0        199.43        225.87         5.46 o                         
   4  12   0       1047.30       1050.11        11.77 o                         
   6  12   0       1520.91       1459.11        17.45 o                         
   8  12   0         31.14         28.49         2.55 o                         
  10  12   0       1640.03       1664.01        21.85 o                         
  12  12   0       1635.00       1693.77        34.21 o                         
  14  12   0         13.23         15.46         2.87 o                         
  16  12   0        407.82        441.07        17.97 o                         
   2  13   0        379.02        394.05         7.95 o                         
   4  13   0          4.09          1.18         1.12 o                         
   6  13   0        141.99        127.11         4.63 o                         
   8  13   0       2278.15       2326.67        25.74 o                         
  10  13   0        199.50        191.79         8.22 o                         
  12  13   0         48.18         47.81         4.39 o                         
  14  13   0         37.02         38.48         5.46 o                         
  16  13   0         94.54        113.34        10.97 o                         
   0  14   0       4788.92       4579.65        39.14 o                         
   2  14   0       2706.93       2761.75        23.23 o                         
   4  14   0       1745.13       1627.71        16.86 o                         
   6  14   0       2085.16       2124.13        19.54 o                         
   8  14   0         27.11         27.03         2.44 o                         
  10  14   0        201.86        183.32         6.79 o                         
  12  14   0          0.73          0.64         3.44 o                         
  14  14   0         85.82         88.74         8.28 o                         
  16  14   0          1.25          8.88         7.54 o                         
   2  15   0        621.45        630.96        10.88 o                         
   4  15   0        730.78        719.63        14.14 o                         
   6  15   0         12.69          8.04         1.69 o                         
   8  15   0         69.84         55.02         3.38 o                         
  10  15   0        102.75         84.53         4.58 o                         
  12  15   0          5.66          4.65         2.49 o                         
  14  15   0          0.03          5.75         5.28 o                         
   0  16   0        261.17        254.82         9.83 o                         
   2  16   0         11.83         16.54         2.19 o                         
   4  16   0          1.44          2.72         2.12 o                         
   6  16   0        957.33        850.63        33.01 o                         
   8  16   0        218.96        213.62         9.44 o                         
  10  16   0        681.46        678.16        14.03 o                         
  12  16   0          4.52         -0.21         3.52 o                         
  14  16   0         42.63         36.27        13.92 o                         
   2  17   0         17.02         12.07         1.80 o                         
   4  17   0          5.49          3.59         1.65 o                         
   6  17   0          3.90          5.64         1.75 o                         
   8  17   0        710.31        754.04        18.10 o                         
  10  17   0        317.73        356.97        12.96 o                         
  12  17   0         15.46         13.08         4.45 o                         
  14  17   0        539.44        541.01        39.06 o                         
   0  18   0          8.60         10.87         2.50 o                         
   2  18   0         43.08         39.22         3.18 o                         
   4  18   0         94.88         83.60         5.00 o                         
   6  18   0        157.07        155.60         7.66 o                         
   8  18   0        187.56        184.92         9.36 o                         
  10  18   0        290.54        284.93        13.46 o                         
  12  18   0         14.92          8.35         5.06 o                         
   2  19   0       1974.04       1896.11        58.62 o                         
   4  19   0        899.25        982.57        20.44 o                         
   6  19   0          0.05          0.14         2.48 o                         
   8  19   0        175.19        190.25        15.90 o                         
  10  19   0        143.26        138.54        10.93 o                         
  12  19   0         25.54         18.60         9.12 o                         
   0  20   0        653.06        698.58        30.11 o                         
   2  20   0        150.18        144.73         6.51 o                         
   4  20   0         59.81         61.99         5.20 o                         
   6  20   0        114.81        117.12        10.51 o                         
   8  20   0          6.90         12.60         3.78 o                         
  10  20   0          3.71          4.67         4.26 o                         
   2  21   0         62.36         66.45         5.79 o                         
   4  21   0         25.62         18.94         3.79 o                         
   6  21   0         63.25         67.73         6.42 o                         
   8  21   0        183.57        171.73        12.52 o                         
   0  22   0        110.57        119.87        25.97 o                         
   2  22   0          1.38          0.92         3.30 o                         
   4  22   0        298.40        319.90        12.74 o                         
   6  22   0         27.56         21.15         4.98 o                         
   8  22   0         17.47          7.44         6.64 o                         
   2  23   0         47.85         44.94         7.86 o                         
   4  23   0         21.18         25.50         9.73 o                         
   1   0   1       6124.27       6079.46        29.46 o                         
   2   0   1       3902.54       3791.97        23.89 o                         
   3   0   1      24136.17      23298.90        63.85 o                         
   4   0   1      46970.76      45099.39       183.58 o                         
   5   0   1       1475.55       1446.50        12.15 o                         
   6   0   1         84.11         83.89         2.27 o                         
   7   0   1         16.34         14.21         1.26 o                         
   8   0   1       9788.12      10136.10        50.31 o                         
   9   0   1         78.19         63.25         2.98 o                         
  10   0   1         32.26         27.71         1.92 o                         
  11   0   1         11.84          9.26         1.72 o                         
  12   0   1        533.25        552.52        12.40 o                         
  13   0   1         28.34         27.60         2.44 o                         
  14   0   1         19.16         19.74         2.66 o                         
  15   0   1        506.13        519.00        15.73 o                         
  16   0   1         59.62         59.30         5.79 o                         
  17   0   1         43.98         43.75         5.09 o                         
  18   0   1        130.93        146.71        11.33 o                         
  19   0   1          3.25          4.35         4.26 o                         
  20   0   1        166.80        151.97        34.38 o                         
   0   1   1          0.49          6.66         0.57 o                         
   1   1   1        162.58        163.80         2.02 o                         
   2   1   1        857.40        840.17         4.31 o                         
   3   1   1       8561.63       8444.86        18.62 o                         
   4   1   1        327.85        339.99         2.77 o                         
   5   1   1          1.93          3.09         0.43 o                         
   6   1   1          0.36          0.40         0.38 o                         
   7   1   1         18.12         14.25         0.86 o                         
   8   1   1        625.71        662.11         6.00 o                         
   9   1   1       1617.40       1644.69        11.40 o                         
  10   1   1         91.56         88.13         3.07 o                         
  11   1   1        156.04        141.89         3.86 o                         
  12   1   1          0.02         -1.73         1.15 o                         
  13   1   1        165.25        150.97         4.58 o                         
  14   1   1         55.63         49.19         2.83 o                         
  15   1   1         49.65         40.18         2.79 o                         
  16   1   1         12.04         10.19         2.78 o                         
  17   1   1         11.19          7.03         2.03 o                         
  18   1   1          4.55          1.70         2.86 o                         
  19   1   1          0.45         -4.26         3.89 o                         
  20   1   1         44.39         44.21         9.12 o                         
   1   2   1       1644.97       1659.62         6.50 o                         
   2   2   1      11596.12      11497.94        26.53 o                         
   3   2   1       3759.84       3706.35        13.10 o                         
   4   2   1        865.78        813.59         5.17 o                         
   5   2   1        286.32        251.18         2.94 o                         
   6   2   1       2793.79       2888.95        10.71 o                         
   7   2   1        505.40        536.60         5.53 o                         
   8   2   1       4018.26       4058.97        19.45 o                         
   9   2   1        283.59        302.00         5.06 o                         
  10   2   1        166.86        162.94         3.79 o                         
  11   2   1          9.64          6.02         1.00 o                         
  12   2   1        351.13        364.18         7.35 o                         
  13   2   1        123.56        117.45         4.32 o                         
  14   2   1        702.33        694.57        18.87 o                         
  15   2   1        273.43        272.62         8.95 o                         
  16   2   1         56.92         57.96         3.45 o                         
  17   2   1          0.17          0.16         2.06 o                         
  18   2   1          2.78          1.46         2.61 o                         
  19   2   1         43.54         35.90         4.56 o                         
  20   2   1         12.82         12.92         8.99 o                         
   0   3   1       6206.45       6116.89        39.17 o                         
   1   3   1       5587.30       5626.06        27.37 o                         
   2   3   1       2191.82       2228.24        11.84 o                         
   3   3   1         42.14         48.95         1.11 o                         
   4   3   1       3140.11       3134.34        10.78 o                         
   5   3   1        410.32        425.38         3.84 o                         
   6   3   1         61.51        100.42         2.02 o                         
   7   3   1        302.16        324.41         4.00 o                         
   8   3   1         15.19         19.30         0.99 o                         
   9   3   1       1055.35       1087.59        10.11 o                         
  10   3   1        492.03        450.37         6.54 o                         
  11   3   1         37.83         31.87         1.96 o                         
  12   3   1       1030.64       1054.15        12.75 o                         
  13   3   1        279.59        277.02         7.66 o                         
  14   3   1          1.68          0.68         1.56 o                         
  15   3   1         18.99         14.81         1.97 o                         
  16   3   1        183.33        182.41         6.11 o                         
  17   3   1         40.87         42.88         3.42 o                         
  18   3   1          2.25         -1.08         2.83 o                         
  19   3   1         28.87         24.99         4.81 o                         
   1   4   1        613.32        661.44         4.71 o                         
   2   4   1       2940.19       2969.03        11.53 o                         
   3   4   1       1748.89       1762.38         9.08 o                         
   4   4   1        222.26        200.14         2.36 o                         
   5   4   1        862.86        805.59         5.28 o                         
   6   4   1         57.41         60.11         1.73 o                         
   7   4   1        489.11        467.21         5.29 o                         
   8   4   1        129.89        147.30         3.15 o                         
   9   4   1        173.13        191.81         4.03 o                         
  10   4   1        236.80        251.90         5.13 o                         
  11   4   1          3.52          2.20         1.23 o                         
  12   4   1         16.62         13.02         1.56 o                         
  13   4   1        122.28        127.51         6.04 o                         
  14   4   1         33.64         28.34         2.54 o                         
  15   4   1        186.76        174.92         6.28 o                         
  16   4   1        111.73        112.46         5.41 o                         
  17   4   1          5.46          4.69         2.25 o                         
  18   4   1         81.08         86.86         5.77 o                         
  19   4   1         27.55         31.66         5.31 o                         
   0   5   1      12775.25      12626.55        56.51 o                         
   1   5   1       2748.54       2749.30        10.57 o                         
   2   5   1       4224.50       4292.44        20.54 o                         
   3   5   1        371.61        399.87         3.29 o                         
   4   5   1       1056.83        998.06         5.48 o                         
   5   5   1        446.47        450.97         3.89 o                         
   6   5   1       4146.10       4256.10        18.05 o                         
   7   5   1         36.71         31.86         1.30 o                         
   8   5   1       1141.61       1198.02         9.55 o                         
   9   5   1        304.16        305.81         5.12 o                         
  10   5   1        295.27        297.66         5.99 o                         
  11   5   1        124.22        117.76         3.73 o                         
  12   5   1        648.98        668.70        10.98 o                         
  13   5   1        106.67         98.62         4.81 o                         
  14   5   1         13.64         11.10         1.77 o                         
  15   5   1          3.60          2.44         1.77 o                         
  16   5   1        345.83        362.82        10.66 o                         
  17   5   1          0.01         -2.08         2.35 o                         
  18   5   1         44.91         48.18         4.43 o                         
  19   5   1          0.95          2.93         4.85 o                         
   1   6   1         13.24         12.93         0.60 o                         
   2   6   1        650.79        674.07         4.52 o                         
   3   6   1        218.99        239.72         2.90 o                         
   4   6   1        130.64        116.50         1.88 o                         
   5   6   1        817.28        776.43         5.58 o                         
   6   6   1        614.24        645.87         5.56 o                         
   7   6   1       1317.85       1368.69         7.59 o                         
   8   6   1        187.61        186.36         4.04 o                         
   9   6   1         31.80         29.83         1.72 o                         
  10   6   1        114.49        113.18         3.88 o                         
  11   6   1        151.44        153.79         4.56 o                         
  12   6   1         14.61         13.41         1.65 o                         
  13   6   1         37.40         32.76         2.41 o                         
  14   6   1          0.39          1.69         1.67 o                         
  15   6   1         15.82         19.39         2.48 o                         
  16   6   1         37.50         44.34         4.18 o                         
  17   6   1         27.82         27.13         4.25 o                         
  18   6   1         34.88         32.39         3.53 o                         
  19   6   1         24.99         24.29         5.27 o                         
   0   7   1       2654.21       2886.32        20.17 o                         
   1   7   1       3538.75       3851.76        16.55 o                         
   2   7   1        798.97        859.77         5.75 o                         
   3   7   1        204.60        252.70         3.13 o                         
   4   7   1       1840.20       1788.01         9.89 o                         
   5   7   1        280.69        318.26         3.47 o                         
   6   7   1       5042.45       5360.80        23.04 o                         
   7   7   1        105.97        111.44         2.69 o                         
   8   7   1          0.42          1.35         0.58 o                         
   9   7   1         19.37         19.99         1.42 o                         
  10   7   1       2034.57       2192.83        19.19 o                         
  11   7   1        535.81        565.44         9.57 o                         
  12   7   1       1014.92       1095.78        20.06 o                         
  13   7   1        611.70        654.25        11.51 o                         
  14   7   1         71.73         71.82         3.97 o                         
  15   7   1         13.69         14.22         2.53 o                         
  16   7   1        181.45        186.60         7.39 o                         
  17   7   1        135.58        139.96         7.17 o                         
  18   7   1        299.89        328.55        11.21 o                         
  19   7   1         58.74         56.05         7.99 o                         
   1   8   1         39.68         34.56         1.13 o                         
   2   8   1        172.10        177.69         2.71 o                         
   3   8   1          0.43          3.79         0.47 o                         
   4   8   1         16.18         10.01         0.77 o                         
   5   8   1       1142.64       1174.14         8.09 o                         
   6   8   1       1477.21       1518.62        12.44 o                         
   7   8   1        745.95        779.91         7.77 o                         
   8   8   1        994.27       1008.58         9.42 o                         
   9   8   1         32.68         27.62         1.38 o                         
  10   8   1         59.49         63.04         2.97 o                         
  11   8   1         74.16         73.98         3.53 o                         
  12   8   1        273.52        276.07         7.51 o                         
  13   8   1        117.97        119.31         4.91 o                         
  14   8   1         11.52         14.02         2.25 o                         
  15   8   1          0.56          1.64         1.91 o                         
  16   8   1         13.35         16.19         2.59 o                         
  17   8   1         14.13         13.31         3.81 o                         
  18   8   1          3.06          6.11         4.24 o                         
   0   9   1       7069.86       7337.96        47.12 o                         
   1   9   1        704.69        688.86         4.70 o                         
   2   9   1        146.68        126.72         2.66 o                         
   3   9   1        226.24        225.24         3.49 o                         
   4   9   1        369.76        378.00         4.62 o                         
   5   9   1         53.31         52.22         1.85 o                         
   6   9   1        155.95        142.32         2.97 o                         
   7   9   1        329.92        334.79         5.04 o                         
   8   9   1        886.06        924.44         8.57 o                         
   9   9   1         59.79         58.60         2.28 o                         
  10   9   1          0.37         -0.72         1.19 o                         
  11   9   1        367.53        353.28         8.24 o                         
  12   9   1        451.35        448.19         9.07 o                         
  13   9   1         15.47         13.43         2.22 o                         
  14   9   1         32.63         32.42         3.01 o                         
  15   9   1          0.00         -1.01         2.17 o                         
  16   9   1        200.01        200.24         8.56 o                         
  17   9   1          0.02         -4.24         2.98 o                         
  18   9   1          3.48          2.33         4.32 o                         
   1  10   1       2708.07       2979.87        17.60 o                         
   2  10   1       2229.83       2205.51        12.50 o                         
   3  10   1        708.37        719.07         6.94 o                         
   4  10   1       2472.66       2417.57        17.59 o                         
   5  10   1         37.07         27.39         1.54 o                         
   6  10   1          2.84          2.90         0.85 o                         
   7  10   1         27.17         22.51         1.03 o                         
   8  10   1        985.37        980.24        11.27 o                         
   9  10   1        104.85        106.03         2.99 o                         
  10  10   1         13.79         11.63         1.25 o                         
  11  10   1         23.33         19.76         1.99 o                         
  12  10   1        137.65        133.58         4.99 o                         
  13  10   1         27.02         21.25         2.16 o                         
  14  10   1         40.83         39.94         3.24 o                         
  15  10   1         92.40         92.46         5.12 o                         
  16  10   1         39.12         35.52         3.84 o                         
  17  10   1        119.00        126.26         7.81 o                         
  18  10   1         76.18         86.51         8.06 o                         
   0  11   1        481.93        513.84         7.44 o                         
   1  11   1        253.68        246.31         3.50 o                         
   2  11   1         15.46         11.23         1.01 o                         
   3  11   1        261.53        262.57         4.51 o                         
   4  11   1        112.60        108.58         3.04 o                         
   5  11   1        159.16        159.09         4.01 o                         
   6  11   1         36.91         40.07         2.08 o                         
   7  11   1        564.02        584.93         8.55 o                         
   8  11   1        260.80        264.41         5.07 o                         
   9  11   1         30.68         28.46         1.57 o                         
  10  11   1        232.60        216.46         5.35 o                         
  11  11   1        273.18        270.03         5.97 o                         
  12  11   1          0.39          1.79         1.54 o                         
  13  11   1          0.03         -1.68         2.00 o                         
  14  11   1          1.83          2.86         2.10 o                         
  15  11   1          0.02          0.88         2.90 o                         
  16  11   1         11.24          7.81         2.78 o                         
  17  11   1          2.07          9.38         4.41 o                         
   1  12   1        218.57        233.56         3.34 o                         
   2  12   1       1905.52       1832.52        11.83 o                         
   3  12   1          5.66          4.73         0.87 o                         
   4  12   1       1830.78       1883.93        13.91 o                         
   5  12   1        472.21        500.37         7.39 o                         
   6  12   1       1081.76       1067.44        12.06 o                         
   7  12   1         15.55         15.06         1.51 o                         
   8  12   1       2552.75       2600.65        26.88 o                         
   9  12   1        197.52        174.71         4.96 o                         
  10  12   1        118.12        110.44         3.01 o                         
  11  12   1         75.18         76.78         2.98 o                         
  12  12   1        301.75        280.24         7.08 o                         
  13  12   1        209.48        210.44         6.73 o                         
  14  12   1        266.78        293.53         8.70 o                         
  15  12   1         47.03         51.14         4.37 o                         
  16  12   1        113.58        126.31         7.17 o                         
  17  12   1         34.53         43.10         8.98 o                         
   0  13   1        357.46        335.64         6.80 o                         
   1  13   1        430.48        462.36         5.50 o                         
   2  13   1        162.84        152.48         3.76 o                         
   3  13   1         39.76         39.66         1.89 o                         
   4  13   1        798.73        790.60         8.71 o                         
   5  13   1        374.03        353.01         6.40 o                         
   6  13   1        163.23        159.31         4.87 o                         
   7  13   1         83.52         72.97         3.26 o                         
   8  13   1         11.65         10.66         1.79 o                         
   9  13   1        173.75        175.58         5.49 o                         
  10  13   1         31.11         25.23         1.75 o                         
  11  13   1        175.94        160.41         3.97 o                         
  12  13   1        308.52        331.43         7.55 o                         
  13  13   1          2.11         -1.63         2.12 o                         
  14  13   1          2.64          5.01         2.63 o                         
  15  13   1         43.77         37.97         4.40 o                         
  16  13   1         27.10         28.31         5.44 o                         
   1  14   1        402.05        373.94         5.11 o                         
   2  14   1       2563.22       2613.41        16.01 o                         
   3  14   1        380.81        361.09         6.23 o                         
   4  14   1       1444.18       1381.17        12.98 o                         
   5  14   1        510.52        529.28         8.47 o                         
   6  14   1          5.68          4.99         1.39 o                         
   7  14   1         87.62         77.54         3.93 o                         
   8  14   1        639.15        607.28        10.59 o                         
   9  14   1         16.58         13.93         1.61 o                         
  10  14   1        227.92        225.11         6.02 o                         
  11  14   1        114.19        119.09         5.14 o                         
  12  14   1         34.57         29.74         2.24 o                         
  13  14   1         99.58         95.21         5.84 o                         
  14  14   1        175.38        174.25         7.78 o                         
  15  14   1         37.90         40.61         5.35 o                         
  16  14   1          1.65          5.90         7.90 o                         
   0  15   1        297.60        311.67         6.87 o                         
   1  15   1         72.94         73.23         2.17 o                         
   2  15   1        222.12        215.80         5.24 o                         
   3  15   1        130.01        131.26         4.28 o                         
   4  15   1          8.78          4.43         1.34 o                         
   5  15   1         95.18         81.35         3.95 o                         
   6  15   1        442.24        428.87         8.46 o                         
   7  15   1        173.71        170.27         5.33 o                         
   8  15   1         72.94         63.47         3.29 o                         
   9  15   1         21.70         18.95         2.22 o                         
  10  15   1         32.69         30.81         2.73 o                         
  11  15   1        214.66        212.15         6.79 o                         
  12  15   1          4.42         -0.63         2.39 o                         
  13  15   1          0.17         -1.09         2.74 o                         
  14  15   1         14.08         13.80         2.84 o                         
  15  15   1          0.08        -10.17         6.89 o                         
   1  16   1        224.81        194.31         4.91 o                         
   2  16   1        687.71        648.02         9.16 o                         
   3  16   1          8.57          9.88         1.50 o                         
   4  16   1        113.55        109.17         3.98 o                         
   5  16   1        105.73        115.51         4.44 o                         
   6  16   1        275.37        266.29         6.60 o                         
   7  16   1        150.73        146.95         5.11 o                         
   8  16   1          2.99          1.77         1.56 o                         
   9  16   1         18.89         14.06         1.85 o                         
  10  16   1        152.52        142.34         5.37 o                         
  11  16   1         20.03         14.87         2.42 o                         
  12  16   1         25.81         21.42         3.41 o                         
  13  16   1          8.10          6.07         3.89 o                         
  14  16   1        133.58        132.71        10.60 o                         
   0  17   1        336.32        336.12         8.75 o                         
   1  17   1        336.63        353.98         7.11 o                         
   2  17   1         32.35         31.73         2.31 o                         
   3  17   1          2.78          1.64         1.55 o                         
   4  17   1        399.23        409.75         8.13 o                         
   5  17   1         65.91         71.13         3.55 o                         
   6  17   1        348.19        345.60         7.98 o                         
   7  17   1         11.11          5.66         1.57 o                         
   8  17   1          0.62          1.19         1.59 o                         
   9  17   1         77.08         73.57         4.00 o                         
  10  17   1        311.44        344.22         9.26 o                         
  11  17   1        167.08        166.92         7.63 o                         
  12  17   1        222.55        221.69         8.70 o                         
  13  17   1        123.78        137.14         9.01 o                         
  14  17   1          1.24         -1.41         8.46 o                         
   1  18   1          5.65          7.84         1.59 o                         
   2  18   1        139.14        132.85         4.67 o                         
   3  18   1         15.24          7.46         1.67 o                         
   4  18   1         48.27         46.69         2.77 o                         
   5  18   1        180.28        178.53         5.22 o                         
   6  18   1        165.03        154.15         5.18 o                         
   7  18   1        152.56        151.57         5.20 o                         
   8  18   1         17.20         15.94         2.04 o                         
   9  18   1         33.24         25.74         2.85 o                         
  10  18   1          5.65          3.97         2.57 o                         
  11  18   1         18.92         10.28         2.84 o                         
  12  18   1         20.03         12.12         4.73 o                         
  13  18   1         35.92         46.36        16.63 o                         
   0  19   1        878.43        866.67        28.03 o                         
   1  19   1        252.83        252.88         6.56 o                         
   2  19   1        406.14        403.87         8.57 o                         
   3  19   1          1.56          3.70         1.61 o                         
   4  19   1         94.23         97.46         4.09 o                         
   5  19   1         15.40         14.66         1.91 o                         
   6  19   1        862.00        855.61        13.86 o                         
   7  19   1         19.16         22.15         2.57 o                         
   8  19   1         94.07         86.88         4.88 o                         
   9  19   1         18.70         16.94         2.81 o                         
  10  19   1        102.19        102.50         5.39 o                         
  11  19   1         19.84         22.06         5.90 o                         
  12  19   1        104.43        113.08        13.92 o                         
   1  20   1         18.36         17.72         2.14 o                         
   2  20   1        185.63        167.86         5.67 o                         
   3  20   1         74.37         74.95         3.84 o                         
   4  20   1        147.28        142.80         5.58 o                         
   5  20   1         37.98         28.17         3.08 o                         
   6  20   1          0.18         -0.29         2.13 o                         
   7  20   1         13.50         13.02         2.50 o                         
   8  20   1         31.73         27.32         3.00 o                         
   9  20   1         10.98         10.92         3.32 o                         
  10  20   1          3.23          5.92         5.62 o                         
   0  21   1        156.81        152.52         9.87 o                         
   1  21   1         50.61         48.27         4.34 o                         
   2  21   1         12.95         11.29         2.68 o                         
   3  21   1         11.62          8.76         2.73 o                         
   4  21   1        122.51        123.78         5.18 o                         
   5  21   1          6.34          5.26         2.27 o                         
   6  21   1        205.95        199.96         6.98 o                         
   7  21   1          1.59         -2.11         2.95 o                         
   8  21   1          0.01         -5.25         3.90 o                         
   9  21   1          3.95         10.54         4.38 o                         
   1  22   1          1.79          7.07         2.67 o                         
   2  22   1         97.45         83.76         5.67 o                         
   3  22   1         22.91         22.54         3.01 o                         
   4  22   1         75.53         78.89         5.66 o                         
   5  22   1         21.66         20.54         4.36 o                         
   6  22   1        116.75        117.72         9.72 o                         
   7  22   1         33.30         32.74         5.83 o                         
   0  23   1         16.03          6.01         7.47 o                         
   1  23   1         21.58         24.92         4.35 o                         
   2  23   1         20.66         22.13         4.85 o                         
   3  23   1          2.75          3.81         4.65 o                         
   4  23   1          1.24          1.37         7.58 o                         
   5  23   1          3.40          1.29         5.29 o                         
   0   0   2       5041.27       4983.63        54.77 o                         
   1   0   2       3508.65       3577.07        27.50 o                         
   2   0   2        846.95        787.52         8.42 o                         
   3   0   2       2156.80       2319.86        13.85 o                         
   4   0   2       4424.35       4546.85        26.81 o                         
   5   0   2       1746.03       1971.39        16.93 o                         
   6   0   2        307.84        267.89         5.08 o                         
   7   0   2       2744.49       2874.40        18.00 o                         
   8   0   2       1092.03       1061.81        13.41 o                         
   9   0   2        385.08        401.29         8.95 o                         
  10   0   2        458.24        451.75         8.75 o                         
  11   0   2        231.79        243.63         8.29 o                         
  12   0   2       2909.55       3019.07        46.16 o                         
  13   0   2        130.20        131.75         7.65 o                         
  14   0   2          2.13         -1.70         2.67 o                         
  15   0   2          0.33         -1.33         2.99 o                         
  16   0   2        321.86        323.55        13.37 o                         
  17   0   2          0.02         -7.80         5.51 o                         
  18   0   2        162.93        175.97        10.95 o                         
  19   0   2          3.98         -0.23         5.62 o                         
   1   1   2       1165.81       1138.75         6.69 o                         
   2   1   2       1162.56       1234.04         6.79 o                         
   3   1   2         27.94         32.08         0.98 o                         
   4   1   2         36.01         36.45         1.13 o                         
   5   1   2        727.17        745.64         5.49 o                         
   6   1   2       2738.50       2806.99        13.39 o                         
   7   1   2       2838.96       2968.30        14.79 o                         
   8   1   2          1.61          0.93         0.63 o                         
   9   1   2         84.52         79.10         2.15 o                         
  10   1   2         24.26         24.35         1.50 o                         
  11   1   2        359.99        368.18         6.76 o                         
  12   1   2        252.64        257.03         6.26 o                         
  13   1   2         12.43         10.67         1.34 o                         
  14   1   2          0.35         -0.06         1.36 o                         
  15   1   2         16.58         12.49         2.36 o                         
  16   1   2          2.13         -2.60         2.43 o                         
  17   1   2        227.79        234.10        11.52 o                         
  18   1   2          5.31         -1.55         3.45 o                         
  19   1   2          1.68         -0.24         3.93 o                         
   0   2   2       9721.91       9463.71        53.28 o                         
   1   2   2        384.69        353.39         3.28 o                         
   2   2   2        626.61        607.29         4.68 o                         
   3   2   2        183.52        185.94         2.72 o                         
   4   2   2        223.45        179.09         2.48 o                         
   5   2   2       1672.05       1753.79        10.80 o                         
   6   2   2       5044.24       5130.95        27.75 o                         
   7   2   2        221.46        219.88         3.41 o                         
   8   2   2          8.80          2.48         0.68 o                         
   9   2   2        987.72       1030.74         9.43 o                         
  10   2   2        765.74        824.44         9.64 o                         
  11   2   2        417.72        467.75         7.46 o                         
  12   2   2         34.06         36.92         2.27 o                         
  13   2   2          2.81          3.69         1.69 o                         
  14   2   2          1.70          0.32         1.63 o                         
  15   2   2         79.04         76.78         3.61 o                         
  16   2   2        197.73        212.60         8.85 o                         
  17   2   2          8.67          4.10         3.24 o                         
  18   2   2         14.85          7.12         3.43 o                         
  19   2   2         59.89         48.83         7.32 o                         
   1   3   2          5.05          6.43         0.47 o                         
   2   3   2       1170.71       1084.85         6.40 o                         
   3   3   2        619.64        663.72         5.19 o                         
   4   3   2       1321.19       1276.68         8.35 o                         
   5   3   2       3406.23       3637.81        18.77 o                         
   6   3   2         66.14         78.17         1.90 o                         
   7   3   2         10.49         12.98         0.74 o                         
   8   3   2       1278.47       1339.83        10.41 o                         
   9   3   2         25.69         17.93         1.24 o                         
  10   3   2         42.29         31.88         1.85 o                         
  11   3   2        139.53        139.97         4.05 o                         
  12   3   2         35.77         36.45         2.55 o                         
  13   3   2        205.55        205.39         6.20 o                         
  14   3   2         56.19         59.07         3.39 o                         
  15   3   2        120.11        123.30         5.25 o                         
  16   3   2         10.79          4.35         2.07 o                         
  17   3   2         45.56         48.12         4.76 o                         
  18   3   2         49.91         51.71         4.92 o                         
  19   3   2         11.24          2.41         5.92 o                         
   0   4   2         73.94         87.70         2.58 o                         
   1   4   2       1490.09       1412.73         8.38 o                         
   2   4   2        241.86        249.60         2.96 o                         
   3   4   2         20.58         14.96         0.72 o                         
   4   4   2        880.39        879.21         6.95 o                         
   5   4   2        481.05        545.83         5.08 o                         
   6   4   2        430.30        448.29         4.42 o                         
   7   4   2        111.28         98.50         2.33 o                         
   8   4   2        149.21        134.10         3.27 o                         
   9   4   2        724.95        774.22         9.23 o                         
  10   4   2        489.16        486.90         7.25 o                         
  11   4   2        259.34        262.54         5.86 o                         
  12   4   2         29.33         26.79         2.44 o                         
  13   4   2         41.05         39.47         2.73 o                         
  14   4   2          6.68          2.84         1.86 o                         
  15   4   2         88.31         91.69         4.67 o                         
  16   4   2          1.34         -1.84         1.94 o                         
  17   4   2         32.18         25.93         3.39 o                         
  18   4   2         15.77         17.76         4.10 o                         
  19   4   2         67.13         64.71         9.69 o                         
   1   5   2         42.85         32.36         1.09 o                         
   2   5   2       2222.99       2256.15        12.79 o                         
   3   5   2        378.24        339.39         3.45 o                         
   4   5   2       1565.46       1541.61        11.21 o                         
   5   5   2       2425.29       2554.78        19.77 o                         
   6   5   2        404.95        411.28         4.77 o                         
   7   5   2        560.30        566.74         6.41 o                         
   8   5   2       1607.33       1554.95        16.45 o                         
   9   5   2         44.06         43.55         2.15 o                         
  10   5   2        849.94        872.66        10.44 o                         
  11   5   2        208.45        197.97         5.41 o                         
  12   5   2        239.77        235.71         6.80 o                         
  13   5   2         15.65         12.55         1.83 o                         
  14   5   2        508.00        529.83        12.31 o                         
  15   5   2          1.94         -3.42         2.28 o                         
  16   5   2         74.76         80.40         5.01 o                         
  17   5   2         34.50         37.66         3.77 o                         
  18   5   2         28.19         36.39         5.65 o                         
   0   6   2         11.64         12.97         0.96 o                         
   1   6   2        493.85        498.36         4.33 o                         
   2   6   2         40.15         50.56         1.53 o                         
   3   6   2       1182.62       1240.60         7.89 o                         
   4   6   2        426.66        473.14         4.95 o                         
   5   6   2          9.61          6.57         0.57 o                         
   6   6   2        344.10        354.86         4.72 o                         
   7   6   2        570.78        629.62         7.36 o                         
   8   6   2        426.35        456.48         6.74 o                         
   9   6   2        294.58        284.14         5.55 o                         
  10   6   2        264.64        255.20         5.79 o                         
  11   6   2        136.01        147.88         4.60 o                         
  12   6   2         33.69         31.18         2.56 o                         
  13   6   2         32.54         31.05         2.64 o                         
  14   6   2          0.05          1.44         1.73 o                         
  15   6   2          7.00          4.71         2.02 o                         
  16   6   2         27.78         23.79         3.63 o                         
  17   6   2          0.08         -3.75         2.50 o                         
  18   6   2          1.20          0.08         3.80 o                         
   1   7   2          2.51          2.66         0.64 o                         
   2   7   2       9934.27      10593.54        46.48 o                         
   3   7   2        198.93        194.69         3.00 o                         
   4   7   2       2553.94       2593.02        17.99 o                         
   5   7   2        379.41        375.35         4.50 o                         
   6   7   2        455.23        480.70         5.35 o                         
   7   7   2        171.25        172.16         3.33 o                         
   8   7   2       1046.54       1071.38        10.66 o                         
   9   7   2        326.40        353.57         6.44 o                         
  10   7   2        357.78        360.62         7.37 o                         
  11   7   2        149.82        141.47         5.89 o                         
  12   7   2        264.92        271.88         6.93 o                         
  13   7   2         93.99         92.25         4.34 o                         
  14   7   2        356.89        407.78        11.63 o                         
  15   7   2        423.74        456.77        11.12 o                         
  16   7   2         18.67         11.84         2.69 o                         
  17   7   2        104.67        111.71         5.99 o                         
  18   7   2         51.96         64.92         7.32 o                         
   0   8   2         74.41         50.11         2.08 o                         
   1   8   2         95.96         83.97         1.86 o                         
   2   8   2        253.26        242.65         3.28 o                         
   3   8   2       1070.84       1140.92         8.01 o                         
   4   8   2          3.64          0.34         0.58 o                         
   5   8   2         91.54         78.69         2.02 o                         
   6   8   2         29.50         22.67         1.21 o                         
   7   8   2        297.14        303.43         4.99 o                         
   8   8   2        147.58        142.70         3.91 o                         
   9   8   2        668.94        663.07         9.57 o                         
  10   8   2          0.78         -1.36         1.34 o                         
  11   8   2         80.35         78.77         3.70 o                         
  12   8   2         82.92         75.56         3.93 o                         
  13   8   2          1.41          0.53         1.77 o                         
  14   8   2         22.54         19.98         2.39 o                         
  15   8   2          2.85          4.66         2.07 o                         
  16   8   2         57.01         56.77         4.31 o                         
  17   8   2          4.18         -0.43         3.53 o                         
  18   8   2          2.36         -7.42         4.95 o                         
   1   9   2          3.53          2.41         0.54 o                         
   2   9   2        225.76        232.05         3.28 o                         
   3   9   2        271.75        255.88         4.22 o                         
   4   9   2        776.87        797.90         7.98 o                         
   5   9   2        595.13        607.10         7.09 o                         
   6   9   2        142.90        149.37         3.30 o                         
   7   9   2        890.53        868.06        10.93 o                         
   8   9   2       1882.19       1932.42        14.54 o                         
   9   9   2          0.57          0.94         1.17 o                         
  10   9   2          2.01          0.92         1.25 o                         
  11   9   2        164.10        156.42         5.27 o                         
  12   9   2         46.08         45.47         3.08 o                         
  13   9   2          3.58          5.28         1.82 o                         
  14   9   2         66.14         66.03         3.94 o                         
  15   9   2         20.92         22.69         3.09 o                         
  16   9   2         59.47         62.77         4.79 o                         
  17   9   2         32.41         30.15         6.67 o                         
   0  10   2        776.60        732.91        11.23 o                         
   1  10   2        397.23        373.48         4.99 o                         
   2  10   2          0.11          1.78         0.83 o                         
   3  10   2       1033.37       1114.84        10.18 o                         
   4  10   2        133.05        108.83         3.00 o                         
   5  10   2        368.42        352.38         5.61 o                         
   6  10   2        980.54        970.33        13.20 o                         
   7  10   2        252.00        250.12         5.52 o                         
   8  10   2          0.91          1.17         1.01 o                         
   9  10   2          0.68          1.04         0.99 o                         
  10  10   2        476.51        494.95         8.81 o                         
  11  10   2         86.74         86.59         3.67 o                         
  12  10   2        173.60        182.39         6.39 o                         
  13  10   2        270.80        267.59         8.14 o                         
  14  10   2         22.10         21.48         2.61 o                         
  15  10   2          2.11         -0.21         2.54 o                         
  16  10   2        113.64        118.82         6.00 o                         
  17  10   2          5.11          0.85         6.05 o                         
   1  11   2         12.52          8.82         0.79 o                         
   2  11   2         33.74         36.52         1.90 o                         
   3  11   2        480.17        488.69         6.84 o                         
   4  11   2        106.41        100.57         3.35 o                         
   5  11   2        272.38        273.01         5.23 o                         
   6  11   2         36.39         38.60         2.09 o                         
   7  11   2        468.21        470.83         8.29 o                         
   8  11   2        166.82        144.18         4.69 o                         
   9  11   2          0.13          1.25         1.35 o                         
  10  11   2        136.55        121.94         3.77 o                         
  11  11   2        127.42        112.35         4.07 o                         
  12  11   2          0.52          4.18         1.93 o                         
  13  11   2          0.59          0.24         1.90 o                         
  14  11   2          2.39          4.42         2.90 o                         
  15  11   2         10.01         10.30         2.60 o                         
  16  11   2          0.02          0.60         3.47 o                         
  17  11   2         34.66         43.71         8.05 o                         
   0  12   2       3234.65       3338.34        63.92 o                         
   1  12   2         22.01         23.61         1.53 o                         
   2  12   2       1077.33       1147.76        11.03 o                         
   3  12   2        138.78        139.88         3.90 o                         
   4  12   2       1595.99       1592.98        13.53 o                         
   5  12   2        370.65        354.35         6.82 o                         
   6  12   2       1017.72       1038.46        11.94 o                         
   7  12   2         14.49         13.85         1.62 o                         
   8  12   2         58.40         57.60         3.42 o                         
   9  12   2        783.04        795.50        14.09 o                         
  10  12   2        320.11        304.04         8.54 o                         
  11  12   2         86.87         82.99         3.37 o                         
  12  12   2        287.29        283.39         6.94 o                         
  13  12   2         48.68         49.61         3.31 o                         
  14  12   2         77.44         78.78         5.69 o                         
  15  12   2         17.09         18.62         2.96 o                         
  16  12   2         66.10         66.76         6.57 o                         
   1  13   2        351.20        349.54         6.32 o                         
   2  13   2         35.82         23.62         1.60 o                         
   3  13   2        181.53        176.75         4.61 o                         
   4  13   2        407.89        426.87         7.64 o                         
   5  13   2        675.20        705.89         9.80 o                         
   6  13   2         11.01          8.20         1.52 o                         
   7  13   2         24.58         22.34         2.08 o                         
   8  13   2          0.41          1.10         1.56 o                         
   9  13   2         16.37         15.21         1.71 o                         
  10  13   2         55.27         45.36         2.77 o                         
  11  13   2         33.12         25.93         2.62 o                         
  12  13   2         33.89         36.96         3.60 o                         
  13  13   2         79.82         86.40         6.69 o                         
  14  13   2          0.79         -0.47         2.46 o                         
  15  13   2         72.78         66.89         5.85 o                         
  16  13   2          2.24         -3.84         4.76 o                         
   0  14   2       1217.08       1174.65        15.07 o                         
   1  14   2       1004.80        979.97        10.82 o                         
   2  14   2          2.05          0.60         1.21 o                         
   3  14   2          0.47          0.14         1.37 o                         
   4  14   2        168.61        158.79         5.92 o                         
   5  14   2         51.64         45.03         2.79 o                         
   6  14   2        756.55        779.38        12.48 o                         
   7  14   2         20.94         18.13         1.93 o                         
   8  14   2         39.88         39.18         3.02 o                         
   9  14   2        356.00        375.69         8.86 o                         
  10  14   2        291.34        297.53         8.14 o                         
  11  14   2          1.69          1.02         2.14 o                         
  12  14   2        347.19        369.44        11.88 o                         
  13  14   2          2.42          5.65         2.83 o                         
  14  14   2         30.98         30.96         4.09 o                         
  15  14   2         30.37         22.95         5.27 o                         
   1  15   2          5.74          4.08         1.36 o                         
   2  15   2        745.96        739.63        11.01 o                         
   3  15   2         35.98         38.10         2.48 o                         
   4  15   2          4.19          5.02         1.44 o                         
   5  15   2        136.95        137.92         5.31 o                         
   6  15   2        109.13        115.53         5.14 o                         
   7  15   2        538.39        548.93        10.22 o                         
   8  15   2        267.82        279.29         7.01 o                         
   9  15   2          0.83         -0.07         2.05 o                         
  10  15   2          0.94         -3.17         2.11 o                         
  11  15   2         96.97        109.26         6.46 o                         
  12  15   2         22.85         24.46         3.49 o                         
  13  15   2          0.15         -2.22         2.64 o                         
  14  15   2         96.69        101.94         8.99 o                         
   0  16   2          0.93         -1.85         2.28 o                         
   1  16   2         25.32         28.87         1.98 o                         
   2  16   2        299.00        294.68         6.46 o                         
   3  16   2        402.97        391.52         8.18 o                         
   4  16   2          0.38          0.49         1.59 o                         
   5  16   2          5.91          4.11         1.86 o                         
   6  16   2        223.86        222.74         6.67 o                         
   7  16   2         90.98         83.73         4.19 o                         
   8  16   2         29.38         27.95         2.45 o                         
   9  16   2         43.98         49.61         3.68 o                         
  10  16   2         29.70         28.11         3.20 o                         
  11  16   2         27.66         31.96         3.93 o                         
  12  16   2          1.45         -2.36         2.95 o                         
  13  16   2         27.04         16.11         3.85 o                         
   1  17   2         92.81         88.21         3.31 o                         
   2  17   2        780.17        858.93        11.70 o                         
   3  17   2        148.18        148.58         5.39 o                         
   4  17   2        694.73        705.85        12.02 o                         
   5  17   2          0.10          0.63         1.80 o                         
   6  17   2        108.56        121.44         5.25 o                         
   7  17   2        123.09        137.07         5.94 o                         
   8  17   2        308.52        301.65         8.76 o                         
   9  17   2         32.37         33.89         3.50 o                         
  10  17   2         15.29          7.52         2.89 o                         
  11  17   2          0.00         -3.82         2.58 o                         
  12  17   2        126.18        125.36         7.48 o                         
  13  17   2          0.04          2.28         4.89 o                         
   0  18   2        102.06         82.60         5.76 o                         
   1  18   2          0.82         -2.57         1.71 o                         
   2  18   2         78.71         83.12         3.99 o                         
   3  18   2        104.59        104.45         4.63 o                         
   4  18   2         62.01         58.92         3.59 o                         
   5  18   2        104.59         99.66         4.72 o                         
   6  18   2         34.20         36.08         3.02 o                         
   7  18   2          7.73          6.63         2.26 o                         
   8  18   2         24.62         28.47         3.53 o                         
   9  18   2        184.26        182.45         6.77 o                         
  10  18   2          0.00          1.69         2.70 o                         
  11  18   2         36.77         25.64         3.83 o                         
  12  18   2          0.69          3.74         4.95 o                         
   1  19   2          0.16         -0.59         2.15 o                         
   2  19   2        384.44        382.85         8.64 o                         
   3  19   2        103.78        107.55         4.82 o                         
   4  19   2        173.53        181.73         6.48 o                         
   5  19   2        244.16        238.64         8.23 o                         
   6  19   2         23.35         24.93         3.43 o                         
   7  19   2         44.04         51.41         4.20 o                         
   8  19   2        324.14        350.43         9.47 o                         
   9  19   2         19.30         22.23         3.74 o                         
  10  19   2        136.76        128.18         8.87 o                         
   0  20   2         59.78         56.57         7.81 o                         
   1  20   2        106.01        102.91         7.41 o                         
   2  20   2          3.51          2.07         3.31 o                         
   3  20   2         25.45         32.54         3.34 o                         
   4  20   2         87.37         91.87         4.89 o                         
   5  20   2          3.85          1.73         2.51 o                         
   6  20   2         68.32         67.81         4.20 o                         
   7  20   2         34.95         37.29         4.40 o                         
   8  20   2         19.91         24.77         5.28 o                         
   9  20   2          9.87         10.67         4.21 o                         
   1  21   2          1.47          0.74         2.71 o                         
   2  21   2        229.98        256.85         8.83 o                         
   3  21   2          4.17          4.13         3.05 o                         
   4  21   2        167.30        177.80         7.87 o                         
   5  21   2         30.53         26.60         4.24 o                         
   6  21   2          0.06          2.83         4.96 o                         
   7  21   2         34.04         30.97         5.35 o                         
   0  22   2        357.42        386.11        23.37 o                         
   1  22   2          3.50         -0.66         3.86 o                         
   2  22   2          8.34          6.66         4.04 o                         
   3  22   2         38.87         27.93         5.00 o                         
   4  22   2         54.92         60.12         6.43 o                         
   5  22   2         40.26         52.52         8.13 o                         
   1   0   3       2094.30       2260.40        18.40 o                         
   2   0   3        205.56        164.91         3.44 o                         
   3   0   3        254.36        253.44         5.96 o                         
   4   0   3         30.46         20.78         1.56 o                         
   5   0   3         72.27         63.86         3.13 o                         
   6   0   3        134.92        124.80         4.01 o                         
   7   0   3         75.18         68.81         2.92 o                         
   8   0   3       2739.10       2761.27        40.24 o                         
   9   0   3        169.85        158.68         7.85 o                         
  10   0   3        400.74        375.10        13.57 o                         
  11   0   3        326.88        295.28        13.22 o                         
  12   0   3         41.44         35.27         3.32 o                         
  13   0   3         12.60         12.28         3.20 o                         
  14   0   3        994.58       1047.52        51.89 o                         
  15   0   3        101.99         93.15         9.70 o                         
  16   0   3        228.32        237.99        14.67 o                         
  17   0   3          8.59          5.45         4.28 o                         
  18   0   3          3.63          4.98         6.99 o                         
   0   1   3         85.02         80.82         2.69 o                         
   1   1   3        126.30        115.00         2.16 o                         
   2   1   3        487.28        483.62         5.04 o                         
   3   1   3         69.37         65.38         1.97 o                         
   4   1   3        114.85        100.23         2.16 o                         
   5   1   3        111.69         98.42         2.43 o                         
   6   1   3        536.00        569.19         8.49 o                         
   7   1   3        131.73        132.00         3.13 o                         
   8   1   3        761.49        742.20         9.16 o                         
   9   1   3        509.47        460.62         8.86 o                         
  10   1   3        873.39        885.61        17.99 o                         
  11   1   3        341.17        331.68        11.08 o                         
  12   1   3          3.39          4.49         1.84 o                         
  13   1   3        128.49        110.40         5.99 o                         
  14   1   3         36.34         31.45         3.32 o                         
  15   1   3         37.82         35.36         3.22 o                         
  16   1   3          0.33         -0.53         2.91 o                         
  17   1   3         24.89         24.52         4.03 o                         
  18   1   3          5.72          2.24         4.68 o                         
   1   2   3          9.81          8.18         0.67 o                         
   2   2   3       3106.76       3206.90        15.02 o                         
   3   2   3        408.03        414.46         5.17 o                         
   4   2   3       2165.03       2146.73        18.43 o                         
   5   2   3        206.84        201.15         4.22 o                         
   6   2   3        100.45         87.13         2.49 o                         
   7   2   3         41.41         45.90         1.84 o                         
   8   2   3         15.20         11.10         1.51 o                         
   9   2   3        108.10        103.10         3.45 o                         
  10   2   3        690.61        626.41        16.87 o                         
  11   2   3         15.81         11.12         1.40 o                         
  12   2   3         34.33         34.80         2.34 o                         
  13   2   3        164.50        177.99         5.69 o                         
  14   2   3         93.77         75.47         4.10 o                         
  15   2   3         12.60         15.54         2.71 o                         
  16   2   3         26.14         19.27         2.93 o                         
  17   2   3          1.36          0.59         3.26 o                         
  18   2   3        131.38        137.55        13.37 o                         
   0   3   3       2615.03       2693.10        22.80 o                         
   1   3   3        693.93        773.59         6.51 o                         
   2   3   3       2117.72       2256.65        14.89 o                         
   3   3   3        545.48        625.13         6.58 o                         
   4   3   3        394.49        402.77         5.87 o                         
   5   3   3         13.82         10.12         1.01 o                         
   6   3   3        853.64        895.60         9.45 o                         
   7   3   3          1.15          0.96         0.78 o                         
   8   3   3        109.24         97.77         2.91 o                         
   9   3   3         13.85         11.32         0.95 o                         
  10   3   3         13.99          6.74         1.19 o                         
  11   3   3         53.12         55.88         2.81 o                         
  12   3   3         26.33         22.55         1.95 o                         
  13   3   3          0.38         -2.48         1.99 o                         
  14   3   3        157.49        151.94         5.86 o                         
  15   3   3         10.57          7.78         2.17 o                         
  16   3   3         11.91         14.72         2.72 o                         
  17   3   3         24.08         31.82         5.29 o                         
  18   3   3          0.95         -0.11         6.34 o                         
   1   4   3         10.15          6.93         0.67 o                         
   2   4   3         35.44         32.71         1.42 o                         
   3   4   3         43.23         35.90         1.61 o                         
   4   4   3        207.70        197.11         3.92 o                         
   5   4   3        194.46        204.46         4.11 o                         
   6   4   3        515.80        522.85         6.76 o                         
   7   4   3        128.05        115.78         3.24 o                         
   8   4   3        747.65        763.31        18.73 o                         
   9   4   3         75.66         58.70         3.22 o                         
  10   4   3         14.70         13.88         1.95 o                         
  11   4   3        145.17        128.64         5.10 o                         
  12   4   3         30.17         22.99         2.36 o                         
  13   4   3        159.11        152.06         5.31 o                         
  14   4   3        243.34        270.60         8.09 o                         
  15   4   3         52.95         41.90         3.73 o                         
  16   4   3         62.16         65.54         5.14 o                         
  17   4   3          0.03         -6.02         4.01 o                         
   0   5   3       1044.38       1041.30        22.13 o                         
   1   5   3        344.13        352.55         4.94 o                         
   2   5   3         16.41         16.75         0.98 o                         
   3   5   3          1.86          2.09         0.70 o                         
   4   5   3       1569.40       1608.98        13.03 o                         
   5   5   3          0.07         -1.38         0.94 o                         
   6   5   3       1453.84       1516.55        19.06 o                         
   7   5   3        223.76        203.66         4.43 o                         
   8   5   3        281.24        243.89         8.85 o                         
   9   5   3        176.60        169.72         4.47 o                         
  10   5   3       1554.22       1583.44        35.20 o                         
  11   5   3          4.47          2.76         1.42 o                         
  12   5   3        462.63        497.75        16.76 o                         
  13   5   3        135.63        134.15         5.17 o                         
  14   5   3          3.52          5.52         2.26 o                         
  15   5   3          0.11         -1.90         2.68 o                         
  16   5   3         80.18         84.57         5.47 o                         
  17   5   3         15.81         23.16         4.84 o                         
   1   6   3        548.65        593.97         7.21 o                         
   2   6   3         56.10         65.90         2.05 o                         
   3   6   3        607.87        677.84         7.13 o                         
   4   6   3        900.42        993.24        10.81 o                         
   5   6   3          9.26         11.99         1.19 o                         
   6   6   3        611.62        617.89         7.86 o                         
   7   6   3         64.60         50.24         2.03 o                         
   8   6   3         54.63         51.61         3.64 o                         
   9   6   3         13.69         13.18         1.44 o                         
  10   6   3         19.94         18.62         2.25 o                         
  11   6   3         14.32         10.73         1.51 o                         
  12   6   3         25.21         27.01         2.32 o                         
  13   6   3          8.90          4.25         2.27 o                         
  14   6   3        113.14        130.26         5.68 o                         
  15   6   3         29.52         22.56         2.94 o                         
  16   6   3         11.23          4.68         2.81 o                         
  17   6   3          2.35          2.14         3.84 o                         
   0   7   3       5017.34       5070.14        68.99 o                         
   1   7   3        101.44        102.92         2.27 o                         
   2   7   3       1975.45       2066.28        21.00 o                         
   3   7   3          4.26          3.33         0.78 o                         
   4   7   3        578.67        595.27         6.64 o                         
   5   7   3        253.71        302.09         4.87 o                         
   6   7   3       2893.84       3010.06        29.52 o                         
   7   7   3        187.71        163.79         4.69 o                         
   8   7   3         27.18         26.02         1.56 o                         
   9   7   3         68.31         60.01         2.63 o                         
  10   7   3        330.78        312.29         9.49 o                         
  11   7   3        212.25        220.91         6.88 o                         
  12   7   3         20.79         15.93         2.13 o                         
  13   7   3         51.44         51.38         3.21 o                         
  14   7   3         81.13         85.99         4.41 o                         
  15   7   3          0.32         -1.26         3.05 o                         
  16   7   3         40.66         49.44         5.73 o                         
  17   7   3         29.17         12.59         5.66 o                         
   1   8   3        207.14        227.44         3.68 o                         
   2   8   3        235.40        214.45         3.58 o                         
   3   8   3        254.57        268.31         4.72 o                         
   4   8   3        618.15        674.92         7.97 o                         
   5   8   3         55.08         56.87         2.17 o                         
   6   8   3        553.99        508.98        11.55 o                         
   7   8   3         11.47          9.09         0.96 o                         
   8   8   3          0.14         -1.33         0.89 o                         
   9   8   3         13.86          8.98         1.24 o                         
  10   8   3         15.75         13.83         1.60 o                         
  11   8   3          8.01          2.41         1.60 o                         
  12   8   3          9.51          5.67         1.84 o                         
  13   8   3          1.92          2.30         1.92 o                         
  14   8   3          0.88          0.83         2.49 o                         
  15   8   3         21.62         18.25         2.80 o                         
  16   8   3         17.44         16.64         3.06 o                         
   0   9   3        344.64        369.46         7.96 o                         
   1   9   3         56.41         53.10         2.00 o                         
   2   9   3         35.15         37.87         1.70 o                         
   3   9   3        105.77         88.55         2.46 o                         
   4   9   3       1288.44       1342.57        15.70 o                         
   5   9   3         86.82         77.32         2.52 o                         
   6   9   3         83.37         84.70         2.49 o                         
   7   9   3          9.55          6.16         1.01 o                         
   8   9   3         68.95         53.17         2.69 o                         
   9   9   3         19.71         14.38         1.36 o                         
  10   9   3        506.66        539.14        13.94 o                         
  11   9   3         12.66          9.16         1.73 o                         
  12   9   3        475.25        512.65        13.93 o                         
  13   9   3          2.08          1.00         2.48 o                         
  14   9   3          0.84          2.20         2.26 o                         
  15   9   3         20.61         15.64         2.91 o                         
  16   9   3         25.14         24.67         5.99 o                         
   1  10   3        155.08        145.49         3.29 o                         
   2  10   3        202.14        195.02         3.72 o                         
   3  10   3        266.31        240.88         4.37 o                         
   4  10   3         35.29         28.31         1.40 o                         
   5  10   3         82.65         67.53         2.45 o                         
   6  10   3        419.23        428.25         8.56 o                         
   7  10   3         77.16         72.44         2.65 o                         
   8  10   3        189.76        182.47         6.86 o                         
   9  10   3          3.18         -1.25         1.42 o                         
  10  10   3        529.56        508.23        10.60 o                         
  11  10   3         76.41         76.10         4.02 o                         
  12  10   3         99.30         99.29         5.17 o                         
  13  10   3          9.18         10.80         2.52 o                         
  14  10   3        397.73        413.66        16.27 o                         
  15  10   3          5.02          6.64         3.94 o                         
  16  10   3         51.62         60.55         7.25 o                         
   0  11   3        730.47        743.51        11.82 o                         
   1  11   3        277.12        281.57         4.69 o                         
   2  11   3         81.49         78.13         2.60 o                         
   3  11   3          0.51         -1.08         0.87 o                         
   4  11   3        119.79        109.13         3.62 o                         
   5  11   3        342.57        322.15         7.67 o                         
   6  11   3         47.68         37.43         2.41 o                         
   7  11   3          0.01         -2.01         1.34 o                         
   8  11   3        174.90        148.09         5.15 o                         
   9  11   3          3.06         -2.68         2.57 o                         
  10  11   3         94.14         86.62         4.55 o                         
  11  11   3          1.53         -1.45         2.31 o                         
  12  11   3         18.45         24.32         2.46 o                         
  13  11   3         40.71         42.43         3.67 o                         
  14  11   3          1.76          4.54         2.57 o                         
  15  11   3          6.78          7.37         4.05 o                         
   1  12   3        480.00        486.07         6.81 o                         
   2  12   3       1332.20       1384.58        17.26 o                         
   3  12   3         84.67         75.06         3.18 o                         
   4  12   3       1029.31       1096.93        18.96 o                         
   5  12   3          8.91          4.34         1.43 o                         
   6  12   3        188.54        189.04         5.35 o                         
   7  12   3        102.10         86.05         4.11 o                         
   8  12   3        308.20        268.56         8.66 o                         
   9  12   3        121.98        101.78         5.45 o                         
  10  12   3         63.14         63.87         4.30 o                         
  11  12   3          0.79         -0.55         2.19 o                         
  12  12   3          0.76          2.34         2.42 o                         
  13  12   3         62.70         61.00         4.82 o                         
  14  12   3         91.26        103.00         7.69 o                         
  15  12   3         37.99         33.00         5.57 o                         
   0  13   3        591.70        617.32        11.42 o                         
   1  13   3        200.51        180.70         6.16 o                         
   2  13   3        131.23        131.90         4.57 o                         
   3  13   3        157.87        151.86         4.97 o                         
   4  13   3         37.29         33.04         2.16 o                         
   5  13   3         24.24         22.11         1.91 o                         
   6  13   3        210.88        198.58         6.23 o                         
   7  13   3        177.03        166.81         5.30 o                         
   8  13   3         20.62         22.02         2.15 o                         
   9  13   3         58.85         55.90         3.19 o                         
  10  13   3         10.33         12.25         2.14 o                         
  11  13   3          1.50          0.13         2.19 o                         
  12  13   3         54.37         42.96         4.08 o                         
  13  13   3         34.77         42.25         5.77 o                         
  14  13   3          7.43         10.13         3.71 o                         
   1  14   3         47.86         54.10         3.19 o                         
   2  14   3          9.12          7.42         1.58 o                         
   3  14   3        277.49        260.54         7.15 o                         
   4  14   3        186.81        193.09         6.12 o                         
   5  14   3        179.06        190.72         6.39 o                         
   6  14   3        250.34        265.70         7.30 o                         
   7  14   3         34.49         29.51         2.55 o                         
   8  14   3        555.45        595.78        13.10 o                         
   9  14   3         42.22         40.95         3.00 o                         
  10  14   3        166.37        161.56         7.07 o                         
  11  14   3          0.02         -1.33         2.93 o                         
  12  14   3         79.02         82.26         5.96 o                         
  13  14   3          7.67          8.99         3.87 o                         
   0  15   3          6.41          3.10         1.59 o                         
   1  15   3          7.27          7.06         1.49 o                         
   2  15   3         19.56         14.78         1.83 o                         
   3  15   3         36.83         33.99         2.60 o                         
   4  15   3        416.14        452.24         9.57 o                         
   5  15   3         36.40         39.77         3.07 o                         
   6  15   3        247.08        250.83         8.32 o                         
   7  15   3          1.54          1.26         1.94 o                         
   8  15   3        176.77        185.16         6.52 o                         
   9  15   3          3.34          2.91         2.32 o                         
  10  15   3        444.75        470.02        12.98 o                         
  11  15   3          6.08          6.67         2.53 o                         
  12  15   3         19.47         21.26         5.77 o                         
  13  15   3         16.01         19.63         5.41 o                         
   1  16   3         36.97         30.60         1.92 o                         
   2  16   3        233.28        220.24         6.08 o                         
   3  16   3         94.14         94.99         4.37 o                         
   4  16   3        204.02        204.77         6.33 o                         
   5  16   3         28.11         27.05         2.80 o                         
   6  16   3        132.00        146.50         5.84 o                         
   7  16   3          4.75          3.11         2.26 o                         
   8  16   3          4.76          1.16         3.04 o                         
   9  16   3          1.50         -0.91         2.33 o                         
  10  16   3          8.45          6.41         2.86 o                         
  11  16   3          0.78          1.56         3.96 o                         
  12  16   3          8.56         13.32        12.33 o                         
   0  17   3       1929.27       2101.05        53.22 o                         
   1  17   3         22.22         27.97         2.37 o                         
   2  17   3        148.89        149.07         5.08 o                         
   3  17   3         88.27         92.94         4.46 o                         
   4  17   3        237.82        227.70         7.91 o                         
   5  17   3          1.73         -0.72         2.08 o                         
   6  17   3        281.69        295.90         9.14 o                         
   7  17   3          0.55         -0.09         2.37 o                         
   8  17   3          7.78          5.43         2.43 o                         
   9  17   3          2.20          3.38         3.07 o                         
  10  17   3         28.12         26.30         4.28 o                         
  11  17   3         31.66         35.73         5.80 o                         
   1  18   3          2.42         -1.32         2.08 o                         
   2  18   3         50.51         53.11         3.74 o                         
   3  18   3          7.95          7.56         2.13 o                         
   4  18   3          1.76          1.45         3.19 o                         
   5  18   3         17.13         21.72         2.96 o                         
   6  18   3        128.99        138.48         6.98 o                         
   7  18   3          1.27          2.43         3.09 o                         
   8  18   3         72.62         57.99         5.23 o                         
   9  18   3         36.81         34.93         6.00 o                         
  10  18   3         16.27         15.56         7.05 o                         
   0  19   3        157.63        155.00         9.55 o                         
   1  19   3         45.60         41.96         3.98 o                         
   2  19   3          3.77          3.60         2.43 o                         
   3  19   3          6.01          5.60         2.69 o                         
   4  19   3        279.69        310.09         9.50 o                         
   5  19   3          9.72          6.31         2.75 o                         
   6  19   3        181.37        184.52         7.82 o                         
   7  19   3         43.96         43.10         5.52 o                         
   8  19   3         12.56         18.25         5.12 o                         
   1  20   3         30.48         28.36         3.22 o                         
   2  20   3          5.57          6.36         2.80 o                         
   3  20   3         69.20         61.42         5.47 o                         
   4  20   3         10.67         13.03         4.10 o                         
   5  20   3          0.01         -1.93         3.65 o                         
   6  20   3         49.62         50.47         6.27 o                         
   0  21   3        354.76        373.46        17.63 o                         
   1  21   3          1.05         -3.67         3.76 o                         
   2  21   3         97.95         91.30         8.25 o                         
   3  21   3          6.63          5.05         5.97 o                         
   4  21   3         34.52         25.40         7.54 o                         
   0   0   4        142.33        129.79         5.59 o                         
   1   0   4        114.07         91.39         3.08 o                         
   2   0   4         11.50         11.00         1.46 o                         
   3   0   4         86.98         77.38         3.60 o                         
   4   0   4        253.97        261.41         7.09 o                         
   5   0   4        188.74        222.96         6.72 o                         
   6   0   4        803.58        849.69        19.41 o                         
   7   0   4         95.91         86.59         5.33 o                         
   8   0   4         59.25         54.80         3.35 o                         
   9   0   4         32.89         24.94         3.17 o                         
  10   0   4        882.27        804.75        16.63 o                         
  11   0   4        548.82        504.82        26.69 o                         
  12   0   4        250.19        242.23        22.81 o                         
  13   0   4        226.81        206.72        10.24 o                         
  14   0   4         11.26         14.49         6.22 o                         
  15   0   4         22.55         34.29         6.80 o                         
  16   0   4        104.93        103.05        28.15 o                         
   1   1   4          3.96          1.47         0.69 o                         
   2   1   4         11.46          7.63         0.90 o                         
   3   1   4          0.86         -1.36         0.98 o                         
   4   1   4        618.23        651.53        10.16 o                         
   5   1   4        729.66        748.89        13.70 o                         
   6   1   4         21.59         19.47         1.54 o                         
   7   1   4          3.88          1.26         1.12 o                         
   8   1   4         35.25         38.13         2.22 o                         
   9   1   4          6.00          5.36         1.26 o                         
  10   1   4        152.39        139.10         6.09 o                         
  11   1   4         13.84          8.57         1.70 o                         
  12   1   4          8.64          5.71         1.47 o                         
  13   1   4         79.96         70.30         3.94 o                         
  14   1   4        301.66        309.05        17.76 o                         
  15   1   4          0.02          3.14         3.39 o                         
  16   1   4          5.97          7.89         7.32 o                         
   0   2   4        462.03        410.54        11.78 o                         
   1   2   4        528.10        533.83         7.39 o                         
   2   2   4       1031.23       1087.85        16.67 o                         
   3   2   4         19.75         14.88         1.31 o                         
   4   2   4          9.78          4.79         1.29 o                         
   5   2   4          3.26          1.92         0.82 o                         
   6   2   4        819.81        887.09        13.68 o                         
   7   2   4        298.45        293.65         7.19 o                         
   8   2   4        148.66        150.02         5.20 o                         
   9   2   4          0.48          0.27         1.05 o                         
  10   2   4          5.78         -1.62         1.79 o                         
  11   2   4         51.93         37.88         2.60 o                         
  12   2   4          0.17         -2.00         1.82 o                         
  13   2   4          2.53          1.35         2.22 o                         
  14   2   4          0.46          0.18         2.70 o                         
  15   2   4          3.95          7.90         3.54 o                         
  16   2   4          8.46         12.65         5.79 o                         
   1   3   4        340.46        346.12         8.00 o                         
   2   3   4       1997.61       2142.47        25.17 o                         
   3   3   4         81.12         63.57         2.37 o                         
   4   3   4        692.77        756.14         9.76 o                         
   5   3   4         98.81         89.28         3.08 o                         
   6   3   4         15.10         12.61         1.44 o                         
   7   3   4         16.30         13.97         1.50 o                         
   8   3   4          1.69         -0.06         1.28 o                         
   9   3   4         46.88         40.94         2.81 o                         
  10   3   4         30.44         25.94         1.85 o                         
  11   3   4          6.80          1.10         1.22 o                         
  12   3   4         22.60         17.60         2.73 o                         
  13   3   4         19.44         14.26         2.34 o                         
  14   3   4          0.00         -4.86         3.24 o                         
  15   3   4         14.09          8.18         4.23 o                         
  16   3   4         55.82         55.99         7.60 o                         
   0   4   4         10.53          6.40         1.39 o                         
   1   4   4        144.57        138.91         4.15 o                         
   2   4   4        149.56        149.85         3.62 o                         
   3   4   4        126.53        106.84         3.44 o                         
   4   4   4         15.13         13.70         1.31 o                         
   5   4   4          8.48          5.48         1.14 o                         
   6   4   4         14.86         13.60         1.50 o                         
   7   4   4        130.79        114.48         4.16 o                         
   8   4   4          2.87          2.05         1.42 o                         
   9   4   4         16.80         16.29         2.09 o                         
  10   4   4        201.48        205.44         7.19 o                         
  11   4   4        110.82        126.76         5.50 o                         
  12   4   4        332.54        363.05         9.45 o                         
  13   4   4         20.42         22.31         3.35 o                         
  14   4   4         12.15         14.00         3.61 o                         
  15   4   4          0.06          5.45         3.69 o                         
  16   4   4         64.65         71.64        10.93 o                         
   1   5   4        106.02         93.44         4.50 o                         
   2   5   4        738.45        750.17        14.98 o                         
   3   5   4         35.39         27.62         1.87 o                         
   4   5   4         62.69         57.85         2.93 o                         
   5   5   4         10.53          9.04         1.52 o                         
   6   5   4        713.96        744.42        12.93 o                         
   7   5   4        324.20        305.92         6.55 o                         
   8   5   4       1089.81       1163.54        33.77 o                         
   9   5   4        277.61        267.20        12.79 o                         
  10   5   4         13.10          8.83         2.59 o                         
  11   5   4          0.20         -1.20         1.24 o                         
  12   5   4        267.21        289.89         8.66 o                         
  13   5   4         21.36         28.89         3.66 o                         
  14   5   4        205.24        238.99         9.16 o                         
  15   5   4         69.32         71.76         7.59 o                         
   0   6   4       1233.61       1360.62        21.72 o                         
   1   6   4         36.69         29.90         1.81 o                         
   2   6   4         89.37         76.23         2.82 o                         
   3   6   4         50.37         39.67         2.20 o                         
   4   6   4        111.82        107.05         4.54 o                         
   5   6   4         51.23         50.47         2.83 o                         
   6   6   4          2.10          0.98         1.27 o                         
   7   6   4          0.93          0.17         1.37 o                         
   8   6   4         13.81         12.25         1.94 o                         
   9   6   4         61.66         54.26         3.20 o                         
  10   6   4         95.77        106.46         5.13 o                         
  11   6   4        106.61        129.34         5.79 o                         
  12   6   4         52.86         58.15         4.08 o                         
  13   6   4         13.69         10.83         3.75 o                         
  14   6   4         26.09         32.20         3.96 o                         
  15   6   4          0.61          4.51         5.12 o                         
   1   7   4        333.51        330.10        10.86 o                         
   2   7   4       1796.67       1961.79        24.32 o                         
   3   7   4       1076.34       1081.29        26.46 o                         
   4   7   4        602.10        650.80        12.16 o                         
   5   7   4        116.53        122.40         4.56 o                         
   6   7   4          1.07         -1.25         1.39 o                         
   7   7   4         45.80         39.34         2.99 o                         
   8   7   4         59.62         55.52         3.04 o                         
   9   7   4         11.90         11.74         1.82 o                         
  10   7   4         74.23         76.14         4.45 o                         
  11   7   4          0.03          0.61         2.13 o                         
  12   7   4         11.56          8.88         2.78 o                         
  13   7   4          0.43          1.11         2.69 o                         
  14   7   4         33.08         32.01         3.92 o                         
  15   7   4          0.45          0.10         4.88 o                         
   0   8   4       1116.88       1225.48        35.16 o                         
   1   8   4        148.44        124.19         5.71 o                         
   2   8   4        172.73        155.87         7.05 o                         
   3   8   4          2.35          1.39         1.31 o                         
   4   8   4         45.95         51.20         2.72 o                         
   5   8   4         57.43         56.80         3.19 o                         
   6   8   4        111.08        116.19         4.76 o                         
   7   8   4         14.49          8.63         2.00 o                         
   8   8   4         45.29         38.48         2.77 o                         
   9   8   4        294.82        274.58         9.35 o                         
  10   8   4          7.43          6.99         2.34 o                         
  11   8   4         10.50          5.68         2.48 o                         
  12   8   4         10.11          6.48         3.17 o                         
  13   8   4          0.94         -3.31         2.78 o                         
  14   8   4          8.63          3.22         3.83 o                         
  15   8   4         15.94          8.73         7.88 o                         
   1   9   4         25.54         19.11         1.51 o                         
   2   9   4         41.65         38.41         2.06 o                         
   3   9   4         40.02         32.44         1.82 o                         
   4   9   4         50.22         49.80         2.82 o                         
   5   9   4         27.25         26.02         2.34 o                         
   6   9   4        271.15        299.63         7.37 o                         
   7   9   4         44.22         45.04         2.91 o                         
   8   9   4        439.20        473.60         9.31 o                         
   9   9   4         60.31         66.83         4.23 o                         
  10   9   4         35.26         36.72         3.73 o                         
  11   9   4          4.87          2.67         2.58 o                         
  12   9   4        110.94        120.60         6.22 o                         
  13   9   4         12.70         15.97         3.35 o                         
  14   9   4         95.72        122.10         9.86 o                         
   0  10   4        155.65        112.91        12.08 o                         
   1  10   4        164.27        155.02         5.31 o                         
   2  10   4         35.03         32.28         1.99 o                         
   3  10   4          2.20         -0.33         1.25 o                         
   4  10   4         45.95         47.72         2.20 o                         
   5  10   4         11.18          8.17         1.67 o                         
   6  10   4        436.33        444.33         8.72 o                         
   7  10   4         88.58         80.07         3.77 o                         
   8  10   4         31.76         27.57         2.60 o                         
   9  10   4         46.96         43.76         3.21 o                         
  10  10   4        399.26        419.95        10.99 o                         
  11  10   4         33.08         38.16         4.55 o                         
  12  10   4        102.28        122.76         8.44 o                         
  13  10   4         71.48         84.88         7.84 o                         
  14  10   4          5.44          4.53         4.95 o                         
   1  11   4         21.64         13.28         1.46 o                         
   2  11   4        294.90        292.42         7.61 o                         
   3  11   4         14.22         13.68         1.57 o                         
   4  11   4        238.43        231.18         5.05 o                         
   5  11   4          1.22         -1.68         1.43 o                         
   6  11   4         26.08         20.39         1.81 o                         
   7  11   4        186.46        176.03         6.39 o                         
   8  11   4         16.46         14.10         2.52 o                         
   9  11   4         49.38         44.98         3.81 o                         
  10  11   4         26.02         30.05         4.10 o                         
  11  11   4          3.37          1.59         2.87 o                         
  12  11   4          2.45         -0.54         3.50 o                         
  13  11   4          5.14          9.33         3.95 o                         
   0  12   4        596.19        540.38        29.91 o                         
   1  12   4        245.60        212.75         7.93 o                         
   2  12   4        193.77        192.53         5.45 o                         
   3  12   4        104.44        102.25         3.11 o                         
   4  12   4          0.19         -1.15         1.46 o                         
   5  12   4        214.06        209.10         6.53 o                         
   6  12   4        364.26        371.24        12.55 o                         
   7  12   4         54.00         55.75         4.13 o                         
   8  12   4        110.53        109.81         6.49 o                         
   9  12   4         21.81         21.02         3.80 o                         
  10  12   4          4.33          3.53         2.75 o                         
  11  12   4          7.72          8.93         3.81 o                         
  12  12   4         11.76          4.53         4.23 o                         
   1  13   4          3.31          4.43         1.35 o                         
   2  13   4        702.68        699.16        20.38 o                         
   3  13   4        186.47        187.24         6.29 o                         
   4  13   4         27.52         24.61         3.07 o                         
   5  13   4          1.66          3.58         1.92 o                         
   6  13   4          0.08         -1.89         2.03 o                         
   7  13   4         47.33         50.09         4.36 o                         
   8  13   4          0.95          2.25         2.69 o                         
   9  13   4          1.51         -3.93         3.46 o                         
  10  13   4          9.40          3.97         3.41 o                         
  11  13   4          6.44         11.49         4.65 o                         
  12  13   4          0.99          9.28         6.07 o                         
   0  14   4        119.23        115.03         8.41 o                         
   1  14   4          1.02         -0.46         1.50 o                         
   2  14   4          2.76          1.21         1.59 o                         
   3  14   4         65.23         67.22         3.90 o                         
   4  14   4        259.73        284.60         8.73 o                         
   5  14   4          2.76          2.15         1.97 o                         
   6  14   4         13.20         13.46         2.48 o                         
   7  14   4         49.38         46.44         4.94 o                         
   8  14   4          1.24          2.83         3.06 o                         
   9  14   4          1.06         -0.78         3.70 o                         
  10  14   4        106.39        113.52         9.95 o                         
  11  14   4         53.49         56.73         7.66 o                         
   1  15   4         26.32         26.25         2.40 o                         
   2  15   4        130.95        123.82         5.21 o                         
   3  15   4         30.02         34.69         3.11 o                         
   4  15   4          2.54          1.63         2.16 o                         
   5  15   4         16.15         21.92         3.13 o                         
   6  15   4        153.58        149.73         8.45 o                         
   7  15   4         45.18         46.39         4.30 o                         
   8  15   4         71.27         71.66         5.77 o                         
   9  15   4          7.20         15.82         6.71 o                         
  10  15   4         52.57         59.39         6.58 o                         
   0  16   4        466.14        526.93        17.85 o                         
   1  16   4         15.85         17.24         2.41 o                         
   2  16   4         52.89         54.64         3.94 o                         
   3  16   4         27.75         24.45         3.07 o                         
   4  16   4         19.02         15.21         3.00 o                         
   5  16   4          0.00         -3.08         2.43 o                         
   6  16   4         67.00         53.97         4.49 o                         
   7  16   4          0.48          0.06         3.16 o                         
   8  16   4         18.39         16.63         4.28 o                         
   9  16   4         40.99         40.01         6.75 o                         
   1  17   4          0.12          4.02         2.72 o                         
   2  17   4        201.14        221.73         9.83 o                         
   3  17   4        193.48        213.31         8.12 o                         
   4  17   4        366.41        381.66        11.19 o                         
   5  17   4         42.06         57.64         5.16 o                         
   6  17   4          0.02         -1.58         4.59 o                         
   7  17   4         27.84         16.44         6.41 o                         
   8  17   4        144.81        140.82        10.74 o                         
   0  18   4         31.32         52.12         6.88 o                         
   1  18   4         54.28         60.72         5.32 o                         
   2  18   4         31.89         41.55         4.85 o                         
   3  18   4          3.65          8.90         3.20 o                         
   4  18   4          0.52         -1.53         5.35 o                         
   5  18   4          1.52          2.34         4.82 o                         
   6  18   4         22.96         18.56         6.55 o                         
   1  19   4          6.99          7.36         5.03 o                         
   2  19   4        120.73        133.36         8.74 o                         
   3  19   4          4.86          2.52         5.14 o                         
   1   0   5         18.68          7.85         2.65 o                         
   2   0   5        652.90        577.94        32.14 o                         
   3   0   5          4.95          5.11         3.84 o                         
   4   0   5        143.12        150.45         8.71 o                         
   5   0   5          7.72          5.86         2.50 o                         
   6   0   5        311.05        317.14        13.34 o                         
   7   0   5        315.23        348.20        13.66 o                         
   8   0   5         17.43         13.01         3.75 o                         
   9   0   5        199.23        204.96        12.06 o                         
  10   0   5         21.64         37.54         6.28 o                         
  11   0   5          6.62          0.33         4.80 o                         
  12   0   5        118.14        125.97        12.77 o                         
  13   0   5         40.96         41.20        12.72 o                         
   0   1   5        123.60         97.00         5.22 o                         
   1   1   5        370.41        329.02        10.06 o                         
   2   1   5        193.63        177.13         7.70 o                         
   3   1   5          5.76          2.32         1.34 o                         
   4   1   5          4.23          5.02         1.59 o                         
   5   1   5          0.69         -2.74         2.16 o                         
   6   1   5         71.01         67.18         3.96 o                         
   7   1   5         21.89         13.92         2.16 o                         
   8   1   5          5.65         -0.98         2.33 o                         
   9   1   5         89.40         87.84         5.29 o                         
  10   1   5         17.97         18.26         3.71 o                         
  11   1   5         67.39         84.22         5.85 o                         
  12   1   5          6.16         -0.29         3.70 o                         
  13   1   5         11.54         11.89         6.56 o                         
   1   2   5         10.81          4.18         1.20 o                         
   2   2   5        231.37        208.09         7.99 o                         
   3   2   5        127.40        122.75         4.26 o                         
   4   2   5          8.60          5.48         1.46 o                         
   5   2   5        446.29        481.79        10.59 o                         
   6   2   5         13.82         12.48         2.49 o                         
   7   2   5        147.21        150.17         5.64 o                         
   8   2   5        158.39        151.41         6.66 o                         
   9   2   5          5.93          4.34         2.13 o                         
  10   2   5         65.07         66.72         5.64 o                         
  11   2   5         56.03         57.32         5.20 o                         
  12   2   5          0.02         -3.62         5.20 o                         
  13   2   5         17.52         19.57         6.12 o                         
   0   3   5        127.24         99.81         7.84 o                         
   1   3   5        432.51        416.45        16.45 o                         
   2   3   5         10.58          5.73         1.21 o                         
   3   3   5          4.28         -0.08         1.29 o                         
   4   3   5          0.08         -1.91         1.32 o                         
   5   3   5          3.00         -1.38         1.79 o                         
   6   3   5        374.12        427.31        10.29 o                         
   7   3   5         27.64         27.80         2.66 o                         
   8   3   5          5.01          0.32         2.04 o                         
   9   3   5         51.88         50.53         3.62 o                         
  10   3   5        102.52         99.49         6.63 o                         
  11   3   5         46.04         44.81         4.79 o                         
  12   3   5         18.90         18.11         6.13 o                         
  13   3   5         32.53         37.30         6.55 o                         
   1   4   5        136.66        114.38         4.41 o                         
   2   4   5         27.83         19.67         1.57 o                         
   3   4   5        223.00        213.00         8.48 o                         
   4   4   5        207.90        189.21         5.89 o                         
   5   4   5         69.11         69.74         3.56 o                         
   6   4   5         33.41         25.95         2.52 o                         
   7   4   5         53.23         58.06         3.79 o                         
   8   4   5         41.56         45.00         4.20 o                         
   9   4   5         16.56         22.01         2.99 o                         
  10   4   5          0.45          0.00         2.63 o                         
  11   4   5          0.01         -1.67         3.82 o                         
  12   4   5         16.34         22.36         4.41 o                         
  13   4   5          7.71          2.27         6.18 o                         
   0   5   5        610.05        669.71        19.02 o                         
   1   5   5         51.85         37.21         2.65 o                         
   2   5   5         53.27         48.06         3.15 o                         
   3   5   5        437.19        422.50        15.63 o                         
   4   5   5        383.63        413.34         9.04 o                         
   5   5   5        187.31        199.87         5.45 o                         
   6   5   5         76.03         84.82         4.28 o                         
   7   5   5         22.85         16.96         2.12 o                         
   8   5   5         12.61          8.91         2.30 o                         
   9   5   5         82.07         81.01         7.60 o                         
  10   5   5         91.92        101.25         6.93 o                         
  11   5   5        220.10        277.16        10.98 o                         
  12   5   5         12.87          9.26         4.45 o                         
  13   5   5         39.45         52.17        12.55 o                         
   1   6   5         42.79         31.43         2.63 o                         
   2   6   5          1.56          1.30         1.58 o                         
   3   6   5        116.20        102.70         4.15 o                         
   4   6   5         17.33         16.55         1.97 o                         
   5   6   5         66.48         71.33         4.07 o                         
   6   6   5          0.10          0.98         1.64 o                         
   7   6   5         55.83         63.55         3.80 o                         
   8   6   5         34.01         30.14         2.68 o                         
   9   6   5         42.01         35.93         3.93 o                         
  10   6   5          0.02          1.79         2.87 o                         
  11   6   5          2.97          3.76         3.10 o                         
  12   6   5          0.04          4.67         4.47 o                         
   0   7   5         18.21         14.09         4.41 o                         
   1   7   5        529.04        573.52        11.51 o                         
   2   7   5         42.03         37.45         2.58 o                         
   3   7   5         48.51         50.40         3.05 o                         
   4   7   5          8.35          2.79         1.73 o                         
   5   7   5         83.87         85.37         4.29 o                         
   6   7   5        199.29        218.28         7.03 o                         
   7   7   5        181.24        201.98         7.08 o                         
   8   7   5         18.61         15.82         2.84 o                         
   9   7   5         48.04         47.04         4.02 o                         
  10   7   5         73.98         69.48         5.64 o                         
  11   7   5          0.02         -0.42         3.50 o                         
  12   7   5         57.35         61.70         9.68 o                         
   1   8   5         36.03         31.88         2.66 o                         
   2   8   5          7.85          7.06         2.12 o                         
   3   8   5         65.08         68.10         4.09 o                         
   4   8   5        147.41        149.30         5.36 o                         
   5   8   5        351.78        375.85         9.42 o                         
   6   8   5         12.62         14.18         2.13 o                         
   7   8   5          8.60         12.64         2.74 o                         
   8   8   5         90.83         90.88         5.55 o                         
   9   8   5          9.56          2.97         2.67 o                         
  10   8   5          8.89         11.33         4.49 o                         
  11   8   5          8.37         -0.33         4.30 o                         
  12   8   5          8.45          3.96         5.53 o                         
   0   9   5        339.07        343.88        18.46 o                         
   1   9   5         29.32         29.10         2.95 o                         
   2   9   5          6.82          4.16         1.96 o                         
   3   9   5         67.87         62.07         3.26 o                         
   4   9   5         56.02         59.85         3.45 o                         
   5   9   5         28.63         25.14         2.51 o                         
   6   9   5         95.40         95.51         5.76 o                         
   7   9   5          4.00          1.70         2.53 o                         
   8   9   5          4.14          2.10         2.41 o                         
   9   9   5         87.80        102.35         7.41 o                         
  10   9   5         40.73         38.47         5.73 o                         
  11   9   5         54.26         50.30         7.33 o                         
   1  10   5          7.54          5.12         2.00 o                         
   2  10   5        562.28        619.91        12.83 o                         
   3  10   5         56.98         50.27         3.21 o                         
   4  10   5          0.64         -1.56         2.09 o                         
   5  10   5         41.45         35.57         3.20 o                         
   6  10   5         21.51         20.09         3.12 o                         
   7  10   5         40.65         40.30         3.37 o                         
   8  10   5         42.13         44.29         4.77 o                         
   9  10   5         34.64         33.53         4.92 o                         
  10  10   5          2.16          4.55         5.30 o                         
   0  11   5          3.69          2.86         2.61 o                         
   1  11   5         36.52         36.96         3.31 o                         
   2  11   5         38.95         36.24         3.68 o                         
   3  11   5         90.20         89.95         4.72 o                         
   4  11   5         46.13         36.91         3.57 o                         
   5  11   5          0.72         -0.35         2.35 o                         
   6  11   5         15.50          7.75         2.88 o                         
   7  11   5          3.33          4.29         2.77 o                         
   8  11   5          6.43          4.08         3.86 o                         
   9  11   5          9.65          9.30         7.30 o                         
  10  11   5          4.21          8.17         6.37 o                         
   1  12   5          5.25          6.62         2.47 o                         
   2  12   5         39.80         42.83         4.17 o                         
   3  12   5        102.32        115.44         6.29 o                         
   4  12   5         57.26         56.00         5.36 o                         
   5  12   5        188.06        189.38         8.71 o                         
   6  12   5          7.84          2.85         2.82 o                         
   7  12   5         89.44         95.04         7.04 o                         
   8  12   5         13.30         12.15         4.52 o                         
   9  12   5         16.47         17.58         8.59 o                         
   0  13   5         43.18         46.75         5.61 o                         
   1  13   5        228.67        260.08         8.68 o                         
   2  13   5         55.25         55.12         4.61 o                         
   3  13   5          0.36         -1.98         2.69 o                         
   4  13   5          9.26         12.02         3.32 o                         
   5  13   5         29.24         27.58         4.23 o                         
   6  13   5         38.61         37.84         5.40 o                         
   7  13   5          4.19          9.34         4.43 o                         
   8  13   5          1.19          2.84         4.49 o                         
   1  14   5          0.28         -0.14         2.88 o                         
   2  14   5         65.53         71.55         5.65 o                         
   3  14   5          1.82          2.80         3.17 o                         
   4  14   5         80.77         87.04         7.54 o                         
   5  14   5          1.92          5.74         3.45 o                         
   6  14   5          5.58          3.38         4.07 o                         
   7  14   5         62.43         77.53        11.74 o                         
   0  15   5        113.85        138.49        18.36 o                         
   1  15   5         13.17         15.94         4.85 o                         
   2  15   5          3.62          2.87         4.69 o                         
   3  15   5         32.72         31.85         5.44 o                         
   4  15   5          8.70          2.31         4.74 o                         
   5  15   5         13.26         12.93         5.08 o                         
   1  16   5         15.61         14.98         5.13 o                         
   2  16   5          7.74         10.37         7.17 o                         
   0   0   6        192.13        204.95        20.28 o                         
   1   0   6         65.47         76.61         9.23 o                         
   2   0   6         92.79        106.30         8.19 o                         
   3   0   6        176.03        180.19        16.28 o                         
   4   0   6          0.14         -2.90         4.78 o                         
   5   0   6          3.64          0.13         3.94 o                         
   6   0   6         83.67         97.04        10.33 o                         
   7   0   6          5.72          6.88         4.68 o                         
   8   0   6         12.76         12.03         6.39 o                         
   9   0   6          9.60         16.50         6.38 o                         
   1   1   6          8.16          3.25         3.30 o                         
   2   1   6        146.11        139.55         7.60 o                         
   3   1   6         76.76         71.57         7.27 o                         
   4   1   6         32.53         31.58         3.33 o                         
   5   1   6         12.80         10.62         3.40 o                         
   6   1   6         44.76         38.74         3.89 o                         
   7   1   6         10.45         16.00         3.79 o                         
   8   1   6         24.15         21.88         3.60 o                         
   9   1   6          0.06        -10.12         7.79 o                         
   0   2   6         34.27         25.49         4.19 o                         
   1   2   6         30.00         26.02         4.12 o                         
   2   2   6          4.72         -4.93         3.29 o                         
   3   2   6         53.15         55.22         5.70 o                         
   4   2   6        199.12        200.69        10.92 o                         
   5   2   6          6.45          5.36         2.66 o                         
   6   2   6         55.84         61.24         7.19 o                         
   7   2   6         28.15         33.68         3.86 o                         
   8   2   6         65.23         59.90         6.44 o                         
   9   2   6        113.46        138.31         9.71 o                         
   1   3   6         18.32         12.94         3.23 o                         
   2   3   6         21.03         15.86         4.46 o                         
   3   3   6         88.71        100.04         6.64 o                         
   4   3   6          2.89          0.31         3.00 o                         
   5   3   6         58.78         59.86         5.55 o                         
   6   3   6         78.62         94.15         5.79 o                         
   7   3   6          0.08         -3.70         4.08 o                         
   8   3   6         75.81         78.22         7.55 o                         
   9   3   6          2.05          0.13         4.42 o                         
   0   4   6        412.53        384.18        17.26 o                         
   1   4   6         30.48         27.39         3.69 o                         
   2   4   6         57.10         49.83         5.11 o                         
   3   4   6         12.36         12.70         3.44 o                         
   4   4   6         12.25         12.35         2.91 o                         
   5   4   6         10.35          8.16         2.88 o                         
   6   4   6         18.61         16.03         3.37 o                         
   7   4   6          1.41          0.40         3.37 o                         
   8   4   6         42.24         30.46         7.76 o                         
   1   5   6         12.71          6.49         2.68 o                         
   2   5   6          0.29         -5.84         3.90 o                         
   3   5   6         30.45         34.22         4.47 o                         
   4   5   6        210.70        247.26        12.75 o                         
   5   5   6          0.04         -3.96         2.64 o                         
   6   5   6         76.79         79.22         6.79 o                         
   7   5   6        191.63        225.14        13.83 o                         
   8   5   6         11.76         11.45         5.21 o                         
   0   6   6         45.35         43.16         5.00 o                         
   1   6   6         21.83         18.26         2.99 o                         
   2   6   6         32.12         28.19         3.57 o                         
   3   6   6          5.75          2.98         3.24 o                         
   4   6   6          6.92          7.47         3.38 o                         
   5   6   6          1.07         -3.48         2.93 o                         
   6   6   6          0.68          0.40         4.26 o                         
   7   6   6          1.77         -4.48         3.49 o                         
   8   6   6          6.96         13.26        10.63 o                         
   1   7   6         22.60         30.53         3.70 o                         
   2   7   6         15.89         17.44         3.57 o                         
   3   7   6         89.16        105.24         6.50 o                         
   4   7   6          4.08          2.11         3.19 o                         
   5   7   6         68.90         72.09         7.04 o                         
   6   7   6         97.90        115.76        12.17 o                         
   7   7   6          1.60         -0.40         4.67 o                         
   0   8   6         64.61         62.92         6.21 o                         
   1   8   6         55.78         69.47         5.76 o                         
   2   8   6         33.37         32.20         4.51 o                         
   3   8   6          9.74         11.17         3.76 o                         
   4   8   6        121.38        136.98         7.82 o                         
   5   8   6          8.84          1.31         3.96 o                         
   6   8   6          0.24          1.81         4.65 o                         
   1   9   6          2.85          2.51         2.84 o                         
   2   9   6         51.64         57.82         5.53 o                         
   3   9   6          5.79         14.43         3.77 o                         
   4   9   6         77.91         69.28         7.64 o                         
   5   9   6         13.43         20.49         5.72 o                         
   0  10   6        115.98        149.97        12.68 o                         
   1  10   6          1.17          2.38         3.54 o                         
   2  10   6         95.10        111.26         9.44 o                         
   3  10   6          6.18          1.02         6.73 o                         
   4  10   6          2.24          2.03         4.46 o                         
   1  11   6         40.53         43.23         4.89 o                         
   2  11   6          4.75          3.90         5.52 o                         
                                                                                
